# Supplementary material for: Identification of a long non-coding RNA regulator of liver carcinoma cell survival
Source: Cell Death Dis. 2021 Feb 15;12(2):178. doi: 10.1038/s41419-021-03453-w (PMC7884843; doi:10.1038/s41419-021-03453-w)
Supplement: Supplementary file 11 — Supplemental Table 1. Long non-coding RNA transcripts expressed in HUH7 cells. [file 41419_2021_3453_MOESM11_ESM.xlsx]

## Sheet: Sheet1
Supplemental Table 1. Long non-coding RNA transcripts expressed in HUH7 cells.
transcript_id	chrom	start	end	strand	name	fasta
ENST00000564138.1	chr16	81993523	81996298	+	RP11-510J16.3-001	TGGGTGTCCCCTTCCTACCTCACCGCTCCATGTGCGTCCCTCCCGAAGCTGCGCGCTCCGTCGAAGAGGACGACCAACCCCGATAGAGGAGGACCGGTCTTCGGTCAAGGGTATACGAGTAGCTGCGCTCCCCTGCTGGAACCTCCAAACAAGCTCTCAAGATTGCT
ENST00000581170.1	chr18	5232874	5238525	-	RP11-835E18.5-002	GGCCAAGTAAACTGCTAGCTTGTGCACCCGCGGAGGCCACAGCAGCAGAAACATGAAGTGCCAGAGGCTGGGGATGCTGGCACAAGTTGTTGGACTGCATGCTACTGTCTAGAGCTTGTCTCAATGGATCTAGAACTTTCATTGCCATCTGATCGCTGAGACCACCTCTGAGACCCACCTTGCTCATAATCAAAACT
ENST00000425653.1	chr4	53578947	53580304	+	DANCR-002	CCAGCCGACCTTGAGCTCCAGGAGTTCGTCTCTTACGTCTGCGGAAGTGCAGCTGCCTCAGTTCTTAGCGCAGGTTGACAACTACAGGCACAAGCCATTGAAGCTGGAATGTCCTGTTGCTGGTATTTCAATTGACTTAAGCCAACTATCCCTTCAGTTACAATAGGAAAGTGCCTCTAATAAGGCCAAATATGCGTACTAACTTGTAGCAACCACGTGTCCGTGCAGTGCCACAGGAGCTAGAGCAGTGACAATGCTGGTGGCAACAGGGCAGTGTAGCAGGTGCTTCATGTTCACCTTTTCAACCTTTTCATTTAATTGTCACAACTCGGAGGTGGATTCTGTTAGGGACAGGCTGCCCCAGGACCACTCCGCCCCCGCTAACTCAATGCAGCTGAC…
ENST00000414002.1	chr6	86386801	86388451	-	SNHG5-002	GCTCTGAAGATGCAAAGATACACGAAAAAACTTCCAGAACATCTGGGAGAATATTTAATGGAAAATCGCTTGGTTAAAACCTGACACTTTTAACAGTGAACAGCGTTCTGAGTGTGGACGAGTAGCCAGTGAAGATAATGAATGTCGAATGTGACTGACTAGCAGCTTCATTTTGAATGAGGGTCGCTGTCTGCCCATTGATAGAGGCCAGATTGTCTTGGAAGTTCCAAAGTTGCAACGATTTCTGGCTAGTGCCACGAGGTTTACTTGACTGTTGTGTGAAAAGCTGATAAGAAAACCATCCAGAAAAAAGCTCTTCGTTTTACAAACATG
ENST00000499996.1	chr8	67834164	67837777	-	SNHG6-001	AAGCCTTTGAGGTGAAGGTGTATGAAAGTCATCATAACAGATGTTTTCCAAAAACTTGTAGAAGGTTGTGAAAAAACTACTAGGATCACGCGGCATGTATTGAGCATATAGGTTGCTGTAGATGAATGTTCTTAGCTGTCATGTTTAAAAATACTTCTGCTTCGTTACCTCAAGTGTGGCATGCAGCATTTTGGAAGGAAAATTGAAGACGTGTTCAAGAAAACATGAACAGAAGCAAATGATGAAAATGAGCATTTTACTTGATGTTGATAACATCACAATAAATTATGGAGAAAAATACATAT
ENST00000514608.1	chr4	119990478	119991452	-	RP11-21I10.2-001	CACTGTGATAGATTAACTGCAGAATTCTTCCTGTAGGATTGGGGATATAACGGGCTTCACTAACCTTCCCTAGGCAGTGAAACATCCCCCAAATCTGATGGATCTAGAGTCAGGGAAGTCTGCTTTTGTACCTGCTGGGCCCCAAAGTTGGGCATTTTTCTCTCTGTTCCCTCTCTTTTGAAAATGTAAAATAAAACCAAAAATAGACAACTTTTCCTTCAGCCATTCCAGCATAGAGAACAAAACCTTATGGAAACAGGAATGTCAATTGTGTAATCATTGTTCTAATTAGGTAAATAGAAGTCCCTATGTATGTGTTACAAGAATTTCCCCCACAACATCCTTTATGACTTAAGTTCAATGACAGTTTGCCTTTGGTAGTAAAGGATTTTCTCCATG…
ENST00000366224.2	chrX	47157250	47158120	+	RP11-571E6.3-001	TTTTTTTTGCGACAGAGTCTCGCTTCGTCATCCAGGCTGGATGCAATGGCGCAATCTCTGCTCACTGCAACCTCTGCCTCCCAGGTTCAAACGATTCTCCTGCCTCAGCCTCCCGAGTAGCTGGGATTACAGGCGTGCGCCACCATGCCTGGCTAATTTTTGTATTTTTTAGTAGAGACGGGGTTTCACCATGTTGGCCAGGCTGGTCTTGAACTCCTGACCTCAGGTGATCTGCCTGCCTCGGCCTCCCAAA
ENST00000561320.1	chr15	38431795	38519066	-	RP11-346D14.1-001	CCAAGATGGCTGAATAGGAACAGCTCCGGTCTACAGCTCCCAGCGTGAGCGACGTAGAAGACGGGTGATTTCTGCATTTCCATCTGAGGAACGCAGCTCCTCACCAGCAACGGAACAAAGCTGGATGGAGAATGACTTTGACGAGTTGAGAGAAGAAGGCTTCAGACGATCAAACTACTCCGAGCTACAGAAGGAAATTCAAACCAAAGGCAAAGAAGTTGAAAAGTTTGAAAAAAATTTAGACGAATGTATAACTAGAATAACCAATACAGAGAAGTGCTTAAAGGAGCTGATGGAGCTGAAAGCCAAGGCTCGAGAACTACGTGAAGAATACAGAAGCCTCAGGAGCCAATGCGATCAACTGGAAGAAAGGGTATCAGTGATGGAAGATGAAATGAA…
ENST00000420417.3	chr8	99973655	99980512	+	RP11-44N12.2-001	AAAGAAGACGGAGTCTCGCTCTGTCACCAGGTTGGAGTGCACCGGCGCGACCTCGGCTCACTACAACCTCCGCCTCCCAGGTTCAAGCGATTCTCCTGCCTCAGCCTCCCGAGTAGCTGGGACTACAGGCGTGCACCACCACGCCCAGCTAATTTTTGTATTTTTAGTAGAGACAGGGTTTCACCATGTTGGCCAGGGTGGTCTTGATCTCTTGACCTTGTGATCCACCCGCCTCGGCCTCCCAAAGTG
ENST00000558039.1	chr15	45444861	45459724	-	CTD-2651B20.1-001	CCGCCCAGAGTCTGATGGAGTCTCACTCTGTCACCCAGGCTGGAGGGCAGTGGTGCGATCTCGGCTCACTGCAACCTCTGCCTCCCAGGTTCAAGCAATTCTCCTGCCTCAGCCTCCTGAGTAGCTGGGATTACCGGCATGTGCCACCACACCCAGCTGATTTTTGTATTTTTAGTAGAGACGGGGTTTCACCATGTTGGCCAGGCTGGTCTCGAACTCCTGACCTCAAGTGATCCGCCCGCCT
ENST00000400172.3	chr4	154871	156324	+	ZNF718-201	TTAAATGTAAAGAATGTGGCAAATCATTTCACGTGCTCTCACGCCTAACTCAACACAAAAGAATTCATACTGGAGAGAACCCCTACACATGTGAAGAATGTGGCAAAGCCTTTAATTGGTCCTCAATTCTTACTAAACATAAGAGAATTCATGCCAGAGAGAAATTCTACAAGTGTGAAGAATGTGGTAAAGGCTTTACTCGGTCCTCACACCTTACTAAACATAAGAGAATTCATACTGGAGAGAAACCCTACATATGTGAAAAATGTGGTAAAGCTTTTAACCAATCCTCAACCCTTAATTTACATAAGAGAATTCATTCTGCACAAAAATACTACAAATGTGAAGAATGTGGTAAAGCCTTTAAGTGGTCCTCATCCCTTAATGAACATAAGAGAA…
ENST00000578585.1	chr17	20691383	20692897	+	RP11-283C24.1-001	AATTGAATGAATCCATTGGAGAAGCAGTGGATTAACTAGCCAGACAAAATTTGAGAATGCATAAAAAACACATTGCCACGGAAACATACAGAGGATGCCTTTTCTGTGATTGGGTGGGATTTTTTCCCTTTTTATGTGGGACATAGTAGTTACTTGTGACAAGAATAATTTTGGAATAATTTCTATTAACATCAACTCTGAAGCTAATTGTA
ENST00000428008.1	chr20	47895178	47905797	+	ZNFX1-AS1-006	GGTTAGAGCAGCCAGCGGGTACAGAATGGATTTTGGAAGAGGGAGTCACCACTGGACCTCCAAGGAAGCCACGTGCAGACATCTACAACCTTCGATCTCCTGACGAGTTTATTGTTGGCCAAAACCAGGCTTTGATTGAACCAGGATGAATGCGGGTGTTGGAAGTAGAATATATATATACATATAAAATTGGTTGGGAGCCACGTGTACCAGTGTGTGTTGATCTTGGCTTGATTCAGTCTGCCTTGTAACAGAAACTGGCGATGGAATATGAGAGGAGCCCTCTGGAAAGAAAAGGACAGACCCTGTGCTTTCATGAAAGTGAAGATCTGGCTGAACCAGTTCCACAAGGTTACTGTATACATAGCCTGAGTTTAAAAGGCTGTGCCCACTTCAAGA…
ENST00000276681.6	chr8	120220609	120257909	+	MAL2-201	ACTTCTAATTATTTTGCATTACTTTGAGTTAAATTTGAATAGAGTATTAAATATAAAGTTGTAGATTCTTATGTGTTTTTGTATTAGCCCAGACATCTGTAATGTTTTTGCACTGGTGACAGACAAAATCTGTTTTAAAATCATATCCAGCACAAAAACTATTTCTGGCTGAATAGCACAGAAAAGTATTTTAACCTACCTGTAGAGATCCTCGTCATGGAAAGGTGCCAAACTGTTTTGAATGGAAGGACAAGTAAGAGTGAGGCCACAGTTCCCACCACACGAGGGCTTTTGTATTGTTCTACTTTTTCAGCCCTTTACTTTCTGGCTGAAGCATCCCCTTGGAGTGCCATGTATAAGTTGGGCTATTAGAGTTCATGGAACATAGAACAACCATGA…
ENST00000447785.1	chr7	112613673	112635682	-	AC018464.3-002	ACTGGCATGTTCTGAAAGAATCACTCTGGATGCTGTGTGGAGAAAACACTGAAAAGCACCTGTTGTTTCCTGACTTTTTAATGATCGCCATTCTAACTGGTGTGAGATGATATCTCATTGTGGTTTTGATTTGCATTTCTCTGATGGCCAGTGATGATGAGCATTTTTTCATGTGTCTGTTGGCTGCATAA
ENST00000510505.1	chr4	104882772	104958080	+	RP11-703G6.1-001	TGAGACCCTGGAGAACAGATGGAACCAACTCTCAAGCTTCTGCTCGGGCAGAAATAAAGATGTTCTTTGAAACCAACGAGAACAAAGACACAACATACCAGAATCTCTGGGACACATTCAAAGCAGTGTGTAGAGGGAAATTTATAGCACTAAATGCCCACAAGAGAAAGCAGGAAAGATCCAAAATTGACACCCTAACATCACAATTAAAAGAACTAGAAAAGCAAGAGCAAACACATTCAAAACCTAGCAGAAGGCAAGAAATAACTAAAATCAGAGCAGAACTGAAGGAAATAGAGACACAAAAAACCCTTCAAAAAATTAATGAATCCAGGAGCTGCTTTTTTGAAAGGATCAACAAAATTGATAGACCGCTAGCAAGACTAATAAAGAAGAAAA…
ENST00000366188.2	chr9	95909321	95910838	+	RP11-370F5.4-001	AACAGCAACCGTGAACCTCAGAGGCAGCCAAGGGCTGGAGTGCAATGGCACCATCGCGGCTCACTGCAACCTCCACCTCCTGGGTTCAAGCGATTCTCCTGCCTCAGCCTCCCGAGTAGCTGGGATTACAGGTGCCCACCACCACGCCCAGCTAATTTGTGTATTTTTAGTAGAGACGGGTTTCACCATGCTGGCCTCGAACTCCTGACTTCAGGTGATCCACCTGCCTCGGCCTCCCAAAGT
ENST00000391359.2	chrX	13998184	14006939	-	RP1-122K4.3-001	GACCTGAAACATCATCTCTCTGGACTTGTTGCAAAGGCTGGAGTGCAATGACGTGATCTCGGCTCACTGCAACCTCCACCTCCTGGGTTCAAGCAATTCTTCTGTCTCAGCCTCCTGAGTAGCTGGCATTACAGGCGCCTGCCACCATGCCTGGCTAATTTTTGTATTTTTAGTAGAGACGGGGTTTCACCATGTTGGCCAGGCTGGTCTCGAACTCCTAACCTCAGGTGATCCGCCCGCCTCAGCCTCCCAAAGTGCTGGGATTACAGGCGTGAGCCACCATGCCCGGCA
ENST00000504082.1	chr4	106058436	106061776	-	AC004069.2-001	AATAATGTCATAGAACGTCTCTCACAACTGTGTTATAAGAATGACAGGGAAGCTACAGGTTACAACAGATTTGTGAACTCAGCCAAGCACAGTGGTGGCAGGGCCTAGCTGCTACAAAGAAGACATGTTTTAGACAAATACTCATGTGTATGGGCAAAAAACTCGAGGACTGTATTTGTGACTAATTGTGTAACAGGGTATTTTAGTTCCTGTTCTGTGGAAAGTGTAAAGCATTCCAACAAAGGGTTTTAATGTAGATTTTTTTTTGCACCCATGCTTTGATTGCTAAATGTAATAGTCAGATCGTGACGCTGAATA
ENST00000467082.2	chr8	76079938	76088891	-	RP11-697M17.2-001	TTTGAGACGGAGTCTCGCTCTGTGGCCCAGGCGGGAGTGCAGTGGCGCAATCTCGGCTCACTGCAAGCTCCGCCTCCAGGGTTCACGCCATTCTCCTGCCTCAGCCTCCCGAGTAGCTGGGACTACAGGCGCCCACCATCACGCCCGGCTAATTTTTTTTTTTGTATTTTTAGTAGAGACGGGGTTTCACCGTGTTAGCCAGGATGGTCTCGATCTCCTGACCTCGTGATCCGCCCGCCTCGGCCTCCCAAA
ENST00000523884.1	chr8	22842108	22865044	-	RP11-875O11.1-002	ATGGAATCTTACTCTGTTGCCCAGGTTGGAGTGCAGTGAGTGCAATGGCTCACTGCAATCTCTGCCTCCCAGGTTCAAGTGATTCTCCTGCCTCAGCCTCCTGAGTAGCTGGGATTACAGGCATGCACCATGATGCCCGGCTAATTTTTGTATTTTTAGTAGAGACAGGGTTTCGCCATGTTGGCCAGGCTGGTCTCGAACTCCTGACCTCAGGTGATCTGCCCACCTT
ENST00000399866.3	chr12	8388477	8390769	+	RP11-266K4.9-002	GTCAAACCCTGCATGTTCAGGCCCATCTTTAAAATCCATCCTAGGCCAGGTGCAGTGGCTCATGCCTGTAATCCCAGCACTTTGGGAGGCCGAGGCAGGCGGATCACCTGAGGTCAGGAGTTCGAGACCAGCCTGGCCAACATGGTGAAACTCTGTTTCTACTAAAAATACAAAAATTAGCCAGGCATGGTGGCGTGTGCCTGTAGTCCCAGCTTCTTAGAAGGCTAGGCACGAGAATTGCTTGAACCCAGGAGGCAGAGATT
ENST00000522778.1	chr8	112195520	112248432	-	RP11-946L20.4-002	CTTCAGAGAAGCCAGCCTTCATTAAAGACTGAATGAAGTAAAATAAAGACTTAACACAGACTGGCAAATTGGATAAAGAGTCAAGACCAATCAGTGTGTTTTATTCAGGAGACCCATCTCACGTGCAGAGACACACATAGGCTCAAAATAAAGGGATGGAGGAAGATCTACCAAGCAAATGGAAAACAAAAAAAGGCAGAGGTTGCGATCCTAGTCTCTGATAAAACAGACTTTAAACCAACAAAGATCAAAAGAGACAAAGAAGGCCATTACATAATGGTAAAGGGATCAATTCAACAAGAAGAGCTAACTATCCTAAGTATATATGCACCCATTACAGGAGCACCCAGATTTATAAAGCAAGTCCTTAGAGACCAACAAAGAGACTTAGACTCCC
ENST00000428647.1	chr2	66610437	66619582	+	AC092669.3-001	GAGTAATTATAAGAATTACCTAGGGGAGGAGCCAAGATGGCCGAATAGGAACAGCTCCGGTCTACAGCTCCCAGCGTGAGCGACGCAGAAGACGGGTGATTTCTGCATTTCCATCTGAGGTACCGGGTTCATCTCACTAGGGAGTGCCAGACAGTGAGCGCAGGTCATTGGGTGCATGCACCGTGCACGAGCCGAAGCAGGGCGAGGCATTGCCTCACTTGGGAAGTGCAAGGGGTCAGGGAGTTCCCTTTCCGAGTCAAAGAAAGGGGTGACGGACACACCTGGAAAATCGGGTCACTCCCACTCGAATATTGCGCTTTTCGGACCGGCTTAAAAAACGGTGCACCACAAGATTATATCCCACACCTGGCTCGGAGGATCCTACGCCCGCGGAGTCTC…
ENST00000359838.3	chr6	147480060	147502128	+	RP3-337D23.3-001	TGTGGCCTCCAGGTGTGTTGTCTACCCCCCAGGACCTGCCAAGCACGGTGGCTCATGCCTGTAATCCCAGCACTTTGGGAGGCCGAGGAGGGAAGATCACGAGCTCAAGATATCAAGACCATCCTGGCCAACATGGTGAAACCCTGTCTCTACTAAAAATACAAAAATTAGCTGGGCGTGGTGGTGCATGCCTGTAGTCCCAGCTACTCGGGAGGCTGAGGCAGCAGAATCGCTTGAACCTGGGAGGTGCAGG
ENST00000558254.1	chr15	101389987	101396267	+	RP11-66B24.2-001	GCAGCTATGAGACTGCTGCGCTCCCCAGACGAGGAAACCTGGTCTCCCGGAGCCAGGTGGAGTCTCGCTCTGTCGCCCAGGCTGGAGTGCGGTGGCGCGATCTCGGCTCACTGCAAGCTCCGCCTCCCGGGTTCACGCCATTCTCCTGCCTCAGCCTCCCGAGTAGCTGGGACTACAGGTGCCCGCCACCGCGCCCGGCTAATTTTTTGTATTTTTAGTAGAGACGGGGTTTCACCAAGTTAGCCAGGATGGTGTCGATCTCCTGACCTCGTGATCCGCCCGCCTCGGCCTCCTACAGTGCTGGGATTACAAGCAGTCTTGCTCTGTCGCCCAGGCTGGAGTGCAGTGGCGCGATCTCGGCTCACTACAACCTCTGCCTCCCAGGTTCAAGTGATTCTC…
ENST00000514519.1	chr5	1968207	1969127	+	RP11-259O2.3-001	AAGACGGAGGCAGAACAGCTGGTTGCCATACTCCGCATAAAGTCCTTTGGGTAAATTGAAGGCATTTAGTGCTATAAATTTCCCTCTACACACAGAAATACAAACTACCATCAGAGAATACTACAAACACCTCTACGCAAATAAACTAGAAAATCTAGAAGAAATGGATACATTCCTCGACACATACACTCTCCCAAGACTAAACCAGGAAGAAGTTGAATCTCTGAATCGACCAATAACAGGCTCTGAAATTGTGGCAATAATCAATAGTTTACCAACCAAAAAGAGTCCAGGACCAGATGGATTCACAGCCGAATTCTACCAGAGGTACAAGGAGGAACTGGTACCATTCCTTCTGAAACTATTCCAATCAATAGAAAAAGAGGGAATCCTCCCTAA…
ENST00000530512.3	chr16	75509793	75529305	+	RP11-77K12.4-001	TCCGCCTCCTGGATTCAAGGGATTCTCCTGCCTCAGCCTCCTGAGTAGCTGGAATTACAGGTGTGCACCACCACACCCGGCTAATTTTTTTTATTTTTAGTAGAGATGGGGTTTCACCATGTTGGCCAGGCTGGTCTCAAACTCCTGACCTCAAGTGATCCACCTGCCTCAGCCTTCCAAAATGCTGGGATTACAGGCATGAGCCACCACGCCTGGCTT
ENST00000432793.1	chr2	56401874	56412905	-	AC007743.1-001	CAGAAAAGGAGTCACTTTTTTGGTTCCATATGAACTTTAAGGTAGTTTTTTCCCAGTTCTGTGAAGAAAGTCATTGGTAGCTTGATGGGGATGGCATTGAATCTATAAATTACCTTGGACAGTATGGCCATTTTCATGATATTGATTCTTCCTACCCATGAGCATGGAATGTTCTTCCATTTGTTTGTATCCTCTTTTATTTCCTTGAGCAGTGGTTTGTAGTTATCCTTGAAGAGGTTCTTCACATCCCTTGTAAGTTGGATTCCTAGGTATTTTATTCTCTTTGAAGCAATTGTGAATGGGAGTTCACTCATGATTTGGCTCTCTGTTTGTCTGTTGTTAGTGTATAAGAATGCTTGTGATTTTTGTACATTGATTTTGTATCCTGAGACTTTGCTG…
ENST00000326677.5	chr20	47895178	47905797	+	ZNFX1-AS1-002	GGTTAGAGCAGCCAGCGGGTACAGAATGGATTTTGGAAGAGGGAGTCACCACTGGACCTCCAAGGAAGCCACGTGCAGACATCTACAACCTTCGATCTCCTGACGAGTTTATTGTTGGCCAAAACCAGGCTTTGATTGAACCAGGATGAATGCGGGTGTTGGAAGTAGAATATATATATACATATAAAATTGAAACTGGCGATGGAATATGAGAGGAGCCCTCTGGAAAGAAAAGGACAGACCCTGTGCTTTCATGAAAGTGAAGATCTGGCTGAACCAGTTCCACAAGGTTACTGTATACATAGCCTGAGTTTAAAAGGCTGTGCCCACTTCAAGAATGTCATTGTTAGACTTTGAAATTTCTAACTGCCTACCTGCATAAAGA
ENST00000550268.1	chr12	79786696	79849240	-	RP1-78O14.1-003	GAGTGGGGAAAAGAAGAGGGAGGCTGACAGAGAAGCTTAAAGAAATGCTTTCAGATGGCAACAAAAGCCAAAATAGACAAATGGGATTTAATTAAACGAAAGAGTTTCTGCACAGCAAAATAAACTATCATCAGCGTGAACAGGCAACCTACCGAATGGGAGAAAATTCTCACAATCTACCCATTTGACAAAAGGCTAATATCCAGAATCTACAAAGAACTTAAACAAATTTGAAAGAAAAAAAACAATCCCATCAAAAAGTGGGCAAAGGATATGAACAGACGCTTCTCAAAATAAGACATTTATGCAGCCAACAGACATATGAAAAAATGCTCATCATCACTGGTCATCAGAGAAATGCAAATCAAAACCACAATGAGATACCATCTCACGCCAGTT…
ENST00000443252.3	chr14	101424598	101426536	+	AL132709.5-005	CCAACACTGTAATCCCAGCACTGTAATCCCAGCCTGTAATCCCAGGCTGAGGTGGGCGGATCACCTGAGGTTGGGAGTTCGAGACCAGCCTGACCAACATGGAGAAACCCCGTCTCTACTAAAAATACAAAATTAGCCGGGCATGGTGGCGCATGTCTTTAATTCCAGCTACTCAGGAGGCTGAGGCAGGAGAAACGCTTGAACCCGAGAGGCGGAGGTTGCAGTGAGCTGAGATTGCGCCATTGCACTCCAGCCTGGGCAACAAGAGTGAAACTCCA
ENST00000522365.1	chr8	84315992	84321135	+	RP11-51M18.1-001	TCTTTGGGTCCACGCTGCTTTTATGAGCTGTAACACTCACCGCGAAGATCTGCAGCTTCACTCCCGAGCCAGCGAGACCACGAACCCACCAGAAGGAAGAAACTCCGAACACATCTGAACATCAGAAGGGCAGACTCCAGACACGCCACCTTAAGAGCTGTAACACTCACCGCGAGGGTCCACGGCTTCATTCTTGAAGTCAGTGAGACCAAGAACCCACCAATTCCGGACACAATTTCTTGGCTCTCAGTGGCTTCCATGGAAGTTCTGCAATCAACCAGCAGGAGAACCGCTTAAACCCAGGAGGCGGAGGTTGCAGTGAGCCAAGTATGCATCACTGCACTCCAGCCTGGAAGACAGAGTGAGACCCTGTCT
ENST00000521399.1	chr8	67834221	67837776	-	SNHG6-006	CTGCGAGCATATAGGTTGCTGTAGATGAATGTTCTTAGCTGTCATGTTTAAAAATACTTCTGCTTCGTTACCTCAAGTGTGGCATGCAGCATTTTGGAAGGAAAATTGAAGACGTGTTCAAGAAAACATGAACAGAAGCAAATGATGAAAATGAGCATTTTACTTGATGTTGATAACATCACAATAAATTATGGAGAAA
ENST00000521218.1	chr8	8314418	8318847	-	CTA-398F10.2-001	ATCTCCCACCTCAGTTTCCCAAGTATCTGGGACCACAGGGACATGGATGAAGCTGGAAACCATCATCCTCAGCAAACTAACACAGGAACAGAAAACCAAACACCGCATGTTCTCACTCGTAAGTGGGAGTTGAACAATGAGAACACATGGACACAGGGAGGGGAACATCACACACCGGGGCC
ENST00000420031.2	chr1	16892934	16901051	-	NBPF1-203	AAGTCCCCCAGGAGTCCTGGGATGAAGGTTATTCGACTCTCTCAATTCCTCCTGAAATGTTGGCCTCGTACAAGTCTTACAGCGGCACATTTCACTCATTAGAGGAACAGCAAGTCTGCATGGCTGTTGACATAGGCGGACATCGGTGGGATCAAGTGAAAAAGGAGGACCAAGAGGCAACAGGTCCCAGGCTCAGCAGGGAGCTGCTGGATGAGAAAGGGCCTGAAGTCTTGCAGGACTCACTGGATAGATGTTATTCAACTCCTTCAGGTTATCTTGAACTGACTGACTCATGCCAGCCCTACAGAAGTGCCTTTTACATATTGGAGCAACAGCGTGTTGGCTGGGCTCTTGACATGGATGAAAT
ENST00000534336.1	chr11	65265232	65273940	+	MALAT1-001	TAATCGGTTTCAAGGTAACGATGGTGTCGAGGTCTTTGGTGGGTTGAACTATGTTAGAAAAGGCCATTAATTTGCCTGCAAATTGTTAACAGAAGGGTATTAAAACCACAGCTAAGTAGCTCTATTATAATACTTATCCAGTGACTAAAACCAACTTAAACCAGTAAGTGGAGAAATAACATGTTCAAGAACTGTAATGCTGGGTGGGAACATGTAACTTGTAGACTGGAGAAGATAGGCATTTGAGTGGCTGAGAGGGCTTTTGGGTGGGAATGCAAAAATTCTCTGCTAAGACTTTTTCAGGTGAACATAACAGACTTGGCCAAGCTAGCATCTTAGCGGAAGCTGATCTCCAATGCTCTTCAGTAGGGTCATGAA
ENST00000429578.1	chr3	194017423	194030592	-	RP11-513G11.1-002	CCAAATCCGGCCGGGCGGGCGGCTCCCGCCTGTGATCCCGGCACTTTGGGAGGCCGAGGCGGGCGGATCACGAGGTCAGGAGATCGAGACCATCCTGGCTAACACGGTGAAACCCCGTCTCTACTAAAAATACAAAAAATTAGCCGGGCGTGGTGGCGGGCGCCTGTAGTCCCAGCTACTTGGGAGGCTGAGGCAGGAGAATGGCGTGAACCCGGGAGGCGGAGCTTGCAGTGAGCCGAGATGGCACCACTGCACTCCAGCCTGGGCAACAGAGCAAGACTCTGTC
ENST00000549734.1	chr12	50305762	50314301	+	RP11-70F11.8-005	GGTTTTTGAACTGCATCTTAAAGGATGGAGTCTTGCTCTGTCATCCAGGCTGGAGTACAATGGCGCAATCTCGGCTCACTGCAACCTCTGCCTCCTGGGTTCAAGCAATTCTCCTGCCTCAGCCTCCCGAGTAGCTGAGATTACAGGCACCCGCCACCACACCCGGCTAACTTTTTGTATTTTTAGTAGAGACGGGGTTTCACCATGTTGCCCAGGCTGGTCTCGAACTCCTGACCTCATGATCTGCCCACCTCGGCCTCCCA
ENST00000339037.3	chr2	177494892	177502290	-	AC017048.3-002	AAAGAGCCTAAAAGAAAAGCCCGGGCCGGGCGCGGTGGCTCACGCCTGTAATCCCAGCACTTTGGGAGGCCGAGGCGGGCGGATCACGAGGTCAGGAGATCGAGACCATCCCGGCTAAAACGGTGAAACCCCGTCTCTACTAAAAATACAAAAAATTAGCCGGGCGTAGTGGCGGGCGCCTGTAGTCCCAGCTCCTTGGGAGGCTGAGGCAGGAGAATGGCGTGAACCCGGGAGGCGGAGCTTGCAGTGAGCCGAGATCCCGCCACTGCACTCCAGCCTGGGCGACAGAGCGAGACTCCGTCT
ENST00000562203.1	chr16	90171502	90172724	-	RP11-356C4.3-001	TTACACGCCATGACTTTTGAAAAACCAGCTGAAGCCGGGCGCGGTGGCTCACGCCTGTAATCCCAGCACTTTGGGAGGCCGAGGCGGGCGGATCGCGAGGTCAGGAGATCGAGACCATCCTGGCTAACACGGTGAAACCCCGTCTCTACAAAAAAAAAAAAAAAAAAAAATTAGCCGGGAGTGGTGGCGGGCGCCTATAGTTCCAGCTACTCGGGACGCTGAGGCAGGAGAATCGCTTGAACCCGGGAGGGGGAGGT
ENST00000522354.1	chr8	69760976	69764998	-	RP11-865I6.2-001	AATCAGAAGAAATATGAGAGTCTTGCTCCATCACCCAGGCTGCAGTGCAGTGGCACGATCTTGGCTCACTGCAAGCTCCACCTCCCGGGTTCACGCCATTCTCCTGCCTCAGCCTCCCAAGTAGCTGGGACTACAGGCGCCCACCACCACGCCCAGCTAAATTTTTTTGTATTTTTAGTAGAGATGGGGTTTCACTGTGTTAGCCAGGATGGTCTCGATTTCCTGACCTCGTGATCTGCCTGCCTCGGCCTCCCAAAGTGCTGGGATTACAGGCGTGAGCCACTGTGCCCGGCCGT
ENST00000435844.1	chr20	18548063	18550207	+	LINC00493-001	CTCACTGCTTTACTATAGCCGGACAATGGCGAAGTCGTCAGACCAAAAGGATGGCTCAGCAAGTGAAGTACCCAGTGAACTCTCTGAACGCCCAAAAGGATTTTATGTGGAAACAGTTGTCACATATAAAGAAGATTTTGTTCCAAATACAGAAAAGATCCTCAACTATTGGAAATCATGGACTGGTGGCCCTGGTACAGAACCATGACTGGCTGCTGAATTCTGAAAACCAGGACTTGGTTCAACATTTAAATTTGATAGTTGCCCTGATTCCCATTTTGGGTTTGTGAAAAGTGTATGTATTTAAATTTGCTGTAAAACATAATCACTAATAATATGCAATAAATATTTTCTTGAAGGAA
ENST00000503668.1	chr6	8652369	8654079	+	HULC-001	AACTCTGATCGTGGACATTTCAACCTCCAGAACTGTGATCCAAAATGCATATGTATCTTTGGAAGAAACTCTGAAGTAAAGGCCGGAATATTCTTTGTTTAAAACATTAAAAACAAAACAGACCAAAGCATCAAGCAAGAAGTTTCCTGGCAATAAACTAAGCACAGCATTATTTTTTAAGGAACACAAATTAAGTGTTCAACCTGTGGCAAATTTGTACTTTCTCCCTGAATTATGTTGTTATCAAAGAAAAAAATTGGGAAGCATGGCAAAATATCATCAAAACTGAAACTAGAATTAAACAAAACTAA
ENST00000446516.2	chr5	84408159	84408574	-	CTC-384G19.1-001	GCCTGTAACACTAGCACTTTGGGAGGCCCAGGCAGGCGGATTGCCTGAGCTCAGGAGTTCCAGACCAGCCTGAGCAACATGGTGAAACCCTGTCTCTACTAAAATACAAAAGAAATTAGCCAGGCGTGGCAGTGTGCGCCTATAGTCCCAGCTACTCGGGAGGCTGAGGCAGGAGAATTGCTTGAGCCCGGGAGGCAGAGGTTGCAGCGAGCCAAGATCACGCCACTGCATTCCAGCCTGGGCAACAGAGCAAGACTCCATCTC
ENST00000356047.3	chr3	28038700	28070095	-	AC092415.1-002	ACTGATAAGCGGGTGATGGGAAAGGTTTGAAACTTTTAAATGCTGGCCTCATAAATCATCCTGATACCAAAGCCGGGCAGAGACACAACCAAAAAAGAGAATTTTAGACCAATATCCTTGATGAACATTGACGCAAAAATCCTCAATAAAATACTGGCAAACCGAATCCAGCAGTACATCAAAAAGCTTATCCACCATGATCAAGTGGGCTTCATCCCTGGGATGCAAGGCTTGTTCAATATACGCAAATCAATAAATGTAATCCAGCATATAAACAGAACCAAAGACAAAAACCACATGATTATCTCAATAGATGCAGAAAAGGCCTTCGACAAAATTCAACAACCCTTCATGCTAAAAACTCTTAATAAATTAGGTATTGATGGGACGTATCTCAAA…
ENST00000366441.2	chr3	37859767	37903256	-	AC093415.2-003	GAGAGCTGTTCAAAGGTGTTTGGGAGTAAAAAAAGGTTTCATGGCTGGGCGCAGTGGCTCACGCCTGTAATCCCAGCACTTTGGGAGGCTGAGACAGGCAGATCACTTGAGGTCAGGAGTTTGAGAGCAGCCTGGCCAACATGGTGAAACCCTGTCTCTACTAAAAATACAAAAATTAGCTGGGCATGGTGGTGTGTGCCTGTAATCCCAGCTACTTGGGAGGCTGGGGCACGAGAATCGCTTGAACCTGGGAGGCGGAGGTTGCAGTGAGCCGAGATCGTGCCACCACTGCACTCCAGCCTGGGCGACAGAGTGAGACTCC
ENST00000443946.1	chr2	61371540	61372104	-	AC016747.3-002	TGTTCCCCAGGCTGCAGTGCAGTGGCGCGATCTCGGCTCACTGCACCTCCGCCTCCCGGACTCCAGCAATTCTCCTGCCTCAGCCTCCTGAGTAGCTGGGATTACAGGCGCGCGCCACCACACCCGGCTAATTTTTTGTATTTTAGTAGAAACGGAGTTTCACCGTGTTGCCCAGGCTGGTCTCAAACTCCTGAGCTCAGGCAGTC
ENST00000584643.1	chr17	15434086	15434403	-	RP11-385D13.3-001	AGAGAATTTTAGATCCAGCAAAACTATCCTTCAAAACTATAAGAAAGGATGAGCATGGTGGCTCACACCTGTAATCCCAGTACTTTAGGAGGCTGAGGCAGGAGGATTGCCTGAGCCCAGGAATTTGAGACCAGCCTGGGCAACATGGCAAAAAGCCATCTCTACAAAAAATACAACAAACAGCTGGGTGTGGTGGCATGTGCCTGTGGTCCCAGCTACTCAGGAGGCTGAGGCAGGAGGATCACTTGAGT
ENST00000398777.3	chr4	62009374	62019680	+	RP11-16N2.1-002	GGTAGCAACATATAAGAGGCCAAGGGCCGGGCGCAGTGGCTCACACCTGTAATCCAAACACTTTGGGAGGCCAAGGCGGGCAGATCACCTGAGGTTGGGAGTTTGAGACCAGCCTGACCAACATGGGGAAACCCCATCTCTACCAAAAATACAAAATTAGCCAGGCGTGGTGGTGCATGCCTGTAATCCCAGCTACTCAGGAGGTTGAGGCAGGAGAATCACTTGAACCCAGGAGGCAGAGACTGCAGTGAGCCGAGATTGCGCCATTGCACTCCAGCCTGGGTAACAAG
ENST00000520023.1	chr8	28555919	28558981	-	EXTL3-AS1-001	GGCGCCGTGACTCATACCTATAATCCCAGCATTTTGGGAGGCCCAGGCAGGTGGATCACGAGGTCAGCAGTTCAAGACCAGCCTGGCCAACATGGTGAAACCCTGTCTCTACCAAAAATACAAAAATTAGCTGGGCGTGGTGGCGCGTGCCTATAATCCCAGCTACTCAGGAGGCTGAGGCAGGAGAATCACTTGAACCCGGGAGGCAGAGGTTGCAGGGAGCCGAGATCGCACCACTGCACTCCAGCCTGGGCAATAGAGCAA
ENST00000566098.1	chr16	22623863	22624804	-	RP11-105C19.1-001	GAACCGTGCACTTCAAAATGGTTAAGATGGCTGGGGTGTAGTGGTGCGATCTTGGCTCACTGCAACCTCCACCTCCCGGGTTCAAGTGATTCTCCTGCCTCAGCCTCCCAAGGAGCTGAGATTACAGGCATGCGCCACCACACCTGGCTAATTTTGTATTTTTAGTAGGGATGGGGTTTCACCATGTTAGCCAGACTGGTCTCGAACTCCTGACCTCAGATGATCCACCCAC
ENST00000401007.3	chr1	16888922	16892211	-	NBPF1-202	CTCCTGCCTGCCCTATGGAAGTTCCTTTTATGCATTGGAGGAAAAACATGTTGGCTTTTCTCTTGACGTGGGAGAAATTGAAAAGAAGGGGAAGGGGAAGAAAAGAAGGGGAAGAAGATCAACGAAGAAAAGAAGGAGAAGGGGAAGAAAAGAAGGGGAAGAAGATCAAAACCCACCATGCCCCAGGCTCAGCGGCATGCTGATGGAAGTGGAAGAGCCTGAAGTCTTGCAGGACTCACTGGATAGATGTTATTCGACTCCGTCAATGTACTTTGAACTACCTGACTCATTCCAGCACTACAGAAGTGTGTTTTACTCATTTGAGGAACAGCACATCAGCTTCGCCCTTGACGTGGACAATAGGTTTCTTACTTTGATGGGAACAAGTCTCCACCTGGT…
ENST00000565493.1	chr20	34633543	34638882	-	RP4-550H1.6-001	GAAACATCTAGTCTTTCTAGGTGTTTAAAAGTGTACAACGGCCTGTCGCAGTGGCGCATGCCTGTAATCCCAGCACTTTGGGAGGCCGAGGCAGGCGGATCACGAGGTCAAGAGATCAGGACCATCTTGGCCAACATGGTGAAACCCCATCTTTACTAAAAATACAAAAATTAGCTGGTCGTGGTGGTGCCCACCTGTAGCCCCAGTTACTCGAGAGGCTGAGGCAGGAGAATCGCTTGAACTTGGGAGGCGGAAGTTGCAGTGAGCCAAGATCGCACCACTGCACTCCAGCCTGGCGACAGAGC
ENST00000508605.1	chr4	135988387	135992533	+	RP11-553P9.2-002	ATCTCTATTTAAACCAACACAAATGCCCAACAACGATACACTGGATTAAGAAAACATGGCACATATACACCATGGAATACTATGCAGCCATAAAAAATGAAGAGTTCACGTCCTTTGTAGGGACATGGATGAAACTGGGAACCATCATTTTCAGCAAACTATCGCAAGGACAAAAACCCAAACACTGCATGTTCTCACTCATAAGTGGGAATTGAACAATGAGAACACATGGACACAGGAAGGGGAACATCACACTCTGGGGACT
ENST00000366109.2	chr9	100000045	100000960	-	RP11-498P14.5-001	TGGATCACGAAGTCAGGAGTTCAAGACCAGCCTCGCCAAGATGCTGAAACCCCGTCTACGAAAAATACAAAAATTAGCCGGGCGTGATGGTGGGCGCCTGTAATCCCAGCTACTGGGGAGGCTGAGGCAGGAGAATCGCTTGAACCTGGGAGGCAGAGGTTGCAGTGAGCCGAGATCGCGCCA
ENST00000563192.1	chr16	2204797	2205359	-	RP11-304L19.5-001	CGTCCGAACGCTGCAGGCCGGCCAGGTCCCTGGGCGTCCAGGCCTGGCCTACGCACCACTTTGTCCCTTAGCGTTTAAAGGTTTCTTCCCGAATCTCAGGCCCTCAGCTACCTGCAGGTTTCGTCGCGAGCCGGCTGCAAGTTTTGAACCTAAGTAAACCTCAATCCGGAGGGCCTAGCGGTAAGGTGGGCGCTGTGTCTATTGAAGTGCTTAGCAATAAAGAAAGGTAGT
ENST00000568699.1	chr16	63969681	63970810	+	RP11-21L1.1-001	GGCTTAATTTATTAAAGATTCTTGTGGACCAGGTGCAGTGGCTCAAACCTGTAATCCCAGCACTTTGGGAGGCCGAGGCGGGTGGATCACGAGGTCAGGAGATCGAGACCATCCTGGCTAACACAGTGAAACCCCGTCTCTACTAAAAATACTAAAAATTAGCCAGGCGTGGTGGCGGGCGCCTGTAGTCCCAGCTACTTGGGAGGCTGAGGCAGGAGAATGGCGTGAACCCGGGAGGCGGAGGTTGCAGTGAGCCGAGATCACGCCACTGCACTCCAGCCTGGGCGACACAGCAAG
ENST00000507031.1	chr16	28814096	28829149	+	RP11-1348G14.4-001	TTCCAAAAGCTTTGAACTAATTTTACTACTTATGTGCAAATTCTTTTTTTTTTTTGAGACAGAGTTTCACTCTTGTTGCCCAGGCTGGAGTGCAATGGCACGATCTCGGCTCATCGCAACCTCTGTGTCCCAGGTTCAAGCGATTCTCCTGCCTCAGCCTCCCGAGTAGCTGGGATTACAGGCATGCGCCACCATGCCCAGCTAATTTTGTATTTTTAGTAGAGATGGGGTTTATCCATGTTGCTCAGGCTGGTCTTGAACTCCTGACCTCGGGTGATCTGCCCACCTCGGCCTACCAAAGTGCTGGGATTACAGGTGTGAGCCACCATGCCTG
ENST00000487657.2	chr4	129504153	129522555	-	RP11-184M15.2-002	GAGTTGGGATCAAGTCTATGTACTTGGAGAATACAAGAGAAGGACCCAGCTGGGTGTGGTGGCTCACACCTGTAATCCCAGCACTTTGGGAGGCCGAGGCGGGCGGATTACCTGAGGTCATGAGCCCCAGACCAGACTGGCCAACATGGCGAAACGCTGTCTCTACTAAAAATACAAAAATTAGCCTGGCATGGTGGTGCACACCTGTAATCCCACCTACTCAGGAGTCTGAGGCAGGAGAATCACTTGAACCCAGGAGGCAGAGGTTGCAGTGAGCCAAGATTGCACCACTACACTCCAGCCTCGGT
ENST00000366376.2	chr10	33973682	33975992	+	RP13-259N13.2-001	TTCCCTATATTTAACATTTGGATTTGTTTGCTTTGTGTTTTTTGTTGTGTTTGTTGGTTTTGAGATGGAGTCTCACTCTGTCACCCTGGCTGGAGTGCAGTGGTATGATCTCGGCTCACTGCAACCTCTGCCTCCCGGATTCAAGCAATTCTCCTGCCTCAGCCTTCTGAGTAGCTGGGATTACAGACATGTGCCACCACAACCGGCTAATTATTTGTATTTTTTTTGTAGAGACAGGGTTTCTCCATGTTGCTCAGGCTGGTCTCGAACTCCTGTCCTCAAATAATCCACCTGCCTCGGCCTCTCAAAGTGCTGGGATTACAGCCGTGAGCCACTGCACCTGG
ENST00000555396.1	chr15	92186246	92192344	-	RP11-692C24.2-001	AGAATAATTGATTGAAATCGAGAGTTACTTTTGGCTAAGGATTTGTCTAAAACACCAAAAGCAATGGCAACAAAAGCCAAAATTGACAAATGAGATCTAATTAAACTAAAGAGCTTCTGCACAGCAAAGGAAACTACCATCAGAGTGAACAGGCAACCTACAGAATGGGAGAAAATTTTTGCAATCTGCTCATCTGACAAAGGGCTAATATCCAGAATCTACAAAGAACTCAAACAAATTTACAAGAAAAAAACAAACAACCCCATCAACAAGTGGGCAAAGTA
ENST00000427901.1	chr9	74872251	74872699	+	RP11-63P12.7-001	GCCTCTGCTGACAGTTCTCTTGTAAAGATACTGAGGATAGGATTACAGGTAGTGGCTCACGCCTGTAATCCCAACACTTTGGGAGGCTGAGGCGGGTGGATCACTTGAGCTCATGAGTTCAAGACCAGCCTGGGCAACATGGCAAAACTCTGTC
ENST00000512674.1	chr4	185286340	185291024	-	RP11-290F5.1-001	GTTGCTCAGGCTGGAGTTCAATGGCACGATCTTGGCTCACCGCAACCTCTGCCTACTGGATTCAAGTGATTCTCCTGCCTCAGCCTCCCGAGTAGCTGGGATTACAGGCATGTGCCACCACGCCCGGCTAATTTTGTATTTTTAGTAGAGACGGGGTTTCTCCATGTTGGTCAGCCTGGTCTTGAACTCTTGACCTCAGGTGATCCACCTGCCTCAGCCTCCCAAAGTGCTGGGATTACAGGCGTGAGCCACCGCGCCAGG
ENST00000584125.1	chr17	30757985	30759860	+	RP11-227G15.9-001	TATATTTTTTATTTTATATTTTTCAGACTGCTCAGCCTCTTGAGTAGCTAGGATTATAGGTGCCCACCACCATGCCTGGCCAATTTTTGTAGTTTTACTAGAGATGGGGTTTCACCATGTTGGCCAGGCTGATCTCGAACTCTTGGCCTCAAGTGATTCGCCCACCTTGGCCTCCCAAAGTGCTGTGATTACAGGTGTGAGCCACCATGCCCAGCCAAGG
ENST00000501708.1	chr11	66037302	66045996	-	RP11-867G23.3-001	CCTCAGCTTCCTGCGTAGCTGGGACTTCAGGTGTCCACCACCACCACCACTTCTAGCTAATTTTTTTTTTTTTTTTTTTTTTTTTTGAGACTGAGTTTTGCTCTTGTTGCCCAGGCTGGAGTGCAATGGCGCGATCTTGGCTCACTGCAACCTCTGTCTGCCGGGTTCAAGCAATTCTCCTGCCTCGGCCTCCCGAGTAGCTGGGATTACAGGCACCTGCCACCATGCTTGTCTAAGTTTTGTATTTTTAGTAGAGACAGGGTTTCACCATGTTGGCCAGGCTGGTCTCGAACTCCTGACCTCAGGTGATCCACCTGCCTTGGCCTCCCAAAGTGCTGGGATTACAGGTGTGAGCCACCACACCCGGCCCCTGGC
ENST00000552378.1	chr12	60486644	60489632	+	RP11-316A16.1-001	ATATGAATGGATGAAGTTTTGCTCTGTCCCCAAGCTGGAATGCAGTGGTGCAATCTTGGTTCACTGCAACCTCTGCCTCCCAGGTTCAAGCGATTCTCCTGTCTCAGCCTCCTGAGTAGCTGGGATTACAGGTGCATGCCACCATGCCCAGCTAATTTTTATATTTTTAGTAGAGACTGGGTTTCACCATGTTGGCCAGGCTGGTCTCGAACTCCCGACCTCAGGTGATCCGACTGCCTCAGCCTCCCAAAGTGCTGGGATTACAAGCATGAGCCAC
ENST00000553475.1	chr14	50958329	50959289	+	RP11-406H23.3-001	CTAACATTACATACTGAACTTTCTTTTTTTTTTTTTTTCGAGACAGGGTTTCACTGTATTGCCCAGGCTAGAGTACAGTGGCACGATCTTGGCTCACTGCAGCCTCAACCTCCTGGGCTCAAGCAATTCTCCCACCTCAGCCTCCTAAGTAGCTGGGATTACAGGCACATGTCATGACACCTAGCTAATTTTTTGTATTCTTTGTAGAGCCTGAGTTT
ENST00000501405.2	chr5	101941338	101941901	+	CTD-2340E1.2-001	AGATAGAGCGTGCCATTATTCTGGCTTGATATTAACAGGTCAGGCCAGGTGCGGTGGCTCACGCCTGTAATCCCAGCACTTTGAGAGGCTGAGGCAGGTGGATTACCTGAGTTCAGGAGTTCGAGACCTGCCTGGCCAACATGGAGAAACGCCATCTCTACTAAAAATACAAAATTAGCCGGGTGTGGTGGCGCATGCCTGTAATCCCAGCTACTCGGGAGGCTGAGACAAGATAATCGCTTGAACCCAGGAGGTGGAGGTTGCAGTGAGCTGAGATCCTGCGCTGCACTCCAGCCTGGGCAACAAGAGTGAAAC
ENST00000504230.2	chr11	13001081	13011095	-	CTC-497E21.4-001	GGAGCAGCTGGGCACGGTGGCTCAAGCCTGTAATCCCAGCACTTTGCGAGGCTGAGGTGGGTGGATCACCTGAGGTCAGGAGTTCGAGACCAGCCTGGCCAACATGGTGAAACCCCATCTCTACTAAAAATACAAAAAATTAGCCGGGCGTTGTGGTACGCACCTGTAATCCCAGCTACTCCGGAGGCTGAGGCAGCAGAATCGCTTGAACCCAGGAGGCAGAGGTTGCAACGAGCCAAGATCGCACCATTGCACTCCAGCCTGGGCAACAAGAGCGAAA
ENST00000454224.1	chr2	8699962	8723922	-	AC011747.4-001	TCTATTATTGATAGTATTGAATTATGCTATTATTGCATTATTTTCTGTTTCTGTCTTAAGACCAGCCTGGCCAACATGGTGAAACCCCGTCTCTACTGAAAATACAAAAATTAGCTGGGTGTGGTGGCAGGCACCTTTAATCCCAGCTACTTGGGAGGCTGAGGCAGGAGAATCACTTGAACCTGGGAGGTGGAGGTTGCAGTGAGCCAAGATC
ENST00000411646.1	chr20	18548063	18550207	+	LINC00493-002	CACTGCTTTACTATAGCCGGACAATGGCGAAGTCGTCAGTAGACCAAAAGGATGGCTCAGCAAGTGAAGTACCCAGTGAACTCTCTGAACGCCCAAAAGGATTTTATGTGGAAACAGTTGTCACATATAAAGAAGATTTTGTTCCAAATACAGAAAAGATCCTCAACTATTGGAAATCATGGACTGGTGGCCCTGGTACAGAACCATGACTGGCTGCTGAATTCTGAAAACCAGGACTTGGTTCAACATTTAAATTTGATAGTTGCCCTGATTCCCATTTTGGGTTTGTGAAAAGTGTATGTATTTAAATTTGCTGTAAAACATAATCACTAATAATATGCAATAAATATTTTCTTGAAGGAA
ENST00000425800.1	chr13	24072934	24077013	+	LINC00352-001	TTTCAGAAGCTGAAAAAGCTGGAGTGCAATGGCACCATCTCAGCTCACTGCGACCTCCACCTCCCATGTTCAAGTGATTCTCCTGCCTCAGCCTCCCAAGTAACTGGGATTACAGGCATGCGCCACCATGCCCCACTAATTCTGTATTTTTAGTAGAGATGGGGTTTCTCCATGTTGGTCAGGCTGGTCTTGAACTCCTGACCTCAGGTGATCCGCCCCCCCTTGACCTCCCAAAGTGCTGGGATTACAGGCGTGAGCCACCATGCTGGGATAATTTTGTATTTGTAGTAGAGATGGGGTTTCACTATGTTGGTCAGGCCGGTCTTGAACTCCTGACCTCAAGTGATCCACCCACCTCAGCCTCTCAAAGTGCTGGGATTACAGGCGTGAGCCACCACG…
ENST00000521953.1	chr8	82066564	82076834	+	RP11-1149M10.2-001	CACTGAGTCAAATGAATCTCGGAGAAATGGAGCTGGAAGAAAACTGGAAGTTTCATTCTTGTTGCCCAGGCTGGAGTGCAATGGTGTGATCTTGGCTCACCGCAACCTTGACCTCCTAGGTTCAAGTGATTCTCCTGTCTCAGTCTCCTGAGTAGCTAGTATTACAGGCATGCACCACTATGCCCGGCTAATTTTGTATTTTTAGTTGAGATGGGGTTTCTCCATGTTGGTCAGGCTGGTCTCGAACTCCCGACCTCAGGTGATCCACCTGCTTCAGCCTCCCAAAGTGCTGGGATTACAGGTGTGA
ENST00000366424.2	chr2	1624281	1629191	-	AC144450.2-001	TGTAATCCCAGCACTTTGGGATGCTGAGGTGGGAGGATCACAAGGTCAGGAGTTTGAGACCAGCCTGACCAATATGGTGAAACCCCATCTCTACTAAAAATACAAAAATTATCTGGGCATGGTGGTGGGCACCTGTAGTCCCAGCTACTCGGGAGGCTGAGGCAGGAGAATCGCTTGAACCTGGGAGGCGGAGGTTGCAGTGAGCTGAGATTGTGCCACTGCACTCTAGCCTGGGCAACAAAGCGAGACGCT
ENST00000457084.1	chr1	714161	717571	+	RP11-206L10.6-001	CCGGCACCTGTCGCAGAAGGTGCAACCGATCGCACTGTCGCGCAGAAGCTCCTCAATGGCCAGCGCCAGCTGCAGCCCCGGCCGCCCACTCGCCTCATCTGAGCCTGGGCAAATCTGGATTGGGAAAGTTGACATTAATCAACTCATTATTCCTCACAGATTTGTATTCTCCAGAGTATCCAGGTCCTTCTCAGAGAATTAAAAAGCCTGTACAGGTCTA
ENST00000500616.2	chr5	7373229	7379903	+	CTD-2296D1.5-001	GAGCTTTAAAGATACAGCTGTATCAGGCCAGGCGTGGTGACTCATGCCTGTAATCCCAGCACTTTGGGAGACCGAGGAGGGCGATCGAGACCATCCTGACTAACATGGTGAAACCCCATCTCTTCTAAAAATACAAAAAATTAGCCAGACTTGGTGGTGTACGCCTGTAGTCCCAGCTACTCAGGGGGCTGAGGCAGGAGAATCGCTTGAACCCAGGAGGTGGAGGTTGCAGTGAGCTGAGATCGCGCCACTGCACTCCAGCTTGGGCGAC
ENST00000456301.1	chrX	100258820	100262962	-	RP3-341D10.4-001	ACTCACATTAAAACATTTTTGATGGCCGGGCACGGTTGCCCACATCTGTAATCCCAGCACTTTAGGAGGCCGAGGCGGGCAGATCACCTGAGATCGGGAGTTTGAGACCAGCCTGACCAACATGGAGAAACCCCATCTCTACTAAAAATACAAAATTAGCTGGGCATGGTGGTGCACGCCTATGATCTCAGCTACTTGGGAGGCTGAGGCAGGAGAATTGCTTGAACCCGGGAGGTGGAGATTGCAGTGAGCTGAGATTGTGCCATTGCACTCTAGCCTGGGCAACAAGAGCA
ENST00000520085.1	chr5	70328994	70330227	-	RP11-195E2.4-001	ATCATTGTGCGCAGAACTCTTTCTGGTTATATCCAGTTAAGAGTAAATCAGGCTTTCAGCCGGGCGCGGTGGCTCACGCCTGTAATCCTAGCACTTTGGGAGGCCGAGACGGGGTTTCACCTTGTTGATCAGGCTGATCTCCAACTCCTGACCTCAGGTCATCCACCCACCT
ENST00000523173.1	chr8	129571268	129573372	-	RP11-89M16.1-003	GTAACACAAGACTTCCGGGTTCTGGCCGGGCGCGGTGGCTCACGCCTGTAATCCCAGCACTTTGGGAGGCCGAGGCGGGCGGATCACGAGGTCAGGAGATCGAGACCATCCCGGCTAAAACGGCGAAACCCCGTCTCTACTAAAAATACAAAAAATTAGCCGGGCGTAGTGGCGGGCGCCTGTAGTCCCAGCTACTTGGGAGGCTGAGGCAGGAGAATGGCGTGAACCCGGGAGGCGGAGCTTGCAGTGAGCCGAGATCCCGCCACTGCACTCCAGCCTGGGCGACAGAGCGAGACTCCGTC
ENST00000432474.1	chr2	121311318	121315685	-	AC073257.1-001	TACGGGCACACCACCATGTCTAGCTGGGACTACAGGCACACCACCATGCCTGGCTAATTAATTTTTTTTTTTTTTTTTTTAGAGATAGGGTCTTGCTCTGTTGCCCAGGCTGATCTCGAACTCCTGGGCTCAAGCAATCCTCCTGCCTCAGCCTTCCAAAAT
ENST00000437047.1	chr3	8615411	8634810	-	AC034187.2-001	AATAGAGAAATATGGCTGGGTGCAGTGGCTCATGCCTGTAATGCCAGCACCTTGGGAGGCTGAGCTAGGAGGATTGCTTGAGCTCGGGAGTTTGAGATCAGCCTGGGCAACATGGGGAGACCCCATCTCAACAAAAAATACAAAAATTAGCTGGGTGTGGTGGTGTGCACCTGTGGTCCCAGCTACTTGGGAGACTGAGGTGGGAGAATTGCTTGGGA
ENST00000568835.1	chr15	95399058	95400214	+	CTD-2576F9.2-003	TCATCCTCGAGACACATCCAAAGTCCCTGCCCCCAAAGACGTCCTCGCCCACCAGGTCCCGAACGCCAAGAAGCTCAGGCGGAAGGAGCAGCTATGGGAGAATCTGGCCAAGCAGGGCGAGCTGCCCCGGGAGGTGCGCAGGGCCCAGGCCCGGCTCCTCAACCCTCCCACAGCCGGGGCCAAGCCCGGGCCCCAGGACACCGTGGAGCGGCCCTTCTACGAACTCTGGGCATCAGACAACCCCCTGGACTGGCCATTGTTTGGCCAGGATGAGTTTTTCCTGGAGCAGACCAAGAAGAAAGGAGTGAAGCGGCCACCACGCCTGCACACCAAGCCGTCCCAGGCACCCGCCGTGGAGGCCGAGGCTGACAAGCCCCGAAGGCTGGGGCGGCTCAAGTA…
ENST00000563734.1	chr16	2318155	2323419	+	hsa-mir-940.1-002	AAGGTGTCTCCTAGCCGATGGAGTCTCACTGTAGTCCAGATGGAGTGCAATGGCGTGATCTCGGCTCACTGCAAGCTCCGCCTCCCCGGTTCACGCCATTCTCTTGCCTCAGCCTCCTGAGTAGCTGGGACTACAGGTGCCCGCCACCACACCCGGCTAATTTTTTTGTATTTTTAGTAGAGACGGGGTTTCACCGTGTTAGCCAGGATGGTCTTGATTTTTCGACTTCATGATCCGCCTGCCTCGGCCTCCCAAAGTGCTGGGATTACAGGCGTGAGCCACCATGCCCGGCCAA
ENST00000499346.2	chr5	127276117	127418792	-	CTC-228N24.3-001	CGGTGGCTCATGCCTGTAATCCCAGCGCTTTGGGAGGCTGAGGTGGACGGATCACGAGGTCAGGAGATCGAGACCATCCTGGCTAACACGGTGAAACCCGATCCCTACTAAAAATACAAAAAATTAGCCGGGCGTGGTGGCAGGCGCCTGTAGTCCCAGCTACTCGGGAGGCTGAGGCAGGAGAATGGCGTGAACCCAGGAGGCAGAGGTTGCAGTGAGCCGAGATCATGCTACTGCACTCCAGCCTGGGCGACAGAGCGAGACTCTGTG
ENST00000581457.1	chr18	14477953	14499277	-	CXADRP3-001	GCTTCGTGCTCCTGTGCGGAGTCGCGGATTTCACCAGAAGTTTGAGTATCACTACTCCTGAGCAGATGATTGAAAAAGCCAAAGGGGAAACTACCTATCTGCCATGCAAATTTACGCTTAGTCCTGAAGACCAGGGACCACTGGACATCGAGTGGCTGATATCACCAGCTGATAATCAGAAGGTGGATCAAGTGATGATTTTATATTCTGGAAACAAAATTTATGATGATTACTATCCAGAACTGAAAGGCCGAGTACATTTTAAGAGTAATGATCTCAAATCTGGTGATGCATCAATAAATGTAACGAATTTACAGCTGTCAGATATTGGCACAGATCAGTGCAAAGTG
ENST00000432530.1	chr10	38064298	38073059	-	RP11-258F22.1-001	GCTCACGCCTATAATCCCAGCACTTTGGGAGGCCGAGGCAGGCAGATCACCTGAGGTAGGGAGTTCAAGACCAGCCTGACCAACATGGAGAAACCCCATCTCTACTAAAACTACAAAATTAGCTGGGCGTGGTGGCACATGCCTGTAATCCCAGCTACTTGGGAGGCTGAGGCGGGAGAATTGCTT
ENST00000552532.1	chr12	82874896	82891339	-	RP11-263K4.5-001	AATCTCTGACAAATGAATTTCGCTCTTGTCGCCCAGGCTGGAGTGCAATGATGCGATCTCGGCTCACTGCAACCTTCGCCTCCTCGGTTCAAGTGATTCTCCTGCCTCAGACTCCCGAGTACCTGGGATTACAGGCATGTGCCAGCACGCCTGTATTTTTGTATTTTTAGTAGAGACGGGGTTTCACCATGTTGGCTAGGCTGGTCTGGAACTCCTGACCTCAGGTGATCCGCCCGCCTTGGCCTCCCAAAGTGCTGGGATTACAGGCATGAGCC
ENST00000500113.1	chr11	77850848	77854134	+	RP11-705O3.1-004	GAAAAATAGATCTGGCGAGGTGATTCACGGCTGTAAGCCCAGCACTTTGAGAGGCTAAGGCGGGTGGATCACCTGAGGTCAGGAGTTCGAGACCAGCCTGGCCAACATGGTGAAATCCTATCTCTACTAAATATACAAAAATTAGCCAGGTGTGGTGGTGGGTGCCTGTAGTCCCAGCTACTCAGGAGGCTGAGGCAGGAGAATCTGGAACCCCGGAGGCAGAGGTTGCAGTGAGCCGAGATCGCACCATTGCACTCCAGCCTGGGCGACAGAGTGAGACTATC
ENST00000503186.1	chr4	8322005	8325692	+	RP11-774O3.1-002	GCTCAGCAGACACTCTGGCCATGAAGGCATCTTCTGACTCAAGCAGGCTGGAGTGCAATGGCGTGATCTCGGCTCACTGCAACCTCTGCCTCCCAGGTTCAAGCAATTCTCCTGCCTCAGCCTCCCGAGTAGCTGGGATTATAGGCATGCACCACCACG
ENST00000427361.1	chr19	58816739	58826568	+	ERVK3-1-002	ACCTGAACGAGGAAGGTCTGCCAGAGCAGAGAAAGTGAAACTGATCAGACGAACTACGAACCCCTGGACGGGAGAGTCTGCCGGCGGAGAATATAAGGTGTGTGTGACCATGGAACGGGAGACCGGAGGGATCCATGGTATTCAACCGTGGGCCTGTTACCTCCAGTACGAGCCATGAGCCAGCGGAATCTGAATGCAAAGACAGAACAAGGGCCGACCGGAGTCACAATGACATCCAACCCCATAACATGGGGACAGATCAAGAAAACGACACAAGAAGCTGAGAAACTACTGGAGCGCCAGGGTCAGGCAAAAACCCCTGACTCCATGTTCTTGGCCATGCTAGCTGTAGTGTCCTGTGCGTCTATAGGATCGGGTGAACCACCAACCGGCAATTGA…
ENST00000513393.1	chr4	97231851	97285603	+	RP11-145G20.1-001	CACAATCCTGTGACTATACAAAAAAAATGCTGAATTGTATACTTTAAAGAATGTAATCCCAGCACTTTGGGAGGCCGAGGCGGGTGGATCATGAGGTCAGGAGATCGAGACCATCCTGGCTAACAAGGTGAAACCCCGTCTCTACTAAAAATACAAAAAAATTAGCCGGGCGCGGTGGCGGGCGCCTGTAGTCCCAGCTACTCGGGAGGCTGAGGCAGGAGAATGGCGTGAACCCGGGAAGCGGAGC
ENST00000581989.1	chr17	17089778	17092814	+	RP11-45M22.6-001	AAGAGAAAATTGGGTTTGTTTAAAAATCTACTTCTCTGAGGTGGCACAGTTGCGTAGCTGTAGTCCCAGCTACTCAGGAGGCTGAGGTAGTAGGATTGCTTGAGCCCGGGAGTGTAGTGGCATGATCTCGGCTCACTGCAACCTCTGCCTCCCAGGTTCATGCCATTCTCCTGCCTCAGCCTCCCGAGTAGCTGGGACTACAGGTGTCTGCCGCCACGCCTGGCTAATTTTTTTGTATTTTTAGTAGAGACGGGGTTTCACCATGTTGGTCAGGATGGTCTCGATTTCCTGACCTCGTGATCCGCCTGTCTCGGCCTCCCAAAGTGCTGGGATTACAGGCGTGAGCCACCACGCCTGGCCTAT
ENST00000432358.1	chr6	158703294	158733390	+	RP11-732M18.3-001	ATCTTAAATTTGTGGTATAAGAACTTGAAGGAAATAGAACTGATTTGTTACTTCTAAAAGATTTGTAAGACTCCAGGGCCTCCCAGCCGTGAATAATCTGATGGTTCCTGAAATGACTGGGGAAGCAGACGCTTCGTATGGCAGTTGAAGAGTGTGTGTCTATGTGCATTTAAAACCTTCTTTCTGTACTTACACATTCACACGGGAAGACAGGCTCATTCTTGTGCACACTTGAGAGTTTTACAACTGATGAAAATTAATTTAAGAATCAGATGGAGCAACTTGACACCAGTGGGCTCAGGAGCCCGGGGAGAAAAATACATCACTAATGGCCAGTTTTCCATATGGTCTGCACGGGTAAAGAAA
ENST00000548129.1	chr12	53551572	53570212	-	RP11-1136G11.7-001	TTTTTTTTTGAGATGGAATTTTGCTCTTGCTGCCCAGGCTGGAATGCAATGGTGCGATCTTGGCTCACTGCAACCTCTGCCTCCCGGGTTCAAGCGATTCTTCTGCCTCAGCCTCCCAAGTAGCTGGGATTACAGGCATGCACCACCACACCCGGCTAATTTTTGTATTTTTAGTAGAGACGGGGTTTCACCATGTTGGTCAGGCTGGTCTCGAACTCCTGACCTCAGGTGACCTCAGGTGATCCACCTGCCTCGGCCTCCCA
ENST00000524287.1	chr8	102299672	102306011	+	KB-1410C5.3-001	AAAGCCTGAGGCTCAAAGGTAAGATTCACAGCCAGGTGCAGTGCCTCCCGCCTGTAATCCCAGCACTTTGGGAGGCCAAGGCAGGAGGATTACTTGAGGCCAGGAGTTCGAGACTAGCCTGGGCAACATAGTGAGACCCTGTCTCTACAAAAATAAAAAAAATT
ENST00000522312.1	chr5	153822556	153825382	-	CTB-157D17.1-003	CGAGAACCGGGAACCGGGCTGCAGACTCTCCGGCCCGGGGGAGGGATGAGTTTCACTCTGGTTGCCCAGGCTGGAGTGCAATGGCGCGATCTCGGCTCACCGCAACCTCTGCCTCCCGGATTCAAGCGATTCTCCTGCTTCAGCCTCCCGAGTAGCTGGGATTACAGGCATGTACCACTGCTCCCGGCTAATCTTGTATTTTTAGTAGAGATGGGGTTTCTCCATGTTGGTCCGGCTGGTCTCGGACTCCCAACCTCAGGTGATCTGCCCGCCTCGGCCTCCCAAAGTGCTGGGAT
ENST00000569828.1	chr15	37109376	37110314	-	RP11-201P10.3-002	CTGTCTGGCGATCAGCATCACCAACGGTGAAGAAGTGGTAGTGAAGCCAGAATCTCAGGGCCAGGCATCCCCAGTTGCTGTACAAGAGCAGGCTTTACAAGATGCTTCAAGGACCCTGATCCATCAATATGACTACACATTTGATTGGACAAAGTTAAAGCAGAAAGCAGCACAGCAGGCAGCCTCTTCT
ENST00000418821.2	chr17	15709554	15721056	-	AC015922.6-001	GCTCTGAGTGTGGCATCTCAGAAAAAAGAAAGAAAGAAAAAAAAAAAGATTGGGCTGGGCGCGGTGGCTCACGCCTGTAATCCCAGCACTTTGGGAGGCTGAGGCAGGTGGATCACAAGGTCAGGAGATCGAGACCATCCTGGCTAACACAGTGAAACCCTGTCTCTACTAAAAA
ENST00000436950.1	chr2	64455586	64475672	+	AC074289.1-004	GGAGAGAAAAGGGAGCACTGTTCACAGTAGCAATGACATGGAGTCAACCTAAATGTCCATCAATGATAGACTGGATAAAGAAAATGTGGTACATATACACCATGGAATACTATGCAGCCATAAAAAGGAATGAGATCATGCCCTTTGCAGGGACATGGATGGAGCTG
ENST00000446754.1	chr9	23894987	23898054	-	RP11-321L2.2-001	GGCGTTTTGCTGATGTTCTGCTTCTTGATGTAGATGCTTATACTGTAGAGCACATCTCTTCAAGGAGAACTACAAACCACTGCTCAACGAAATAAAAGAGGACACAAACAAATGGAAGAACATTTCATGCTCATGGACAGAAAGAATCAATATCGTGAAAATGGCCATACTACCCTAGGTAATTTATAGATTCAATGCCATCCCCATCAAGCTACCAATGACTTTCTTCACAGAATAGGAAAAAACTACTTTAAAGTTCATATGGAATCAAAAAAGAGCCCGCATTGCCAAGATAATCCTAAGCCAAAAGAACAAAGCTGGAGGCATCATGCTACCTGACCTCGAACTATACTACAAGGCTACAGTAACCAAAACAGCATGGTACTGGTACCAAAACAG…
ENST00000569998.1	chr16	52231923	52261868	-	RP11-142G1.3-001	TTAATAAGAACCTTCTAATCCTCTCCTAATAGTTGGGGATCAACAAAACTGATAGACTGCAAGCAAGACTAATAAAGAAGAAAAGAGAGAAGAATCAAATAGACACAATAAAAAATGACAAAGGGGATATCACCACCTATCCCACAGAAATACAAACTACCATCAGAGAATACTATAAACACCTCTACACAAATAAACTAGAAAATCTAGAAGAAATGGATAAATTCCTCGACACA
ENST00000521541.1	chr8	33865373	33896441	+	RP11-317N12.1-002	GTTGAGAAGAATGAGCTGGCTGGATGGAGTCTTGTTCTGTCACCAGGCTGGAGTGCAGTGGTGCGATCTCAGCTCACTACAACCTCCACCTCCTGGGTTCAAGTGAATCCCCTGCCTCAGCCTCCCTAGTAGCTGGGACTACAGGCACACACCACCACACCTGGCTAATTTTTTGTATTTTTTAGTAGAGACGGGGTTTCACCATGTTGGCCAGGATGGTCTCAATCTCTTGACCTCATGATCTGCCCACCCCACCCTCCCAAAGTTCTGGGATTACAGGCCTGAGCCACTGCACCT
ENST00000369605.4	chr6	86386724	86388420	-	SNHG5-001	GCTCTGAAGATGCAAAGATACACGAAAAAACTTCCAGAACATCTGGGAGAATATTTAATGGAAAATCGCTTGGTTAAAACCTGACACTTTTAACAGTGAACAGCGTTCTGAGTGTGGACGAGTAGCCAGTGAAGATAATGAATGTCGAATGTGACTGACTAGCAGCTTCATTTTGAATGAGGGTCGCTGTCTGCCCATTGATAGAGGCCAGATTGTCTTGGAAGTTCCAAAGTTGCAACGATTTCTGGCTAGTGCCACGAGGTTTACTTGACTGTTGTGTGAAAAGCTGATAAGAAAACCATCCAGAAAAAAGCTCTTCGTTTTACAAACATGAAAATAAA
ENST00000523859.1	chr8	90768462	90769592	-	RP11-37B2.1-007	GATTGAAAAATAACCTTGAGAGAGTCCATCCATCTAACTCCAGGGAGTCGTGCTCTGTCACCCAGGCTGGAGTGTAGTGGCGCGATCTCTGCTCTGCTCATTGCAACCTCTGCCTCCCTGGTTCAAGCAATTCTTCTGCCTCAGCCTCCCAAGTAGCTTGGATTACAGGCGCCCGCCACCACACCCAGCTAATTTTTGTATTTTTAGTAGAGACGGGGTTTCACCGTGTTGGCCAAGCTGGTCTCGAACTCCTGACCTCGTGATCCGCCCACCTTGTCCTCCCAAAGTGCTGGGATTACAGGCGTGAGCCACCGCGCCCGGCCAATA
ENST00000507298.1	chr5	66928093	66942617	-	RP11-83M16.5-001	CCTCTCAAAGTGCTAGCATTCAAGGTCAGGAGATCGAGACCATCCCGGCTAAAACGGTGAAACCCCGTCTCTACTAAAAATACAAAAAATTAGCCGGGCGTAGTGGCGGGCGCCTGTAGTCCCAGCTACTTGGGAGGCTGAGGCAGGAGAATGGCGTGAACCCGGGAGGCGGAGCTTGCAGTGAGCCGAGATCCCGCCACTGCACTCTAGCCTGGGCGACAGAGC
ENST00000507887.1	chr5	25413547	25446034	-	CTD-2306M5.1-003	CAGGAACAGAAAACCAAACACCGCATGTTTTCACTCATAAATAATACATGAAGCCGGGCACAGTGGCTCACACCTGTAATCCCAGCACTTTGGAAGGCCGAGGCGGGCAGATCACCTGAGGTCAGGAGTTCAAGACCAGCCTGGGCAACATGGAGAAACCCCGTCTCTACTAAAAATACAAAAATTAGCTGGGTGTGATGGCACGAGCCTGTAATCCCAGCTACCTGGGAGGCTGAGG
ENST00000525556.1	chr8	61878360	61880334	-	AC022182.3-001	GAAAGAAAGAGGGAAAGAGAAATAAAAGAGATTAATTAAGAACACTGGGGCCAGGCGCAGTGGCTCACACCTGTAATCCCAGCACTTTGGGAGGCTGAGGCAGGCGGATCACCTGAGGTCAGGAGTTGGAGACCAGCCTGGCCAACGTGGCAAAACCCCATCTCTACTAAAAATACAAAACTTAGCCAGGCATGGTGGTGGGTACCTGTAATCCCAGTTACTTTGGAGGCTGAGGCAGGAGGATGGCTTGAACCTGGGAGGCAGAGGTTGCAGTGAGCCGAGATCATGCCATTGCACTCCAGCCTGAG
ENST00000565266.1	chr16	23683452	23686820	+	CTD-2196E14.4-002	GGAACAGGATGATAGTTAAAAAAAAAAATGTTGGCCAGGCGCAGTGATGGATGCATATGATCCCAGCACTTTGGGAGGCCGAGGTGGGCAGATTGCTTGAGTTCAGGAGTTCAAGACCAGCCTGGCAACATGGTGAAATCCTGTGTCTACAAAAAATGCAAAAATTAGCTGGACATGATGGCATGTGCCTTTGGTTCCAGCTACTTAGGAGGCTGAGGTAGGAGGATGGCTTGAGCCCAGGAGGCGGAGGTTGCAGTGAGCCAAAATCGTGCCACCGCACTCTAGCCTGGGCAACAGAGC
ENST00000456627.1	chr13	64560503	64650144	-	LINC00355-001	GTTAGACTAATAAGTGACAGGGTTGGACAATGAACCCAACCACTCAACCTTCCGGAAAAGTGCTGGAGAGGATGTGGAGAAATAGGAACACTTTTACACTGTTGGTGGGACTGTAAACTAGTTCAACCATTGTGGAAGTCAGTGTGGCGATTCCTCAGAGATGTAGAACTAGAAATACCATTTGACCCAGCCATCCCATTACTGGGTATGTACCCAAAGGATTATAAATCATGCTGCTATAAAGACACATACACACGTATGTTTATTGTGGCACTATTCACAACAGCAAAGACATGGAATCAACCCAAATGTCCAACAACGATAGACTGGATTAAGAAAATGTGGCACATATACACCATGGAATACTATGCAGCCATAAAAAATGAT
ENST00000506299.1	chr5	10137249	10138477	+	CTD-2199O4.1-001	ACTTTTACAAATAAAACAGCCGGGCGCAGTGGCTCACGCCTGTAATCTCAGCACTTTGGGAGGCCAAGGCGGGCGGATCACGAGGTCAGGAGATCGAGACCATCCTGGCTAACACGGTGAAACCCCATCTCTACTTAAAAAAATACAAAAAATTAGCCGGGCGTGGTGGCGGGCGCCTGTAGTACCAGCTACTCGGGAGGCTGAGGCAGGAGAATGGCGTGAACCTGGGAGGCGCAGCTTGCAGTGAACCGAGATTGCGCCACTGCACTCCAGCCTGGGCGACAGAGCGAGACTCCATC
ENST00000446028.1	chrX	56644823	56650891	+	RP11-431N15.2-001	TGGAAGTAGTCTCTTTGAAAACCAGTACAAGATAAGGATGCCCTTTCTTTCCACTCCTATTCAACATAGTATTAGAAGTTCTGGCCAGGACAATCAGGCAAGAGAAAGAAATAAAGGGTATTTAATTAGGAAGAGAGGAAGTCTAGTTGTCTCTGTTTGCAGACGACATGATTGTATATTTAGAAAGCCCCATCATCTCAGCCCAAAAACTTCTTGAACTGATAAGCAACTTCATCAAAGTCTCAGGATCTAAA
ENST00000558372.1	chr15	50651646	50652391	-	CTD-3110H11.1-001	TCAAAAAAGAAAAAAATAAACTAAAAAGGAAAAAAGGGCCGGGCACGGTGGCTTACGCCTGTAATCCCAGCACTTTGGGAGGCTGAGGCAGGCGGATCACAAGGTCAGGCAATGAAGACCATCCTGGCCAACATGGTGAAACCCCGTCTCTACTGAAAATACAAAAATTAGCTGGATGTGGT
ENST00000523871.1	chr8	81447240	81451370	-	RP11-48B3.3-001	GCTTTAATAAACAGTGACTTAGAAATATCAGGGGAACAGGCCGGGTGCAGTGGCTCATGCCTGTAATCCCAGCACTTTGGGAGGCTGAGGCGGGCAGATCACGAGGTCAGGAGTTCAAGACCAGCCTGGCCAACATAGTGAAACCCCGTCTCTACTAAAAATACAAAAATTAGCTGGGCATGATGGTGGGCGCCTGTAGTCCCAGCTACTTGGGAGGCTGAGGCAGGAGAATCCCTTGAACCCAGGAGGTGGAGGTTGCAGTGAGCCGAGATTGTGCCA
ENST00000430580.1	chr1	16892130	16940083	-	NBPF1-005	AATTTATTTGCAGGACATCGGTGGGATCAAGTGAAAAAGGAGGACCAAGAGGCAACAGGTCCCAGGCTCAGCAGGGAGCTGCTGGATGAGAAAGGGCCTGAAGTCTTGCAGGACTCACTGGATAGATGTTATTCAACTCCTTCAGGTTATCTTGAACTGACTGACTCATGCCAGCCCTACAGAAGTGCCTTTTACATATTGGAGCAACAGCGTGTTGGCTGGGCTCTTGACATGGATGAAATTGAAAAGTACCAAGAAGTGGAAGAAGACCAAGACCCATCATGCCCCAGGCTCAGCAGGGAGCTGCTGGAGGCAGTAGAGCCTGAAGTCTTGCAGGACTCACTGGATAGATGTTATTCAACTCCTTCCAGTTGTCTTGAACAGCCTGACTCCTGCCTG…
ENST00000518818.1	chr5	172382156	172386380	-	CTC-308K20.1-001	ATGCCAAGTTTCGCTCTTGTTCCCTGGGCTGCAGTGCAGTGGCACCATCTCGGCTCACCGCAACCTCCGCCTCCCAAGTTCAAGCGATTCTCCTGCCTCAGCCTCCCCAGTATCTGGGATTACAGGTATGCGCCACCACGCCCGGCTAATTTTGTATTTTTAGTAGAGACGGGGTTTCTCCATGTTGGTCAGGCTGGTCTTGAACTCCCGACCTCAGGTGATTCTCCCGCCTCGGCCTCCCAAAGTACTGGGATTACAGGCGTGAGCCACTGCGCCTGGCCTAC
ENST00000517681.1	chr8	8272199	8282088	-	CTA-398F10.1-001	CAATCAAACCAGAACAATTTGCATTCTGGTTTGCCTCTTCTCCAAAGAATCACAACTCCTCGCCAGCAAGGGAGAAAAACTGGGCAGAGAATGAATTTAATGAGTTGACAGAAGTAGGCTTCAGAAAGTGGGTAATAACAAACTACTTCGAGCTAAAGGAGCATGTTCTAACCCAATGCAAGGAAGCTAAGAACCTTGACAAAAGGTTAGAGAAATTGCTAACTAGAATAACCAGTTTAGAGAAGAACATAAATGACCTGATGGAGCTGAAAAACACAGCACGAGAGAGAGCTGGTGAGGCATACCCATGTATCAATAGCCAAATCGATCAAGCAGAAGAAAGGATATCAAAGAT
ENST00000518373.1	chr8	64100087	64101600	+	YTHDF3-013	TGCACATTATGAAAAGCGTCAAGAAGAGGAGGAAGCCATGCGTAGGATGGAGTCGCTCTCTGTCGCCCAGGCTGGAGTGCAATGGAGTGGTCTTGGCTCACTGCAACGTCCGCCTCCCGGATTCAAGTGATTCTCTTGCCTCAGCCTCCCGAGTAGCTGGGATTACAGGCACACGCCACCATGCCTGCCAAATTTTTGTATTTTTAATAGAGACGAGTTTCACCATGTTGGCCAGGCTGGTCTTGAACTGCTGACCTCGTGATCCGTGCGCCTCGGCCTCCCAAAGTGCTGGGATTACAGGCATGAGCCACTGTGCCTGGCAAAAT
ENST00000479018.1	chr3	62249603	62304610	-	RP11-204J18.3-009	CCCAATTGAGAACTACTGCTCTAAACTATGGAGTCTCACTCTGTCACCCAGGATGGAGTACAGTGGCGTGATCTCGGCTCACTGCAAGCTCCGCCTCCTGGGTTCATGCCATTCTCCTGCCTTAGCCTCCCGAGTAGCTGGGACTACAGGCGCCTGCCACCACGCCCGGCTAATTTTTGTATTTTTAGTAGAGACAGGGTTTCACCGCATTA
ENST00000531523.1	chr16	2014959	2015510	+	SNHG9-001	ATCCACCCGAAGAGTGGCTATAAACGTCCGCGCCTCCATTGCGCTCTCCTCTTCACTTAGGACACTGGTCCTCCCACGCCTGACACCGACGTCGCCAGGACCGCGGGGTTGGGGGAACTTGGCTGTCCCACGTCTTTCAAATAAAGCTGTTTTGT
ENST00000452399.1	chr1	148928321	148951594	+	RP11-14N7.2-002	CCCCAGCTGTGAAAGGACTGCTGGCCAGACCCCCAAGCTAGCCCGCCAGGCCTCCATAGAGCTGCCCAGCATGGCTGCATCCAGTACCAAGAGTTGGTGGGAGACGGGTGAGGTACAGGCTCAGTCTGCGGCCAAGACTCCGTCCTGCAAGACTCTTTGGCAGTTGCACTGGGTACTGGCTGAGTTCTGGAAAACAGGAATGTGAGCAGAGTGCTGCAGATCTCCTTGTCAGGAGCACCTAAGAACTGGCATGACTCTACACCCTCTCTCCTTCTGCAATGACCTCGTGTCAAGATGGCAGACCCGCAGAGATGAATGTGCCTGGATACCTGAGTCACCAGGTGGAGGAAACTCCCATTGACATGCATCACACTCCACATATGAAACCCTTCTTTTTCT…
ENST00000423918.1	chr9	132251385	132275947	+	RP11-492E3.1-003	TGTCACCATGCCCTGTTAATTTTTGTTTGTTTGTTTTGTTTTTTGTTTTGTTTTGTTTCGTTTTTTGTTTTTTTTTTTTGAGACGGAGTCTTGCTCTGTCGCCCAGGCTGGAGTGCAGTGGCCCCGATCTCGGCTCACCGCAAGCTCCGCCTCGCGGGTTCATGCCATTCTCCGGCCTCAGCCTCCCGAGTAGCTGGGACTACAGGCATCCGCCACCACACCCAGCTAATTTTTTGTATTTTTTTTAGTAGAGACGGGGTTTCACTGTGTTAGCCAGGATGGTCTCGATCCCCTGACCTTGTGATCCACCCAAGGCCTCGGCCTCCCAAAGTGCTGGGATTACAGGCATGAGCCACCGTGCCCGGTCAATTTTTATATTTTTTGTAGAGACAGGGTTTC…
ENST00000441895.2	chr17	49414075	49419932	+	RP11-1018N14.2-001	TTATCATTTTGTTTTGAGACGGAATCTTGCTCTTGTTGCTCAGGTTGGAGTGCAATGGCGCGATCTTGGCTCACTGCAACCTCCGCCTCCCGGGTTCAAGCGATTCTCCTGCCTCAGCCTCCTGAGTAGCTGGGATTACAGGCACCCACCACCATGCCCAGCTACTTTTTTTGTATTTTTAGTAGAGAAAGGGTTTCACTATGTTGGCCAGGCTGGTCTCGAACTCCTGACCTCAGGTGATCCACCCACCTTGGCCTCCCAAAGT
ENST00000452624.1	chr6	93780104	93813102	+	RP1-23E21.2-001	GAAAACATTCCAGGAGAAATTGAGTTAAAATTAAATCAGTAAGGCCAGGCACGGTGGCTCATGCCTGTAATCCCAGCACTTTGGGAGGCCGCGGGAGGTGGATCATGAGGTCAGGAGATCGAGACCATCCTGGCTAACACGGTGAAACCCCATCTCTACTAAAAATACAAAAAATTAGCCAGGCGTGGTGGCAGATGCCTGTAGTCCCAGCTACTCGGGAGGGTGAGGCAGGAGAATGGCCTGAACCCGGGAGGCAGA
ENST00000564032.1	chr1	156479645	156481473	+	RP11-284F21.8-001	ATGCCTGTAATCCCAGCACTTTGGGAGGCCAAGGCGGGCAGATCACCTGAGGTCAAGAGTTTGAGACCAGCCTGACCAACATGGAGAAACCCCGTCTCTACTAAAAATACAAAATTATCCGGGCGTGGTAGCACATGCCTGTAGTCCCAGCTACTTGGGAGGCTGAGGCAGGAGAATTGCTTGAACTTGGGAGGTGGAGGTTGCAGTGAGCTGAGATTGCGCCACTGCACTCCAGCCTGGGCGACAGAGCGAGACTCCATC
ENST00000366097.2	chr20	55689970	55697148	+	RP11-560A15.3-001	AAGCGATTCACCTTTCTCAGCCTCCCAAGTAGTTGGGATTATAGGCGCTTGCCACCATGCCAGGCTAATTTTTGTATTTTTAGTAGAGACGGGGTTTCGCCATGTTGGCCAGGCTGGCCTCGAACTCCTGATCTCAGGTGATCCACCCACCTCAGCCTCCCAAAGT
ENST00000426713.1	chr2	110969106	110970400	-	LINC00116-002	ACCGACTGCGGAGGCGCTACTTGGACTGGAGGAAAAGGAGGCTGCAGGACAAGCTGGCGGCGACGCAGAAGAAGCTGGACCTGGCCTGAGACTCTGCGCCTTCCGCCCCATTCTGTCCCCCTCATGGCCACCTTGCCATGTCCGCGCCGGAGCCCCGGTCCGCCGGCGCCCAGAACCAGGCTTGCCACACAGTCCCCGCCTGCCATGGCCGGCTCTTCCTGGAGTGTTGCTTGTTGAAGATGCATATAGACTACCGGAAAGAAATGACTTCTTCTTGCACTTTATGAATCAATTTTATTTTTAAAATAAAAAAATTAAACA
ENST00000313495.2	chr17	12453098	12540504	+	AC005358.1-001	TCTTCTCCCACCCTCCACCTTCCAAAAGGCCCCAGTATGTGTTGTACCTCTCTATGTGTCCATGTGTTCTCATCATTTAGCTCCCACTTATAAGTGAGAACGTGCGGTATCTGGCTTTCTGTCCCTACGTTAGTTTGCTAAGGATGATGGGCTCCAGCTTCATCCATGTCCCTGCAAAGGACATGGTCTTGTCCTTTTTTATGGCTGCATAGTATTCCATGGTGTATATGTACCAATTTTGCTTTATTCAGTCTACCATCGATGGGCATTTAGGTTGATTCAATGTCTTTGCTATTGTGAATAGTGCTGCAATGAACATACACGTGCAGGTGTCTTTATCATAGAATTATTTATATTCCTTTGGGTATATATCCAGTAATGGGATTGCTGGGTTGAATG…
ENST00000325660.3	chr22	29420986	29427464	-	ZNRF3-AS1-001	GGTTAGCAAAAGGTGGCATAGAGGCTGGGTATGGTGGCTCACATCTGTAATCCCAGCACTTTGGGAGGCCGAGGCGGGTGGATCACTTGAGGTCAGGAGTTCGAGATCAGCCTGGCCAACATGGTGAAACCCCGTCTCTACTAAAAATACAAAAATTAGCCAGGTGTGGTGGTGGGCACCTGTAATCCCAGCTATTCAGGAGGCTGAGGCAGGAGAATTGCTTGAACCTGGGATGTGGAGGTTGTAGTGAGCGAAGATGGCACCACTGCACTCCAGCCTGGGCGACAGAGCGAGATTCTGT
ENST00000505556.1	chr4	121560263	121571951	+	RP11-501E14.1-001	CACCATAAAGCAGCATAAAAATCAAATTGGAGAACACTTGTATCTACAAAAAGCCAAGCTGTCAACATTAGACAGATCAATGAGACAGAAAGTTAACAAGGATACCCAGGAATTGAACTCAGCTCTGCAGCAAGTGGACCTAATAGACATCCACAGAACTCTCCACCCCAAATCAACAGAATATACATTTTTTTCAGCACCACACCACACCTACTCCAAAATTGACCACGTAGTTGGAAGTAAAGCACTCCTCAGCAAATGTAAAAGAACAGAAATTATAACAAACTGTCTCTCAGACCACAGTG
ENST00000357876.4	chr1	529838	532878	+	RP5-857K21.3-002	GTTATAAGTAGCTTGATTGTCATACAGCATCCAACGACGCATATTTCCTTTATTTTTTTTGAGATGGAGTCTTGCTCTGTCACCCAGGCTGGAGTGCAGGGGCGCGATCTCGGCTCACTGCAACCTCTGCCTCCCGGGTTCAAGTGATTCTCCTGCCTCAGCCTCCCGAGTA
ENST00000502606.1	chr4	139694703	139722793	+	RP11-98O2.1-002	CCCTAAGAAATATGTTATCAAGATGTTTGTTTGTTTGTTTGTTTGTTCATTTGTTTTTGAGATGGAGTTTCACTCTTGTTGCCCAGGCTGGAGTGCAGTGGCATGATCTCGGTTCACTGCAACCTCTGCCTCCCGGTTCAAGCGATTCTCCTGCCTCAGCCTCCCGAGTAGCTGGGATTACTGGCACCCACCACCACTCCCAGCTAATTTTTTGTATTTTTAATAGAGACGGGGTTTCACCATGTTGGCCAGGCTGGTCTCAAACTCCTGACCTCAGGTGATCCACTT
ENST00000422780.3	chr12	8940852	8947093	+	RP11-20D14.6-001	CTTGCTACTGCTCACTCTTTGGGTCCATGCTGCTTTTATGAGCTGTAACACTCACCACGAAGGCCTGCAGCTTCACTCCTGAAGCCAGCGAGACCACGAGCCCGCCGGGAGGAACGAACAACTCCAGATGTGCCGCCTTAAGAGCTGTAACACTCACCGCAAAGGTCTGCAGCTTCACTCCTGAGCCAGCGAGACCACGAACCCACCAGAAGGAAGAAACTCCGAACACATCCGAACATCAGAAGGAACAAACTCCAGACGCACCACCTTAAGAGCTGTAACACTCACCGCAAGGGTCCGCAGTTTCATTCTTGAAGTCAGTGAGACCAAGAACCCACCAATTCCGGACACATTT
ENST00000441504.1	chr4	53578664	53579296	+	DANCR-003	CGCGGGCTGACGCGCCACTATGTAGCGGGTTTCGGGCGGGCCACGCGTGCGGGACAGGAACCCAACCCCAGCCGACCTTGAGCTCCAGGAGTTCGTCTCTTACGTCTGCGGAAGTGCAGCTGCCTCAGTTCTTAGCGCAGGTATGTTCCTAGCCTTGAGCGGGGTGGGGGAAGGAATGAGTCAGCCTGGAGCACGTGGCCAGTGGGACCGGAGGGTTCCCCGGCGTCTGTTTGTCGCCAAGGTCCGAATCCGGCTCCCCTTAACTGGAAGGAAACATCCATGTAGGGGCTCACCAAACAAAACAGCTG
ENST00000555643.1	chr14	55663444	55665731	-	RP11-698F20.3-001	AACCAGATGCCATGACAAGTTGCTTTAAGGCAAGTTACTTGCCAGGCTTGGTGGTGTGCACCTGTAGTCCCAGCTACTCTGGAGGCTGAGGCAGGAGAATCACTTGAACCCAGGAGGCAGAGGTTGCAGTGAGCCGAGATCACGCCACTACACTCCAGCCTGGG
ENST00000567904.1	chr1	179922318	179923575	-	RP11-533E19.5-001	CACTTTGCGGGGCCGAGGCGGGTGGATCACGAGGTCAGGAGTACAAGACCAGCCTGGCCAAGATGGTGAAACCCCGTCTCTACTAAAAATACAAAAATTAGCCGGGCGTGGTGGCGGGTGCCTGTAATCCCAGCTACTCGGGAGGCGGAGGCAGGAGTATCGCTTGAACCTGCGAGGCGGAGGTTGCAGTGAGCCGGGATCGCACCACTGCACTCCAGCCTGGGCAACAGAGTGAGACTCCATCT
ENST00000415019.1	chr1	158167711	158173667	-	RP11-404O13.5-001	GGTGCGGGCTCACTGCAAGCTCCGGCTCCCGGGTTCACGCCGTTCTCCTGCCTCAGCCTCCCCAGTAGCTGGGACTACAGGCGCCCGCCACCACGCCTGGCTAATTTTTTTTTTTTTTTTTTTTTTTTTTGTATTTTTAGTAGAGATGGGGTTTCACCGTGTTAGCCAGGATGGTCTTGATCTCTTGACCTCGTGATCCGCCCGCCTCTGCCTCCCAAAATGCTGGGATTACAGGCGTGAGCCA
ENST00000511213.1	chr4	142244624	142253772	-	RP11-362F19.1-003	CTGTAACACTCACCCTGAAGGTTTGCAACTTGACTCCTGAAGCCAGCAAGACCACGAGCCCCAGGGAGGAACGAACAACTCCAGACGCGCTGCCTTAAGAGCTGTAACACTCACCGAGAAGGTCTGCAGCTTCACTCCTGAGCCAGCGAGGCCACGAACCCACCAGAAGGAAGAAACTCTGAACACATCCGAACATCAGAAGGAACAAACTCCAGACGTGCCACCTTAAGAGCTGTTAACACTCACCGCGAGGGTCCGCGGCTTCATTTTTGAAGTCAGTGAGACCAAGAACCAACCAATTCGGGACACAAT
ENST00000565166.1	chr15	95399142	95400205	+	CTD-2576F9.2-001	CTCCGGCCCCGGCACCGGGAGGTGTTCCTGCTGCGCGGGATCAAGGCCCAGGTGGCCCTGAGGCTGGCGGAGCTGGCGCGGCGGCGGAGGCAGCGGCAGGCACGGCGGAAGGCCGAGGCTGACAAGCCCCGAAGGCTGGGGCGGCTCAAGTACCAGGCACCTGACATCGACGTGCAGCTGAGCTCGGAGCTGGCAGACTCGCTCAGGACCCTGAAGCCCGAGGGCGACATCCTTCGAGGCCGGTTCAAGAGCTTCCAGAGGAGGAATATGATCCAGCCTCGACAGAGAGCCAAGTTCAAACCCAGGTACAAGGTGAAGCTGGGGGAGAAGCGGGCGTTCCGCGAGATCCAGTTGTAGCTCCCATCAGAGGCCGGAGCCTCG
ENST00000500949.2	chr15	41576202	41598732	+	OIP5-AS1-001	TTTACTGAATAGGAACAAAGGCCCAATTTTAAACAAAAACCTAGGCCGGGTGTGGTGGCTCACACCTGTAATCCCAACACTTTGGGAGGCCAAGGCAGGCAAATCACCTGAGGTTGGGAGTTTGAGACCAGCCTGACCAACATGGAGAAACCCCATCTCTACTAAAAATAGAAAATTAGCCAGGTGTGGTGGTAGATACGTGTAATCCCAGCTACTCGTGAGGCTGAGGCAGGAGAATTGCTTGAATCCGGGAGGCGGAGGTTGCAGTGAACTGAGATTGCACCACTGCACTCCAGCCTGGGCGACAGAGTGAGACTCCGT
ENST00000518103.1	chr5	157683144	157685444	+	CTC-436K13.3-001	AAAAATGTTTGCACTATCACATACATACAGAAAAGAGCTCTAATCTGGGACATATCTCAAAATAATAAGAGCTATCTATGACAAACCCACAGCCAATATCATACTGAATGGGCAAAAACTGGAAGCATTCCCTTTGAAAACTGGCACAAGACAGGGATGCCCTCTCTCACCGC
ENST00000430719.1	chr22	21077334	21080208	+	AC007308.6-001	AGAGTCTCGCTCTGTCTCCCAGGCTGGAGTGCAATCTCAGCTCACTGCAAGCTCCGCCTCCCGGGTTCACGCCATTCTCCTGCCTCAGCCTCCCGAGTAGCTGGGACTACAGGTGCCCACCAAGCCTGGCTAATCTTTTTTTGTATTTTTAGTAGAGACGGGGTTTCACCGTGTTAGCCAGGATGGTCTCGATCTCCTGACCTCGTGATCCACCCGCCTCGGCTTCCCAAAGTGCTGGGATT
ENST00000523614.1	chr8	104203191	104298133	-	RP11-318M2.2-008	CAGAAACCACGTCTGTTTTCAACTTTTTTTTTTTTTAGACAGTCTCACTCTTGTCACCCAGGCTGGAGTACAGTGGTGCAATCTTGGCTCACTGCAACCTCTGCCTCCCGGGTTCAAGCGATTCTTCTGCCTCAGCCTCCCAGGTAGCTGAGACTACAGGCGTGTGCCACCATGCCCAGCTAGTTTCTTGTATTTTATTAGTAGAGATGGGGTTTCACCATGTTGTCCAGTA
ENST00000340585.6	chr5	142869419	142910915	-	CTD-2050E21.1-001	ACAGACTTTTATCATTGATTTTTTTTAAATAGGAAAACTAAACAACAACTAAAAACTTTCTTTCTTTTTTTTTTTGAGACGGAGTCTGGCTCTGTCTCCCAGGCTGGAGTGCAGTGGCGCGATCTCGGCTCACTGCAAGCTCCGCCTCCCAGATTCACGCCATTCTCCTGCCTCAGCCTCCCGAGCAGCTGGGACTACAGGCACCCGCCACCACACCCGGCTACTTTTTTGTATTTTTAGTAGAAATGGGGTTTCACCGGGTTAGCCAGGATGGTCTCGATCCCTGACCTGGTGATCCACCCGCCTCGGCCTCCCAAGGTACTGGGATTACAGGCGTGAGCCACCGCGCCCGGTCCTA
ENST00000355869.2	chr12	66002250	66007009	-	RP11-230G5.2-010	TTCAAAAATAAATGCAATTGAAAAAAAATCTCCTGGGGCCAGGCGTGGTGGCTCACGCCTGTAATCCTAGCACTTTGGGAGGCCGAAGTGGGCAGATCATGAAGTCAAGAGATCGAGACTATCCTGGCCAACATGGTGAAACCTCATCTCTCCTAAAAATACAAAAAATTAGCTGAGTATGGTGGCACATGTCTGTAATCCCAGCTACTCGGGAGGCTGAGGCAGGAGAATGGCTTGAACCCGGGAGGCAGAGGTTGCAGTGAGCCAAGATCGTGCCACTGCACTCCAGCCTGGGTGAC
ENST00000559368.1	chr15	41576205	41580469	+	OIP5-AS1-005	ATTCTGAACTCAGGACTTGGCAAAGTTTTGCTCTTGTCGCCCAGGCTGAAGTGCAATGGCGCAATCTCAGCTCACTGCAACCTCCGCCTCCCGGGTTCAAGCGATTCTCCTGCCTCAGCCTCCTGAGTAGCTGACATTATAGGCACCTGCCACCACGCCCAGCTAATTTTTGTATTTTTAGTAGAGATGGGGTTTCACCATATTGGGCAGGCTCGTCTTGAACTCCTGACCTCGTGATCCGCCCACCTTAG
ENST00000414209.1	chrX	73164176	73220326	+	JPX-001	CTACTGACGAAGCTTGGAAGTTGCAGAAGGTTGGAGTGCAATGGCGCGATCTCGGCTGACTGCAACCTCCACCTCCTGGATTCAAGCTATTCTCCTGCCTCAGCCTGCCGAGTAGCTGGGATTACAGGCATGTGCCACCGCACCCAGCTAATTTTGTATTTTTTAGTAGAGATGGGGTTTCTCCATGTTGGTCAGGCTGGTCTTGAACTCCTGACCTCAGGTGATCCGCCCACCTCAGCCTCCCAAAGTGCTGGGATTACAGGCGTGAGCCACCGCGCCCGGCCAGAAC
ENST00000533653.1	chr6	2246086	2270247	+	RP1-80B9.2-013	TGAATGTTGAGCCAGCCTTATGCATGTGGGATAAACCCCTGTTGATCATGGCTGGCTGGAGTGCAGTGGTGCAATCATGGCTCACTGCAACCTCAAATTCCTGGGCTCAAGGGATCCTCCTGCCTCAGCCTCCCAAGTAGCTAGGACTACAGGTATGTGCCACCACTCCCAACTAATTTTTTTATTTTTTGTAGAGACGAGATCTAACTTTGTTGCCCAGGCTGGTATTGAACTCTTGGGTTCAAGTAATCCTCCTGCCTCAGTCT
ENST00000580134.1	chr17	13812547	13814529	+	RP11-131K5.2-001	TTCTGAGGCCTCCCCAGCAATGTGAAACTGTAAGTCCAATTAAACCTCTTTATCTTCTGAGTCTTGGGTATGTCTTTATCAGCAGCATGAAAATGGACTAATATAGTAAATTGGTACCAGTGGAGTGGGGTGTTGCTGAAAAGATATGAAAGCAACTTTGGAACTGGCTAACAGGCAGTGGTTGGAATAGTTTGGAGGACTCAGAAGAAGAAAGGAAAATGTGGAAAAGTTTGGAACTTCCTAGAGACTTGTCGAATCGCTTTGACCAAAAGTCTGATAGCGATATGGACAATAAGGTCCAGGCTGAGGTGGTCTCAGATGGAGATGAGGAACTTGTTGGGAACTGGAGCAAAGGTGACTCTTACTATGTTTTAGCAAAGAGACCGGTGGCATTTTGCC…
ENST00000524283.1	chr8	111949918	112039662	-	RP11-946L20.2-001	ATTTTTACAGTGTTTACAGGCTGAAAATTTTTCGAGCTTTTATGCTCTGCTTCCGTTATAAGGAGGAGGCCTCACAATCCTGGTGGAAGGCAAGGAGGAGCAAGTCACATCTTATGTGGATGGCAGCAGGCAAAGAAAGCTTATGCAGACACAAAATGAACAAGATGTCTGTGGCAACCCTCAGACCATTGACGCCTTCTCTCCTATGTATCAAATCACACATTTGGACGTTGACTGAACCCTCACATGTCAGATGCTCAATATTGAGGTATAGTAAAAGGGAGCATGAACTTGAGAAAATACGCTTTCAACACAAAGCTGTAATAATATAAGGTCAAATAAGATTCTGCATTGGAGATAGAAAACTCTGAAGGAAG
ENST00000423222.1	chr1	211556144	211605878	+	LINC00467-001	CTGCAGTTTCCAACATGGCAGGGAGGTTTAATAGACATGGATAAGAAGTCCACTCACAGAAATCCTGAAGATGCCAGGGCTGGCAAATATGAAGGTAAACACAAACGAAAGAAAAGAAGAAAGCAAAACCAAAACCAGCACCGATCCCGACATAGATCAGTGACGTCTTTTTCTTCAGATGATCCTATGTTTCCTTCTTCCTCATCATCGTCTTCAGGAAGCCAGACAGATTCAAGTATTGAAGATGCTGCCAAGGGAAAAATTAAGAAGAAGAGAAGAGAGAAAACAAATAAATGGGAAAAAAGAAAGGACAAAATATGAAACACCAAGAAAAAGAGAAGGAAAAAAAGGAGGAAACAACCACATATGTCACCTTTCCAAGAGGGACTGAAACTGGGC…
ENST00000524467.1	chr11	125810390	125811088	-	RP11-680F20.4-001	AATGGGACTAATTGTTTATTAGATAATATTAGAAGCCAGGCACGGTGGCTCTCGCCTGTAATCCCAGCACTTTGGGAGGCCGAGGCGGGCAGATCACTTGAGGTCAGGAGTTTGAGACCAGCCTGGCCAGTATGGTGAAACCCTCTCTCTACTAAAAATACAAAACTTAGTCGGGTGTGGTGGCGTGTTCCTGTAGTCCCAGCTACTCAGGAGGCTGAGCCACGAG
ENST00000427501.1	chr6	86386799	86387711	-	SNHG5-005	CGTGATTTTATAACAGTTGTGTTATAAAATCCTGGGTTTTTTTTTTTTCTGCCAACAGTGAGGGTCGCTGTCTGCCCATTGATAGAGGCCAGATTGTCTTGGAAGTTCCAAAGTTGCAACGATTTCTGGCTAGTGCCACGAGGTTTACTTGACTGTTGTGTGAAAAGCTGATAAGAAAACCATCCAGAAAAAAGCTCTTCGTTTTACAAACATGAA
ENST00000570379.1	chr17	45133572	45144854	-	RP11-156P1.3-006	GCAGGAGCAAGGTCCGAGGGCTGCCAGGTCCACGCTGCTTTTATGAGCTGTAACACTCACCGCGAAGATCTGCAGCTTCACTCCTGAGCCCAGCGAGACCACGAGCCCACCGGGAGGAACAAACAACTCCAGACGCGCTGCCTTAAGAGCTGTAACACTTGCCGTGAAGGTCTGCAGCTTCACTCCTGAGCCAGCGAGACCACGAACCCACCAGAAGGAAGAAACTCCGAACACATCTCAACATCAGAACGGACAGACTCCAGACGCACCACCTTAAGAGCTGTAACACTCACCGCGAGGTTCCGCGGCTTCATTCTTGAAGTCAGTAAGACCAAGAACCCACCAATTCCGGACACAGTAG
ENST00000523068.1	chr8	128808278	128903229	+	PVT1-010	GAATTCCACTTACGGACGGAGTCTCCTTCTGTCGCCCAGGCTGGAGTGCAGTGGCGAGATCTCGGCTCACTGCAAGCTCCGCCTCCCGGGTTCACGCCATTCTCCTGCCTCAGCCTCCCGAGTAGCTGGGACTACAGGCACCCGCCCACCACGCCCGGCTAAGTTTTTGTATTTTTAGTAGAGACGAGGTTTCACCATGTTAGCCAGGATGGTTTCGATCTCCTGACCTCGTGATCCGCCCGCCTTGGCCTCCCAAAGTGCTGGGATT
ENST00000427929.1	chr2	28607275	28617539	-	AC104695.3-001	GAGCACATACTGTGAGCAACTACTCTTTTTCTTCTTTCTTTCTTTCTTTTTTCTGAGACAGAGTCTTTCTCTGTCACCCAGGCTGGAGTGCAGTGGTGCAATCTCGGCTCACTGCAACCTCTGCCTCCTGGGTTCAAGTGATTCTCCTGCCTCAGCCTCCCGAGTAGCTGGGATTATAGACACGTGCCACCACGCCCGGCTAATTTTTGTATTCTTAGTAGAGACGGGGTTTCACCATGTTGGCCAGGCTGGTCTCGAACTCCTGACCTTGTGATCTGCCCACCTCGGCCTCCTAAAGTGCTGGGATTACAGGTGTGAGCCACCGCGCCCGGCCCG
ENST00000519366.1	chr8	96517633	96539752	+	RP11-90D11.1-001	AAAACAAAGTTGTAGAAACAAAATAGTTTTAGGCTGGGCGTGGTGGCTCATGCTTGTAATCCCAGCACTTTGGGAGGCCGAGGTGGGTAGATCACCTGAGGTCAGGAGTTCAAGACCAGCCTGGCCAACATGGTGAAACCCCGTCTCTACTAAAAATACAAAAATTAGCCAGGCATGGAGGGCACCTGTAATCCCAGCTACTTGGGAGGCTGAGGCAGGAGAATCGCTTGAATCCGGGTGGTG
ENST00000535533.1	chr21	25801053	25862621	+	AP000476.1-201	CTTATACAAAAATTAACTCAAGATAGATCAAAGATTTAAGTGTAAGACCTAAAACCAAAAAACCCTAGAAGAAAACCTAGGCAATACCATTCAGGACATAGGCATTGCCAAAAACCTTATGATGAAAATACCAAAAGGAATGGCAACAAAAGCCAAAATTGACAAATGGGATCTAATTAAACTAAAGAGCTTCTGCACAGCAAAAGAAACTACCATCAGAGTGAACAGGCAACCTACAGAATGGGAGAAAAATTTTGAAATCTATCTTTCTGACAAAGGGCTAATATCCAGAATCTATAAGGAACTTAAACAAATTTACAAGAAAAAAACAAACAACTCCATCAGAAATTGGGCAAAGGATATGAACAGACACATCTCAAAAGAAGACATTTATGCAGC…
ENST00000433673.1	chr2	128146705	128158156	+	AC068282.3-001	AAAGAGCTGAAAGATTTATAAATGTGTAAAATTTACAAAGGTGTTTCTTTCTTTCTTTCTTTCTTTTTTTTTTTTTTTTTTTTTGAGGCAGAGTCTCACTCTGTTGCCCAGGCTGGAGTGCAGTGGCACAATTTTGGCTCACTGCAACCTCCGCCTCCCGGGTTCAAGTGATTCTCCTGCCTCAGCCTCCCAAGTAGCTGGGATTACAGGTGCATGCCACCACGCCTAGCTAATTTTTGTATTTTTAGTAGAGACAGAGTTTTTTGCCATGTTGGCCAGGCTGGTCTTGAACTCCTGACCTCAGGTGATCTGCCTGCCTCAGCCTCCCAAAGTGCTGGG
ENST00000519077.2	chr22	31367051	31374831	+	TUG1-006	AACTTGTACATTTGACCTCTTGTTATCAGCCATGGTACTCTACTTCGTGTGCAAGAGATAACTATGAAAGCCAAATTCAAATACTGGCAACATTTCCTAAAGGGGCTCAATATCTATCATTCGTCTTCTTTTCCAAACTACACATCACTGTATGACTCAACCAGTAGCAGTTATATTGCCCCTTGGTTTTTATTCAGTTTAACTACTGTTTCCAAGATAAATGAGCTAATAAGCTTTAAAAAAAAAAAAAAAAAAGGCTGAATTCTTTTTTCTTCATCACTGGCATATCTGCCTATTCTCCAGAATTATTATGACTATTCAGCTCACTTTAACAGTTGAACTTCAAGCGACAATCTTTGAACACCCCTTCTCATGTGATTTAAAATGAAACCATTTGGA…
ENST00000563228.1	chr19	51279397	51289374	-	CTD-2568A17.1-002	GCAGCGGCTCACACATGTAATCTCAACACTTCGGGAGGCTGAAGCAGAAAGATTGCTTGAGGCCAGGAATTCAAGACCAGCCTGGGCAACATAGCAAGATTCTGTCTCTACAAAAAAAAATTTAATGAGGGCATGATGGCACATGCCTGTCGTCCCAGCTACTTGGGAGGCTGAGGCAGGAGGATTGCTC
ENST00000563704.1	chr16	4610001	4611663	-	RP11-709D24.5-001	ATATTTTAGTATTGGCCGGGCTTAGTGGCTCATGCCTGTAATCTCAGCACTTTGGGAGGCCAAGGCGGGTGGATCACGAGGTCAGGAGATCAAGATCATCCTGGCCAACATGGTGAAACCGCGTCTCTACTAAAAATACAAAAATTAGCTGGGTGTGGTGGCGGGCACCTACAGTCCCAGCTACTTGGGAGGCTGAGGCAGAAGAACTGCTTGAACCTGGGAGGCAGAGGTTGCAGTGAGCTGAGACCACACCACTGCACTCCAGCCTGGGCAACAGAGTGAGACTCCATCT
ENST00000488188.2	chr17	37913973	37920089	-	RP11-94L15.2-001	TGTAATGCCAGCACTTTGGGAGGCTGGGGCAGGCAGATCACCTGAGGTTGGGAGTTCGAGACCTGCCTGACCAACATGGAGAAACCCCCATCTCTACTAAAAATACAAAATTAGCCGGGCGTGATGGCACATGCCTGTAATCCCAGCTACTCAGGAGGCTGAGGCAGGAGAATCGCTTGAACCCGGGAGGCGGAGGTTGCGGTGAGCCGAGATGGCACCACTGCACTCCAGCCTCGGC
ENST00000567769.1	chr4	122791737	122794003	+	RP11-63B13.1-001	TATCGACACCAACGTATATTTTCTAAATTTTATTTTTTATGTTTATTTTTTTTTTTTTGAGACAGAGTCTTGCTCTTGTCCCCCAGTCTGGAGTGCAATGGCACTATCTCGGCTCACTGCAACCTCCGGCTCCCGGGTTCAAGTGATTCTCCTGCCTCAGCCTCCCGAGTAGCTGGGATTACAGGTGCCCGCCACCACGCCTGGCTGATTTTTGTATTTTTAGTAGAAACAGGGTTTTGCCATGTTGGCCAGGCTGGTCTCGAACTCCTGACCTCGTGATCCGCCTGCCT
ENST00000563962.1	chr16	25097653	25122800	-	RP11-449H11.1-001	AGGGGATGAAGATCGTCTCCCAAGTAAATATGTTGAGTTTGACTGGGCACCGTGGCCCACACCTGTAATCCCAGCACTTTGGGAGGCCAAGGCGGGCAGATCACTTGAGGCCAGGAGTTCGAGACCACCCTGGCCAACATGATGAAACCCTGTCTCTACTAAAAATACAAAAATTGGCCCGGCATGGTGGCATGCACCTGTAATCACAGCTACTCAGGAGGTTGAGGCAGGAAAATCACTTGAACCTGGGAAGTGGAGGTTGCAGTGAGCCATGATCATACCACTGCACTCCAGCCTGGGTGACAGAGTGATAC
ENST00000563810.1	chr8	41685682	41687452	-	RP11-930P14.2-001	GTCGCCCAGGCTGGAGTGCAGTGGGGCGATCTCGGCTCACTGCAAGTTCAGCCTCCTGGGTTCAAGCCATTCTCCTGCCTCAGCCTCCCAAGTAGCTGGGACTACAGGCGCCCGCCACCACGCCCGGCTAATTTTTTGTATTTTTAGTAGAGACGGGGTTTCACCGTGTTAGCCAGGACGGTCTCGATCTCTTGACCTCGTGATCTGCCTGCCTCGGCCTCCCAAAGTGCTGGGATTA
ENST00000426283.1	chr10	36727543	36728725	+	RP11-92J19.3-002	AAAAGGGCTAACTTGAAGACAAATCTTTTGAAGATAAATTTTGACACCAGTTCTTTAGAGGATCTAAAGTGACCTTGATGGAGAATGAAAGAAATCACAAGATGGAATTCCTCGAATAAAAATTTATTGACTTTAAATAATTTTGCCTAATGTTACATACACACAATTAAAAAAAAAACACCTCTTTATGCTGTTAAGAAAGAAAGAAAGAAAGAAAGAAAAGAAAAG
ENST00000360083.3	chr2	214141275	214148929	-	AC079610.2-001	AAGTTGCTTTCACATTTTTGGCTGTCTTTTCAGCAACACCCCACTCCTGGAACCAATTTACTGTATTAGTCTGTTTTCATGCTGCTAATAAAAACATACCTGAGACTGGGCAATTTACAAAATAAAGAGGTTTAATTGGACTCACAGTTCCACGTGGCTGAGGAGGCCTCAGAATCATGGTGGAAGGCAAGGAGGAGCAAGTCACA
ENST00000505109.1	chr5	89196480	89200725	+	AC113167.1-001	ATCATGAGAATAAAGTGGACAACTTTTAAAAGGTTTATGAGGGCTTTACATAATTGTTGTTTGTTTTTTTTTTTTTTGAGATGGAGTTTTGCTCGTTACCCAAGCTGGAGTGCAATGGCGCAATCTTGGCCCACTGCAACCTCCACCTCCTGGGTTCAAGTGATTCTCCTGCCTGAGCCTCCCGAGTAGCTGGGATTACAGGCACGTGCCACCACACCTGACTAATTTTGTGTATTTTTAGTAGAGACGGTGTTTCACCATTTTGGTCAGGCTGGTCTTGAACTCCTAACCGCAGGTGATCCACCCACCTTGGCCTCCCAAAGTGCTGGGAT
ENST00000505636.1	chr4	31351905	31353347	+	RP11-315A17.1-001	TAGCTCTGTCATCCAGGCTGGAGTGTACTGGTGTGATCTCGGCTCACTGCAACATCCTCCTCCCGGGTTCAAGAGATTCTCCTGCTTCAGCCTCCCAAGTAGCTGGGACTACTGGCGCATGCCACCACGACTGGCTAATTTTTGTATTTTTTAGTAGAGATGGGGTTTCACCATCTTGGCCAGGCTGGTCTCGAACTCCTGACCTCAGGTGATCCACCCGTCTCGGCCTCCTAAAGTGCTGGCATTACAGGCGTGAGCCACCGTGCCCAGCCAC
ENST00000529070.1	chr11	133902546	133908870	+	RP11-713P17.3-002	TGATGCAAGAATTGCAAGAATGACTCTGTTTGTTTGTTTGTTTGTTTGTTTGTTTATTAAGACGGAGTCTCGCTCTGTCGCCCAGGCTGGAATGCAGTGGCGCGATCTCGGCTCACTGCAAACTCCACCTACCGGGTTCACGCCATTCTCCTGCCTCAGCCTCCCGAGTAGCTGGGACTACAGGCGCCCGCCTGCGCGCCCGGCTAATTTTTTGTATTTTTAGTAGAGACGGGGTTTCACCGTGTTAGCCAGGATGGTCTCGATCTCCTGACCTCGTGATCTGCCCGCCTCGGCCTCCCAAAGTGCTGGGGTTACAGGCGTGAGCCACCGCGCCCGGCCAAG
ENST00000533736.1	chr4	39640759	39653692	+	RP11-539G18.2-001	GTGCCACAATACCCGGCTAAGTTTTGTATTTTTATTATTATTTTATTTATGTGTTTATTTATTTATTTATTTATTTATTTTGAGATGGAGTCTTGCTGTGTCGCCCAGGGTGGAGTGCAGTGGTGCGATCTCTGCTCGCTGCAGCCTCTGCCCCCCAGGCGATTCTCCTGCCTCAGCCTCCCGAGTAGCTGGGATTACAGGTGCCCGCCACCATACCCGGCTAATTTTTGTATTTTTAGTAAAGACAGGGTTTTGCCATGTTGGCCAGGCTGATCTCGAACTCCTGACCTCAAGTGATCTGTCTGCCTTGGCCTCCCAAGGCAGGGAGCCTGCTGGGATTACAGGCATGAGCCACCACGCCCAGTCAA
ENST00000555465.1	chr14	76747285	76776409	-	RP11-516J2.1-001	GAATCTACGATGTGCTACTGTGTGCTCTCTGCTAGAAACTGAAGAGATGGGATCTTGCTATGTTGCCCAGGCTGGTCTCGAACTCCTGGCCTCAAGCAATCCACCCGCCTTGGCCTCCCAAACTGCTGGGATTACAGGCATGAGCCACCATGCCCAGCCTAAT
ENST00000452690.1	chrX	40122169	40146973	+	RP11-320G24.1-001	GTTTGATGAGCTTTGACGAATGTAGCCCACGAAACCACCACCATAATCGAAGTATAGAACTTTTTTTTTTTTTTTTTTTGAGACGAAGTCTCTCTCTTGTCACCCAGGCTGGAGTGCAATGGCATGATCCCGGCTCACTGAAACTTCCGCCTCCCAGGTTCAAGCGATTCTCCTGCCTCAGCCTCCTGAGTAGCTGGGATTACAGGCACCTGCCACCACGCCCAGCTAATTTTTGTATTTTTAGTAGAGACAGGGTTTCACCATGCTGGCCAGGCTGGTCTCGAGCTCCTGACCTCAGGTGATCCCCCCTCCTCGGCCTCCCAAAGTGCTGGGATTACAGGCATGAGCCACTGCGCCCGGCCTAT
ENST00000531609.1	chr14	65679610	65689065	-	CTD-2509G16.2-001	TTCAGGTTCTAGATGGAATCTCGCTCTTGTCTCCCAGGCTGGAGTACAATGGCGTGACCTTGGCTCACTGCAACCTCCACCTCCTGGGTTCGAGTGATTCTCCTGCCTCAGCCTCCTGAGTAGCTGGGATTACAGGCGCCCACCACCATGCTCGGCTAATTTTTGTGTTTTTAGTAGAGATAGGGTTTCACCATGTTGGCCAGGCTGGTCTTGAACTCCTGACCTCAGGTGATCTGCCCACATCA
ENST00000420918.1	chr2	61368912	61372085	-	AC016747.3-001	TGTCTCATGCCTCTAATCCCAGCACTTTGGAAGACCAAGGCGGGCAGATTGCCTGACCTCAGGAGTTCGAGACCAGCCTGGGCAACATGGTGAAACCCCGTCTCTACTAAAATACAAAAATTTAGCCGGGCGTAGTGGCATGCACCTGTAGTCCCAGCTACTTGGGAAGCTGAGGAAGGAGAATTGCTTGAACCCGGCGGGCAGAGGTTGCAGTAAGCAGAGATCGTGCCACTGCACTCCAGCTTGGGCAACAAAGTGAGA
ENST00000514568.2	chr12	8940869	8948385	+	RP11-20D14.6-003	TCTTTGGGTCCATGCTGCTTTTATGAGCTGTAACACTCACCACGAAGGCCTGCAGCTTCACTCCTGAAGCCAGCGAGACCACGAGCCCGCCGGGAGGAACGAACAACTCCAGATGTGCCGCCTTAAGAGCTGTAACACTCACCGCAAAGGTCTGCAGCTTCACTCCTGAGCCAGCGAGACCACGAACCCACCAGAAGGAAGAAACTCCGAACACATCCGAACATCAGAAGGAACAAACTCCAGACGCACCACCTTAAGAGCTGTAACACTCACCGCAAGGGTCCGCAGTTTCATTCTTGAAGTCAGTGAGACCAAGAACCCACCAATTCCGGACACATTT
ENST00000500986.1	chr12	93936239	93965544	-	RP11-887P2.1-002	GCATAGTAGCTCATGCCTGTAATCCCAATACTTTGGGAGGCTGAGGCAAGTGAAGCACTTGAGGTCAGGAGTTCGAGACCAGCCTGGCCAACATGGCAAAACCCCATCTCTACTAAAAATGCAAACATTAGCTGGGCATGGTGGCACATGCCTGTAATCCCAGCTACTCGGGAGGCTGAGACAGGAGAATCACTTGAACCCAGGAGGTGGAGGTTAC
ENST00000440614.1	chrX	133733486	133740284	+	RP11-308B5.2-001	GGGTTGGCCAATAGAAAGTGGTATTTGTGGCCGGGCATGGTGGCTCACGCTTGTAATCCCAGCACTTTGGGAAGCCGAGGCGGGTGGATCACGAGGTCAAGAGATCAAGACCATCCTGGCCAATATGGTGAAACCCTGTCTCTACTAGAGATACAAAAAAATTAGCTGGGTGTGGTGGCATGCACCTGTAGTCCCAGCTACTCAGGAGGCTGAGGCAGGAGAATCGCTTGATCCTGGGAGGCGGAGGCTGCAGTGAGCCAAAATCGCACCACTGCACTCCAGCCCGGGTGAC
ENST00000574526.1	chr17	77893155	77897809	+	RP11-353N14.4-001	CACGGTGGCTCACACCTGTTATCCCAACACTTTTGGAGGCCGAGATGGGTGGATCATCTGAGGTCAGGAGTTTGAGACCAGCCTGACCAAAATGGTGAAACCCCGTCTCTACTAAAAATACAAAAAAATTAGCTGGGTGTGGTGGCGCATGCCTGTAATCCCAGCTACTCAGGAGGCTGAGGCAGGATAATCGCT
ENST00000559825.1	chr15	52408770	52414328	+	CTD-2184D3.6-001	TCCTCATTTTTTCCTTTAAAAACCTTTGTTTTTCTTTTTTTTTTTCTTTGTTTTTTTGAGTCAGAGTCTCGCTCTGTCGCCCAGGCTGCAGTGGCTCGACCTCGGCTCACTGCAAGCTCCACCTCCCGGGTTCACGCCATTCTCCTGCCTCAGCCTCTCCGAGTAGCTGGGACTACAGGCGCCCGCCACCACGCCCGGCTAATTTTTTGTATTTTTTAGTAGAGACAGGGTTTCACCGTGGTCTCGAACTCCTGACCTCGTGATCCGCCCGCCTCGGCCTCCCAAAGTGCTGGGATTACAAGCGTGAGCC
ENST00000418001.1	chr2	75146681	75151973	-	AC104135.2-001	TCGAGGCCTGGAGCGATGGTTCAAGCCTGTAATCCCAGCACTTTGGGAGACCGAGACGGGCGGATCACTTGAGGTCAGGAGTTGGAGACCAGCCTGGCCAACATGGCGAAACCCCATCTCTACTAAAAATACAAAAATTAGCCGGGCACGGTGGCGCACACCTGTAATCCCAGCTACTCATGATGAGGCT
ENST00000500118.2	chr8	6261071	6264069	-	RP11-115C21.2-001	TCTCTGGCCAGACGCAGTGGCTCACGCCTGCCACTTTGGGAGGCCAAGGCGGGCCGATCACAAGGTCAGGAGATTGAGACCATCCTGGCTAACACAGTGAAACCCCATCTCTACTAAAAATACAAAAAATTAGCCGGGCGTGGTGGCATGCGCCTGTAGCCCCAGCTACTTGGAAGGCTGAGGCAGGAGAATGGCATGAACCCGGGAGACAGAGCTTGCAGTGA
ENST00000419536.1	chr1	114399256	114443859	+	RP5-1073O3.5-001	GTGGAATGTGAGGGAGTTAATAGTGGTTAACTGGCCGGGCGCAGTGGCTCACGTCTGTAATCCCAGCACTTTGGGAGGCTGAGGCGGGCGGATCACCTGAGGTCAGAAGTTTGGGACCAGCCTGACCAACATGGTGAAACCCTGTCTCTACTAAAAATACAAAATTAGCCGGGCATGGTGGCGCATGCCTATAATCCCAGCTACTCGGGAGGCTGAGGCAGGAGAATTGCTTGAACCCAGGAGGCGGAGGTTGC
ENST00000518675.1	chr5	173217811	173236042	-	CTB-43E15.4-002	CCGGTATGCCTGGCTAATTTTTGTAAATTTTTTTTTTTTTGGAGAGAGGGGGTTTTGCCATGTTGCTCAGGCTGGTCTCAAACTCCTGGGCTCAAGCAATTCTCCCACCTCACCCTCCCAAAGTGCTGGCATTACAGGCATGAGCCACCGCGCCCAACCTTC
ENST00000417691.1	chr2	61370689	61372087	-	AC016747.3-004	AATCACTGCATTACATCAGCAGGCCGGACGCGGTGGTTCATGCCTGTAATCCCAGCACTGTGGGAGGCCGAGACGGGCGGATCACGAGGTCAGCAGATCGAGACCATCCTGGCTAACACGGTGAAACCCCATCTCTCCTAAAAATACAAAAAAATTAGCTGGGCGTGGTGGCGGGCGCCTGTAGTCTCAGCTACTCGAGAGGCTGAGGCAGGAGAACGGCGTGAACCCGGGAGGCGGAGCTTGCAGTGAGCCAAGATCGCGCTACTGCACTTCAGCCTGGGCGACAGAGCGAGACT
ENST00000574180.1	chr16	46656772	46658363	-	RP11-46D6.1-002	TAAGAGGCTGCCGGAGTTGGGGCCTCCTCCAGCAGAGACCCTCGGACCCCTGCAGGGCCTGGACTTGGGGTGAACAGGGCTTCAGTCAGCGCAAGTATTCCATTTGCATTTGGTAATTTTTCATGCCACCTATTTATGAATATACAAATCTTTATACCAAATCTATTTTTTAAAACATGGAAAAGTTGCCTTTATGGAAACTTGGCAGAGCCAGAGTGTACACATTCCTAAACCATTAAACAGATTTCTA
ENST00000446720.2	chr5	135802365	135855987	+	RP11-114H21.2-001	CCATTCTCCTGCCTCAGCCTTCCGAGTAGCTGGGACTATAGGTGCCCGCCACCACGCCAGGCTAATTTTTTGTATTTTTAGTAGAGATGGGGTTTCACCGTGTTAGCCAGGATGGTCTCGATCTTCTGACCTCGTGATCCGCCCGCCTCGGCCTCCCAAAGTGCTAGGATTACAGGCGTGAGCCACCGCGCCCGGCAGCA
ENST00000444114.1	chr22	27617309	27620688	-	RP5-1172A22.1-002	AGTGGCAAGATCTCGGCTCACTACAGTCTCCACCTCCAGGGTTCAAGCCATTCTCTTGCCTCAGCCTCCCAAGTAGCTGGGACTACAGTTACACACCACCACATCCAGCTAATTTTTGTATTTTTAGTAGAGATGGGGTTTCACCATGTTGCCCAGGATGGTCTCGATCTCCTGACCTCATGATCTGCCCACCTTGGCCTCCCAAAGTGCTGGGATTACAGGCGTGAGCCACCGCACCCAGCTG
ENST00000522373.1	chr8	140472304	140475259	-	RP11-398H6.1-001	CTGCAGGTGTACCCAACAGCTCCGAAGAGACAGCGACCATCGAGAACGGGCCATGATGACGATGGCGGTTTTGTTGAAAAGAAAAGGGGGAAATGTGGGGAAAAGCAAGAGAGATCAGATTGTTACTGTGTCTGTGTAGAAAGAAGTAGACATAGGCGACTCCATTTTGTTATGTACTAAGAAAAATTCTTCTGCCTTGAGATTCTGTTAATCTATAACCTTACCCCCAACCCCATGCTCTCTGAAACATGTGCTGTGTCAACTCAGAGTTAAATGGATTAAGGGCGGTGCAAGATGTGCTTTGTTAAACAGATGCTTGAAGGCAGCATGCTCCTTAAGAGTCATCACCACTCCCTAATCTCAAGTACCCAGGGACACAAAAACTGCGGAAGGCCGCAG…
ENST00000523557.1	chr8	111995178	112039621	-	RP11-946L20.2-002	TGTTCTCGTTTCTATTATTTCTGAAAAAAATCTTCAGGATTCTGCTTGTGGGAGTGGATGACATTTTTACAGTGTTTACAGACACAAAATGAACAAGATGTCTGTGGCAACCCTCAGACCATTGACGCCTTCTCTCCTATGTATCAAATCACACATTTGGACGTTGACTGAACCCTCACATGTCAGATGCTCAATATTGAGGTATAGTAAAAGGGAGCATGAACTTGAGAAAATACGCTTTCAACACAAAGCTGTAATAATATAAGGTCAAATAAGATTCTGCATTGGAGATAGAAAACTCTGAAGGAAGCTTTATCT
ENST00000525573.1	chr11	35677774	35682887	+	RP1-276E15.1-001	CCCTGAGGCTAGCCAAAGAAACTAGAATTCCTCTTTTTTTTTTTTTGAGAGGGAGCTTCGCTCTTGTTGCCCAGGCTGGAGTGCTGTGGCGTGATCGCCGGCTCACCGCAAGCTCCGCCTCCCAGGTTCAAGCCATTCTCCTGCCTCAGCCTCCCGAGTAGCTGGGATTACAGGCATGTGCCACCACACCCGGCTA
ENST00000366195.2	chr9	65467782	65469026	+	RP11-101E5.1-001	ACGGGAAGATTACGAGGTCAAGAGATCAAGACTATCCTGGGCAACATGATGAAACGCTGTCTCTACTAAAAACACAAAAAATTAGCTGGGTGTGGTGGTGCGAGCCTGTAGTCCCAGCTACTCAGGAGGCTGAAGCAGGAGGATTGCTTGAACCCAGGAGGCGGCGGTTGC
ENST00000421949.3	chr11	73594906	73597748	-	RP11-707G14.6-001	GAAGCAGGAGAATACCTTGAACCTGGCAAGCAGAGGTTGCAGTGAGCCGAGACCACGCCATTGCACTCCAGCCTGGGTGACAGAGTGAGACTCCATCTCAAAAAAAAAGAATATCACGCCTGTAATCCCAGCACTTTGGGAGGCCGAGGCGGGTGGATCACGAGGTCAGGAGATCGAGACCATCCCGGCTAAAACGGTGAAACCCCGTCTCTACTAAAAATACAAAAAATTAGCCGGGCGTAGTGGCGGGCGCCTGTAGTCCCAGCTACTTGGGAGGCTGAGGCAGGAGAATGGCGTGAACCCGGGAGGCGGAAC
ENST00000567067.1	chr2	91768392	91768920	+	RP11-575H3.1-001	TCATTGTAGGTACATGATGCACTCTTAATATTTTAAACAAATAGTTCACTCTTCCATTTAAGGGATATCAGTTCCTTGTATAAAATGACTGGATATGTATAAAGCAATTATGTTGTCATGTGCCTTTAACCAGCTTTAGTAATTACTATAATCTCATATTTATGATAGTTTTGTTAGGTGACAGGACCAAATGAAAATATTTTATGTTTTCCCATCACTTTAGATTTTATCATTGTGTA
ENST00000508832.1	chr11	65269806	65271080	+	MALAT1-002	TGAATTGATAAGTAAAGGCAGAAAAGATTATATGTCATACCTCCATTGGGGAATAAGCATAACCCTGAGATTCTTACTACTGATGAGAACATTATCTGCATATGCCAAAAAATTTTAAGCAAATGAAAGCTACCAATTTAAAGTTACGGAATCTACCATTTTAAAGTTAATTGCTTGTCAAGCTATAACCACAAAAATAATGAATTGATGAGAAATACAATGAAGAGGCAATGTCCATCTCAAAATACTGCTTTTACAAAAGCAGAATAAAAGCGAAAAGAAATGAAAATGTTACACTACATTAATCCTGGAATAAAAGAAGCCGAAATAAATGAGAGATGAGTTGGGATCAAGTGGATTGAGGAGGCTGTGCTGTGTGCCAATGTTTCGTTTGCCTCA…
ENST00000568911.1	chr18	77822751	77830758	+	RP11-795F19.1-004	TGGGCGTGGTGGCTCACGTCTGAAATCCCAGCACTGTGGGAGGCAGAGGCGGGCAGATCACGAGGTCAGGAGTTCGAGACCAGCCTGACCAACATGGTGAAACCCCGTCTCTACTAAAAATACAAAAATTAGCCAGGTGTGGTGGTGGGTGCCTGTAATCCCAGCTACTCAGGAGGCTGAGGCAGGAGAATTGTTTGAACCCAGGAGGCGGAGGTTGCAGTGAGCCAAGATCATGCCACTGCACTCCAGCCTGGGTAACAGAGTGAGACT
ENST00000514736.1	chr4	178824537	178829090	-	RP11-162G9.1-002	CTTTGAAGGTTTGTTATAAACACAGAAACTGATGTCTGGGAAAAGGCTGGAGTGCAATGGCGCGATCTCGGCTCACCGCAACCTCCGCCACCCAGGTTCAAGCAGTTCTCCTGCCTTTGTCTCCCGAGTAGCTGGGATTACAGGCATGCACCACCACGCCCGGCTAATTTTGTATTTTTAGTAGAGACAGGGTTTCTCCATGTTAAGGCTGTTTTCGAACTCCTGACCTCAGGTGATCCGCCCGCCTCGGCCTCCCAAAGTGCTGGGATTA
ENST00000554425.1	chr14	84515174	84522027	-	CTD-2335K5.1-001	CATCTTGATCTTGGACCTCTCAGCCTCCAAAGCTATGGAGCCCCACTCTGTTGCCCAGACTGGAGTGCAGTGGCGTGATCTCGGCTCACCGCAACTTCCGCCTCCCGGGTTCAAGTGATTCTCCTGCCTCAGCCTTCCAACTAGCTGGGATTGCAGGTGCCTGCCACCTCTCCCTGCTAATTTTTGTATTTTTAGTAGAGACAAGATTTCACCATGTTGGCCAGGCTGGTCTCAAACTCCCGACCTCAAGTGATCCACCTGCCTCAGCCTCCCAAAGTGCTGG
ENST00000435843.1	chr13	50638815	50640735	+	RP11-34F20.5-001	TTCCACAAATGAACAGCTTTAAAAAAAATCCCATCTTAGGCAGGGCAAGGTGGCTCACGCCTGTAATCCCAGCACTTTGGGAGGCTGAGGCGGGCAGATCACCTGAGGTCAGGAGTTCGAGACCAGCCTGACCAACACAGAGAAACCCTGTCTACACAAAAACAAAAAACAAAAAACAAAATTAGCCAGGCGTGGTGGTGCATGCCTGTAACCCCAGCTACTCAGGAGGCTG
ENST00000520348.1	chr8	67833918	67837776	-	SNHG6-005	AAGCCTTTGAGGTGAAGGTGTATGAAAGTCATCATAACAGATGTTTTCCAAAAACTTGTAGAAGGTTGTGAAAAAACTACTAGGATCACGCGGCATGTATTGAGGTGTGGCATGCAGCATTTTGGAAGGAAAATTGAAGACGTGTTCAAGAAAACATGAACAGAAGCAAATGATGAAAATGAGCATTTTACTTGATGTTGATAACATCACAATAAATTATGGAGAAAAATACATATTTG
ENST00000503625.1	chr4	66567919	66571271	+	RP11-807H7.2-001	AAAATGTTGGACATTCTCCAAGATAACCAGGGTGGAATAATCAATGTCATTTGAAAAAATGAGCAGACTATTTCATATCAGAAAAAGACTATGAAAGAATAAAGGAATATCATAGCTGTGGTGCTGAGAACATAACCTACTCCCATTGGTTTCCAACAACTGAGACCTTGAACAGTGACTTCTTAGCTGTAAATCCCAGAATCTTCTGTTTCAAATCAATTCTTCAGGAAAAAGAGGACAAAATATAAACCCAAGTGGAGAGAGTACTAAAAGACACAAGATTTTTTTTTAGAGAATTTATCAATCTAATATGAGCAATTAATTATTTATGATGGTTCCTATGTTTCA
ENST00000441272.1	chr1	156657488	156661789	-	RP11-66D17.3-001	CTATCTCTATTTTTAAAAACATTTTAAGCCAGGTGTGGTGTCTCACGCCTGTAATCCCAGCACTTTGGGAGGCTGAGGCAGGCAGATCACCTGAGGTCAGGAGTTTGAGACCAGCCTGACCAACATGGTGAAACCCCATCTCTACTAAAAATACAAAAATTAGGTGGGCATGGTGGTACACGCCTGTAATCCCAGCTACTTGGGAGGCTGAGGCAGGAGAATCACTTGAACCTGGGAGGTGGAGGTTGCAGTGAGCCGAGATGGCGCCACTGCACTCCAGTCTGGGCAACAAGAGTGA
ENST00000447524.1	chr9	90479080	90481205	+	XXyac-YM21GA2.4-001	CACTGCTGAGGAGGCTGCTGCTCTTCCCTTAGCTGGAGTGAAGACTGGGACATGCGTGGCTACATAAAGATGGCCAAAGACCAGAATAACAACTGCAGAATCGCCATGCTGGCCAGCCTTCCTATTGTGTGAGCTGATGGATGGTGAAGAGGAAGGACTTGACTGGGGATGGCACATACATGGGAGGAATTCA
ENST00000476130.2	chr11	12088475	12094561	+	RP13-631K18.3-001	TGTCATTCCAGAGGACACTTTTAGATAAACAGTCTTGCTCTGTTGCCAGGCTGGAGTACAGTGGCACGATCTTGGCTCACTGCAATCTCCACCTCCCAGGTTCAAGCGATTCTCCTGCCTCAGACTCCTGAATAGCTGGGACTACAGGCATGTGCCACCACATCCGGCTAATTTTTTGTATTTTTTTAGTAGAGATGTGGTTTCACCATGTTGGCCAGGATGGTCTCAATCTCCTGACCTCATGATCCACCCGCCTTGGCCTCCCAAAGTGCTGGGATTGCAGGCATGAGCCACTGTGCCCGGCCT
ENST00000457075.1	chr1	17215036	17216144	-	RP11-108M9.4-001	GCCCGGCAGGACCACCGAGCAAGGCCTTGGAAAACCAGAGAGATTAGAGCGCAGAATGGGGAAATGGAGAGAGAACCTGAAAGAGCCCCAAACTCGAGGACCTATTGCTCCCCAAGAATAACATCTTCCAGAAGAACTAGACAGAAAACTAGGCGTCTGGGAACTCTGAAATCCTTGGAGGAGTAGCATCATCATGACCCTCTGTGTTCCTTTTGGCAAAGGACTTGCTCCCATTGTTTGCTTGTTCCATTGTCTGTCTGTTAAATAAATAAAACCCTTTT
ENST00000322227.2	chr17	47325600	47333811	+	RP1-62O9.3-001	AACACAAAAATTAGCCAGATGTGGTGGCAGGCACCTGTAATCCCAGCTACTCAGAAGGCTGAGGCAGGAGAATCGCTTGAACCTGGGAGGCAGAGGTTGCAGTGAGCTGAGATCGCACGACTGCACTCCAGCCTGGGCAACAGAGTGAGACTCTGTC
ENST00000454869.1	chr9	97094757	97123230	+	RP11-307E17.8-001	GCTCACGCCTGTAAGCCCAGCACTTTGGGAGGCCGAGGGGTGGATCACCTGAGGTCAGGAGTTCAAGACAAGCCTGGCCAACGTGGTGAAAACCCATCTCTACTAAATATACAAAAAATTGGCTGGGCATGGTGGCAGGTGCCTGTAATCCCAGCTACTTGGGAGGCTGAGGCAGGAGAATCACTTGAACCCAGGAGGCGGAGGTTGCAGTGAGCCGAGAT
ENST00000412446.1	chr9	98575574	98638259	-	LINC00476-004	AGCCAATCCAGAGGGAACCATACTCAGCCCTAGGGGCTGGGCGCGGTGGCTCTCGCCTGTAATCCCAGCACTTTGGGAGGCCAAGGCGGATGGATCACCTGAGGTCACGAGTTCAAGACCAGCCTGACCAACATGGAGAAATCCCATCTCTACTAAAAATACAAAATTAGCTGGGCATGGTGGTGCATGCCTGTAATCCCAGTTACTCGGGAGGCTGAGGCAGGAGAATCACTCGAACCCGAGAGGCAGAGGTTGTGGTGAGCTGAGATTGTGCCATTGCACTCCAGTCTGGGCAACAAGAGTGAAACTC
ENST00000433843.1	chr6	86387046	86387917	-	SNHG5-007	GAAGATGCAAAGATACACGAAAAAACTTCCAGAACATCTGGGAGAATATTTAATGGAAAATCGCTTGGTTAAAACCTGACACTTTTAACAGTGAACAGCGTTCTGAGTGTGGACGAGTAGCCAGTGAAGATAATGAATGTCGAATGTGACTGACTAGCAGCTTCATTTTGAATGAGGGTCGCTGTCTGCCCATTGATAGAGGCCAGATTGTCTTGGAAGTTCCAAAGTTGCAACGATT
ENST00000562917.1	chr8	104476616	104481213	+	RP11-1C8.5-001	AGCTAGCACAGAATACCACATCACACTCCCCAAATGATGCTAAGGCATTTATAATAGTAGGTTTTTTTTTTTTTTTTTTTTTTTTGAGATGGAGTCTCACCCTGCCACACAGGCTGGAGTGCAGTGGCACGATCTCAGCTCACTGCAACCTCCACCTCCTGGGTTCAAGCAATTCTCATGCCTCAGCCTCCCAAGTAGCTGGGATTACAGGCACATGCCACCATGCCCG
ENST00000419990.1	chr9	41516045	41523018	+	FAM74A6-001	TGCAGTCCGGACTGTCAGGAACAAAAGTGAAAGAGAGACGTCATCAAGGCCGGGCGCGGTGGCTCATGCCTGTAATCCCAGCACTTTGGAAGGCCAAGGAGGGCGGATCATGAGGTCAGGAGTTCAAGACCAGCCTGGCCAATATGGTGAAACCCTGTCTCTACTAAAAATAAAAAAATTAGCCAGGCGTGGTGGCAGGCACCTGTAATCCCAGCTACTTGGGAGGCTGAGGCAGAAGAATCACTTGAACCTGAGAGGCAGAGGTTGCAATAAGCCAAGATTGTGCCATTGCACTCCAGCCTGGGAGACAAAGCGAGACTCCATCTCAAAAAAAAAAAAAAAAAAAAGAATGA
ENST00000544645.1	chr12	128399916	128436055	+	LINC00507-002	GCATTAGGTATTTGACCTAATGCTCTCCCTCATGTTGCCCCCCAACTCCCTGACAGGGCCCAGTGTGTGATGTTCCCCTCCCTGTGTCCATGTGTTCTCATTGTTCAACTCCCACTTATGAGTGAGAACATGTGGTGTTTGATTTTCTGTTCCTGTGTTAGTTTGCTGAGAATGATGGCTTCCAGCTTCATCCATGTCCCTGCAAAGGACACGAACTCATTCTTTTTTATGG
ENST00000460130.1	chr14	96116837	96120984	+	TCL6-002	ATCTTGCTACTGCTCACTCTTTGGGTCCACGCTGCTTTTATGAGCTGTAACACTCACCGCGAAGATCTGCAGCTTCACTCCTGAGCCCAGCAAGACCACGAGCCCACCGGGAGGAATGAACAACTCCAGACACGCTACCTTAAGAGCTGTACCACTCACCGCGAAGGTCTGCAGCTTCACTCCTGAGCCAGCGAGACCACGAACCCACCAGAAGGAAGAAACTCCGAACACATCTGAACATCAGAAGGGACAGACTCCAGACACGCCACCTTAAGAGCTGTAACACTCACCGCGAGGGTCCACGGCTTCATTCTTGAAGTCAGTGAGACCAAGAACCCACCAATTCCGGACACAGTG
ENST00000562893.1	chr16	9162410	9166269	+	RP11-473I1.6-001	CTATGGCCCAGGCTGCAGTGTAGTGACACAGTCTCAGCTCTCTGTAACTTCTGCCTCTCGGGTTCAAGCGATTCTCCTGCCTCAGCCTCCTGAGTAGCTGGGATTACAGGCTGGAGTGCAACGGTGCAATCTCCGCTGACTGCAACCTCCGCCTCCCGGGCTCAAGCAATCCTCTCACCTCAGCCTCCCAAGTAGCTGGGACCCCAAGTGTGCGCCATCACGCCTGGCTAATTTTTGTCCTTTTTTTTTTTTCTGAGACAGAATCTCACTCTGTCGCCCAGGCTGGAGTGCAATGGCAAGATCTCGGCTCACTGCAACCTCCATCTCCTGGGTTCAAGCAATTCTTCTGCCTCAGCCTCCCTAGTAGCTAGGATTACATGTGCATGCAACCATGCCTGG…
ENST00000554333.1	chr15	92006566	92038080	+	RP11-661P17.1-001	TTATTACTATATCTTTATAATAATCCCAGCACTTTGGGAGACCAAGGTGGGCAGATCATGAGGTCAAGAGATCGAGACCATCCTGGCCAACATGGTGAAACCCCATCCCTACTAAAAATACAAAAATTAGCTGGGCATGGTGGCACATGCCTGTAGTCCCAGCTATTCAGGAGGCTGAGGCAGGAGAATTGCTTGAACCCAGGAGGTGGAGGTTGCAGTGAGCCAAGATCACACCA
ENST00000461448.1	chr1	28905049	28908354	-	SNHG12-012	CTATAATGTTTCAGGACCAGGGCTGGAAGCCTTCCATGTGTCAACTTCAATGTAGATGGGTTTTTTTTTTTTTTTTTTTTTGAGACGGAGTCTTGCTCTGTCACCCAGGCTGCTGGAGTGCAGTGGCATGATCTCGGCTCATGGCAACCTCTGCCTCCTGGGTTCAAGCGACTCTCCTACCTCATCCTCCCGAGTAGCTGGGATTACAGGTGCCCACCATCACACC
ENST00000580169.1	chr17	73161680	73163344	-	RP11-649A18.7-001	TCAGGTGTTAGACCCCATGCCCAACCACTACAGTTTTTGTTTTTGTTTTTGTTTTTTTTTCAGACGGAGTCTTGCTCTGTCGCCCAGGCTGGAGTGCAGTGGCGCAATCTTGGCTCACGGCAAGCTCCACCTCCCGGGTTCACGCCATTCTCCTGCCTCAGCCTCCCCAGTAGCTGGGACTAAAGGTGCCCGCCACCATGCCCGGCTAATTTTTTTGTATTTTTAGTAGAGACAGGGCTTCACCATGTTAGCCAGGCTGGTCTCAAACTCCTGACCTCAGTTCATCCACCCGCCTTGGCCTTCCAAAGTGCTGGGATTACAGGCATGATCCAC
ENST00000360528.2	chr12	65411247	65413586	+	RP11-168J19.2-001	GGGAGCCTAAAGATGTGGCTCCCTGCCACCAACCACTTATGCAAACTTTGGCAATCAGATGGAGTTTCACTCTTGTTGCCCAGACTGGAGTGCTATGGCATGATCTTGGCTCACTGCAACCTCCACTTCCCAGGTTCAAGCAATTCTCCTTCCTCAGCCTCCCAAGTAGCTGGGATTACAGGCACTCGCCACCATACCCAGCTAATTTTTTGTATTTCTAGTAGAGATAAGGTTTCACCATGTTGGTCAGGCTGGTCTCAAACTCCTGACCTCAGGTGATCCACTCGCCTTGGCCTCCCAAAGTGCTGGGATTACAGACA
ENST00000472323.1	chr3	114819269	114821908	+	ZBTB20-AS4-001	AACAAATCTTTTGGCTTAAGTGAAAAATGAGACCGGGCACAGTGGCTCACACCGTAATCCCAGCACTTTGGGAGGCCGAGGCAGGCAGATCACAAGGTCAGGAGTTCGAGACCAGACTGGCCAACATAGGGAAACCCCCTCTACTAAAAATACAAAAATTAGCTGGGGGTGGTGGTGCATGCCTCTAGTCCCAGCTGCTCAGGAGGCTGAGGCAGGAGAATCGCTTGAACCCAGGAGGTGGAGGCTGCAGTGAACCA
ENST00000448256.1	chr2	201966104	201967859	+	RP11-13J8.1-001	CTTAGAATAATGGTCTCCAAATGCAAACTTTTTTTTTTTCTTTTTTCTGAGACGGATGCTCTGTCGCCCAGGCTGGAGTGCAGTGGCATGATCTAGGCTCACTGCAACCCCTGCCTCCTGAGTTCAAGCGATTCTCCTGCCTCAGCTTCCCGAGTAGCTGAGGAAGGAGAATTGCTTGAACCTGGGAGTCAGAGGTTGCAATGAGCCGAGATGGCGCCATTGCACTCCAGCCTGGGTGACAGAGCAAGACTCTGTCTCAAAAAAAAAAAAAAAAAAAAAGAATTTGTTC
ENST00000533004.1	chr8	144816309	144828507	+	RP11-429J17.6-001	AGTTTCGCTCTGTTGCCAGGCTGGAGTGCACTGGGGCTTGGCTCACTGCTACCTCCGCCTCCCAGGTTCAGGCAATTCTCCTGCCTCAGCCTCCTGAGTAGCTGGGACTACAGGCACCCACCACCACACCCAGCTAGTTTTTGTGTTTTTAGTAGAGACAGGGTTTCACCATGTTGGCCAGGATGGTCTCGATCTCTTGACCTTGTGATCCGCCCGTCTCAGCCTCCCAAAGTGCTGGG
ENST00000413666.1	chr10	24536207	24540350	-	RP11-183E9.3-001	TTTTATCTAAAATGAACCCTCAGCAAATTAGCAAGAGGTAAGGTTTAGGTATGAGGGACATTTTTTTTTTTTTTTTTTTTTTTTTTTGAGATGGAGTCTTGCTTTGTTGCCCAGGCTGGAGGGCAGTGGAGTGATCTCGGCTCACTGCAACCTCCGCCTCCCAAGTTCAAGCGATTCTCCTGTCTCAGCCCCCCTAGTAGCTGGGATTACAGGCACCCGCCACCATGCCCGGCTAATTTTTATATTTTTAGTAGAGACGGGATTTCACCATGTTGGCCAGGCTGGTCTTGAACTCCTGACCTCAGGTGATCCACCTGCCTTGGCCTCCCAAAGTGCTGGGATTACAGGCATGAGCCACTGCGCCCG
ENST00000418546.1	chr7	130568867	130597956	-	AC058791.1-002	TTATTTTGTCCCTGGATGATTCCTCAGTACATTTTTCTTTTTCTTTTTTGAGGTAGGGTTTTGCTCTGTTGCCCAGGCTGGAGTACAGTGGTGTGATCACAACTCACTGCGGCCTCAACCTCCCAGGCTCAAGCGATCCTCCCACCTCAGCCTCCCAAGTAGCTG
ENST00000443154.3	chr12	133609244	133613808	-	RP11-386I8.6-001	TTTTCTGAGAAACATAAAGGGAAACCGAATCCACCAATATATATATATATTTTCTTGAGACGGCGTCTCGCTCTGTCACCCAGGCTGGAGTGCAGTGGCGTGATCTCGGCTCACTGCAAACTCCGCCTCCCGGGTTGACGCCATTCTTCTGCCTCAGCCTCCCGAGTAGCTGGGACTACAGGCGCCCGCCGCCACGCCCGGCTAATTTTTTTGTATTTTAGTAGAGACGGGGAGTCACCGTGTTGCCCAGGCTGGTCGCGAACTCCTGAGCTCAGGCAATCCGCCCGCCTTGGCCTCCCAAAGTGCTAGGATTACAGGCGTGAGCCACCGCGCCCGGCCCACCAA
ENST00000583574.1	chr17	20319409	20320601	+	AC015818.11-001	GAGTGAAACTCCGTCTCAAAGAAAACTAAAATAGGCTGGGTGCAGTGACTCATGCCTGTAATCCCAGCACTTTGGGAGGCCGAGATGGGTGGATCACCTGAGGCTGGGAGTTCAAGACCAGCCTGACCAACATGGAGAAACCCCATCTCTACTAAAAATACAAAATTAGCTGGGCGTGGTGGCTCATGCCTGTAATCCCAGCTACTCAGGAGGCTGAGGCAGGAGAACTGCTTGAACCTGAGAGGCGGAGGTTGTAGTGAGCTGGGATTGCTCCATTGCACTCCAGCCTGGGCAACAAGAGCGAA
ENST00000523678.1	chr8	84824947	85052518	+	RP11-120I21.2-001	CTGAAAATAAACTGGCCTAGAAGCAATACCAGGATCGAGAGAGATGGAGTCTTATTCTGTCACCCAGGCTGGAGTGCAATGGCATGATCTCGGCTCACTGCAACTTCCGCCTCCCAGGTTCAAGAGATTCTCCTGCCTTAGCTTCCCAAGTAGCTGAGATTACAGGCACCCACCACCATGCCCAGCCAATTTTTGTATTTTTAGTAGAGATGGGGTTTCACCATGTTGTCCAGGCTGGTCTCGAATTCCTGACCTTGTGATCTGCCCACCTTTGCCTCCCAAAGTGCTGGGAT
ENST00000563225.1	chr6	6680541	6683866	-	RP1-80N2.3-001	GAGAGAGATAAAGAGAGAGGTAAAGAGAGAGAGAGAATCATCTACTACATGATTTCTTTTTTTTTTTTTTCTGAGATGGAGTTTCGCTCTTGTTGCCCAGGCTGGAGTGCAGTGGCGTGATCTCGGCTCACTGCAACCTCCATCTCCCGGGTTCAAGCGATTCTCCTACCTCAGCTTCCTGAGTAGCTGGGATTACAGGTGCCTGCCACCACGCCCAGCTAATTTTTGTATTTTTGGTAGAGACGGGGTTTCACCGTGTTGACCAGGCTGGTCTCGAACTCCTGACCTCAGGTGATCCGCCCGCCTCGGCCTCCCAAAGTGCTGGGATTACAGGTGTGAGCCACCGCGCCTGGCCAT
ENST00000435469.1	chr17	66097707	66111659	+	AC005332.1-001	TGGAAGCGATTAATGATAAAATTTCATGGAGAAGAAGGCCTTGACTACGGAGGGGTTGCCAGGGTCTCCCTCTGTCACCCAGGCTGGAGTGTAGTGGCGCGATCTCGGGTCACTGCAACCTCCCCAAGCTGGGCTCAAGAGATCCTCCCACCTCAGCCTCCTGAGCAGCTGGGACTACAGGTACAAGCCACCACAGCCAGCTAATTTTTGTAATTTTTTTGTAGAGATGGGGTTTCGCCATGTTGCCTAGGCTGATCTCGAACTCCTGAGCTCAAGTAGTCTGCCTGCCCCGGCCTCCCAAAGTGCTGGGATTACAGGTGTGAGCCACCGCACCCAGCCAGTGAT
ENST00000517335.1	chr5	158527490	158542331	+	RP11-175K6.1-002	TCAGCGCATTTATCTGCAGGCTGGAGTACAATAGCACGACATCAGCTCACTGCAACATCTGCCTCCCGGGTTCAAGCAATTCTCCTGCCTCAGCTTCCCGAGTTGCTGGGATTACAGGCACCTGCCACCATGCCCAGCTAATTTTTGTATTTTTAGTAGAGATGGGGTTTCACCATGTTGGTCAGGCTGGTCTTGAACTCCTGACCTCAGGTGATCCACTT
ENST00000502076.2	chr8	67834229	67837776	-	SNHG6-002	GAGTGCAGTGACGCGATCTTGGCTCACTGAATCCTCCACCTCCCGGGGTTCAAGCAGTTCTCTGCCTCAGCCTCCCGAGTAGCTGGGATTACAGGCGCCTGCCACCACGCCCGGCTAATTTTTGTATTTCTAGTAGAGACGGGGTTTCACCATCTGGCCAGGCTGGTCTTGAACTCCTGACCAGCCT
ENST00000445660.2	chr5	54359006	54362058	+	CTD-2313F11.3-001	GCTTTGCCCTCGGGGATGCATCTGGCAACAATTATGATTTGGGGAGATGGAGCCTTGTTCTGTCACCCAGGCTGGAGTGCAGTGGCGCAATCTTGGCTCACGGCAACCTCCACCTTCCAGGTTCAAGCGATTCTCCTGCCTCAGCCTCCCAAGTAGCTGGGATTACAGGCGCCTGCCACCACGCCCAGCT
ENST00000567929.1	chr16	56220985	56221990	-	RP11-461O7.1-004	AGATTCTCATGCCTCAGCCTCGCGAGTAGCTGGAATTACAGGTGAGCGCCCATGCCCAGCTACTTTTTTTTGTATTTTTAGTAGAGACAGGGTTTCACCATGTTGGCCAGGCTGGTCTCCAACTCCTGACCTCAAGTGATCTGCCAGCCTCGGCTTCCCA
ENST00000565283.1	chr2	36581891	36582257	-	RP11-490M8.1-001	TTACGGGAGAGAGTGACTGGAAAGTAACAAAGCTGAATCTTTCTCCCTGGAGTAAGGCCGAAGACTGGATTACTACACGCCTAGACGTGACACTACACCCATAGATCTCATGCATCATTAATGCCATATGACATTGCCATTTTCTTTCTCAGTTCACGGACAAAAGTGGTGGGTTTTCATTGTCTTCACTGATTGTCAATGCATTAATAAAGAAGATGTGTGGT
ENST00000456120.1	chr10	122521323	122536396	-	RP11-323P17.1-001	GTAAGTTCAAACTTTTCTAGTAAAAATAGATTACTTGTGAAATTATTTTTAATCTTTTTTTTTTTTTGAGATGGAGTCTTGCTCTGTCGCCCAGGCTCGAGTGCAGTGGCATGATCTCAGCTCACTGCAACATCCACCTCCTGGGTTCAAGCAATTCTCCTGCCTCAGCCTCCTGAGTAGCTGGGATTATAGGTGCATGCCACCATGCCCAGCTAATTTTTGTATTTTTAGTAGAGACGGGATTTCACCATGTTGGTCAGGCTGGTCTCGAACTCCTGACCTCGTGATCTGCCCACCTCGGCCTCCCAAAGTGCTAGAA
ENST00000556072.1	chr14	77248082	77253067	-	RP11-488C13.5-001	ACCTGGGTTGCGATCCCCTCAATTGATTTAGTAAAAAGAAAACTTAGCGGCCGGGTGCGGTGGCTCACACCTGTAATCCCAGCACTTTGGGAGGCTGAGGCGGGTGGATCACCTGAGGTCGAGAGTTCCAGACCAGCCTGACCAACATGAAGAAATCCCGTCTCTACTAAAAATACAAAATTAGCCGGGCGTGATGGCGCATGCCTGTAATCCCAGCTACTTGGAGGCTGAGGCAGGAGAATTGCTTGAACCTGGGAAGCGGAGGTTGTGGTGAGCCGAGATCATGCCATTGCACTCCAGCCTGGACAACAAGAGTGAAACTCCATCTCAAAAAAAAAAAAAGAAAAGA
ENST00000448942.1	chr6	138178422	138188841	-	RP11-356I2.4-001	ATTTAGAGGTTAGAAAAGATAACCAGAGATTTGGCCGTGCGTGGGGCTCATGCCTGTAATCCCAGCACTTTGGGAGGCTGAGGCTGGTGGGTTGCCTGAGGTCAGGAGTTTGAGACCAGCCTGGCCAACATAGTGAAACCCTGTCTCTACTAAAAATACAAAAATTAGCTGGGTGTGGTGGCGTGC
ENST00000424943.1	chr1	95940292	95944912	+	RP4-617C6.1-001	CCTTGTCTTCTACTATGATTGTGAGGCCTTCTCAGCCGCTTGGAACTGTGAGTCTAATTAAACCTTTTTCTTTTGTACATTGCCCAGTCTCAGGTATGTCTTTATCTTAGAAAACAGACTCATACAGTAAATTGGTGCCAGTAGAGTGGGGTGTTGCTGAAAAGATACCTGAAAATGTGGGGGCGACTTTGGAACTGGGTAACAGGCAGAGGTTGGAACAATTTGGAAAGCTCAGAAGAAGACAAGAAAATTTGGGAAAGTTTGTAACTTCCTAGAGACTTGTTGAATGACTTTGACCACAAGCCTGACAGCAATATGGACAATAAGGTCTAGGCTGAAGTGGTCTCAGATGGAGATGAGGAAGTTGTTGGGAACTGGAGCAAAGATATGTGTTGTTGT…
ENST00000452148.1	chr9	97320995	97330312	+	RP11-342C23.4-001	GATGCATTTTAACCATTAATTTGTGGTACAGGCTGGGCGCAGTGGCTTATGCATGTAATCCCAGCACTTTGGGAGGCCGAGGTGGGTGGATCACGAGGTCAGGAGATCGAGACCATCCTGGCTAACATGGTGAAACCCCGTCTTTACTAAATATACAAAAAATTGGCCGGGCGTGGTGGTGGGCACCTGTAGTCCCAGCTACTCGGGGGGCT
ENST00000519555.1	chr8	5901874	6115058	-	RP11-124B13.1-001	AGGCATGATGAGAGGATTCCTGCAGCGTTTTGCAAGAGGGTCCACACTACCTTTATGAGCTGTAACACTCACCGTGAAGGTCTGCAGCTTCACTCCTGAAGCCAGCGAGACCACGAACCCACCGGGAGGAACGAACAACTCCAGATGCGCCGCCTTAAGAGCTGTAATACTCACCACGAAGG
ENST00000552303.1	chr14	27312657	27629626	+	RP11-384J4.2-002	TTCTCCTGCGTCAGCCTCCCGAGTAGCTGGGACTGCAGGCGCCCGACACGACGCCCAGCTAATTTTTTGTGTTTTTAGTAGAGACGGGGGTTTCACCGTGTTAGCCAGGATGGTCTGGATCTCCTGACCTCGTGATCCGCCCGCCTCGGCCTCCCAAAGTGCTGGGATTACAGGCGTGAGCCACCGCGCCCGGCCCCTCA
ENST00000554008.1	chr14	70690481	70696825	+	RP11-486O13.2-002	CAGTTCTGCAGGCAATACAGGAAGCAAGATGCTGTCATCCGCTTGGCTTCAGGTCTAATATCCAGAATCTACAAGGAACTTAAACAAATTTACAAGGAAAAAACAAATAACCCCATCAAAAATAGGACAAAGGATATGAACAGACACTTCTCTAAAGAAGACATTTATGCGACCAACAAACATGAAAAAATGCTCATCATCACTGGTCATTAGAGAAATGCAAATCAAAACCACAACGAGATACCATCTCACGCCAGTTAGAATGGTGATCATTAAAAAGTCTGGAAACAACAGATGCTGGAAAGGA
ENST00000427333.1	chr20	48789086	48789907	+	RP11-112L6.4-002	TGTGCTCAGTGAAAGAAGCCAGACACAGAAGGACAATGTTGTATGAGGTCTTATTCTGTTGCCCAGGCTGGACTGCAGTGGTGCAATCCTAGCTCACTGCAGCTTCGACCTCCCGTGCTCAAGTGATTTTCCCACCTCAGCCTCCCGAGTAGCTGGGACTACAGGTGCGTGCCACCACGCCTGGCTGA
ENST00000439601.1	chr2	242875986	242908271	+	AC131097.3-005	TTCAGCTGAGCTGAACATCTACAATGTCTGGCTTTACAGGTTTTGATGCTGAAAATATTTTTTATTTTTTATTTTTTTTTTGAGACAGAGTCTCACTCTGTTGCCAGGCTGGAGTACAATGGTGCCATCTTGACTCACTGCAACCTCTGCCTCCCGGGTTCAAGCTATTCTCCTGCCTCAGCTTCCTGAGTAGCTGGTACTACAGGCGTGTGCC
ENST00000582965.1	chr17	62223329	62223836	+	RP11-329L6.1-001	TTTCAGCGCCTGCAGGTTCCGGGAGGTCAGCTCCCAGCCGAGGACGTCGGATGTCATCGTCCTTGCTGCTTTGCCACCCCATTCCCGTCAATAAAGTGGTTTGAACCCAACCCTGGTGTCGGTGTGTGTCGTTGGCGACGCGCTGTCTTTGAGCCCCCGCCGAGCTTCCTCGTGGCGCCGGGGGTCAATCTGCAGCGCTAGAGCATGTGCTTGCGCATAACTGGGGCCGCCTGGCCTCCCGCGGGCGGCCTTTTTAACCGCGAGCGACAA
ENST00000511962.1	chr4	58357555	58361399	+	RP11-319E12.2-001	GGCAGTGATTTATATCCCTGCAGAAGGAGTCTCGCCCTGTCACCAGGCTGGAGTGCGATGGTGCAATCTCTGCTCACTGCAACTTCCACCTCCCGGGTTCAAATTTCTCCTGCCTCAGCCTCCTAAGTGGCTGGGACTACAGGTGCCTGCCGCCATGCCTGGCTAATTTTTTGTATTTTAGTAGAGATGGGGTTTAGGCTGGTCTCGAACTCCTGAGCTCAGGCAATCTGCCCTCCTGAGCTCAGGCAATCTGCCTGCCTGGGCCTCCCAAAGTGCTAGGATTACAGGCATGAGCCACCGCCCTCAGC
ENST00000447430.1	chr7	130538478	130613408	+	AC016831.7-001	AAGCTGAAGGAGTGGGAAGAAACCTGTCATTTAAAGAAGGACAGTATGGCCAGGTGTGGTGGCTCACACCTGTAATCTCAGCACTTTGGGAGGCCAAGGTGGGAGGATCACTTGAGTCCAGGAGTTTGAGACTAGCCTGGGTAACATAGGGAGACCACATCTCTACAAAACATTTAAAAATTAGCCAGGCATGGTGGGATGTGCCTGTAGTCCCAGCTACTCAGGAAGTTGAGGCAGGAGGATCACTTGAGCCCAGGAGGTCAAG
ENST00000442456.1	chr2	171579718	171627276	-	AC007405.4-001	AAGTTCCAGCTCTCTGGAGGGAGAAAGCCCTGACTTTGGATGGAGTTGAGCTCTGTCGCCCAGGCTGGAGTGCAGTGGCACCATCTCAGCTGACTGTGACCTCCGCCTCCTGGGTTCAAGTGATTCTCCTGCATCAGCCTCCCGAGTAGCTGGGACTACAGGTGCACACCACCATGCCCGGCTAATTTTTGTATTTTTAGTAGAGACGGGGTTTTGCCATGATGGCCAGGTTTGGTCTCAAACTCCTAACCTCAAGTGATCCACCCTCCTCAGCCTCCCAAAGTGCTGGGATTACAGGCGTGAGCCACTGCGCCCCGCCTACTTGAATTTTTTTTTTTTTTTTTTTTTTTGAGACAGAGTTTTGCTCCTGTTGCCCAGGCTGGAGTGCAACGGCATGAT…
ENST00000547963.1	chr12	114182381	114211488	-	RP11-438N16.1-002	CCCTTTGTATAGAAACTTCAAACCATTTCCCTTTGAAGGCACTACCTCCTTCCCCCAGTTATAAATGAGTGAAGGTCTCAAGCCTGGACAACCAAATGCACAGTGATTGGTTCAACTCTGGACCTGTGACTCAAGCCAGACCAAGGGAGTGACATGCAGGGCTTTGCCTGGAACTATTCTGAAAGGGGCACTCTCTTTCTGCTGGGCTACTGATAATATGTGCATCCGTGATAGAAGAGCCTGCCTGATAATAAAGCCAATAAGGGAAGAGCAGAGCCAAGAGATGGTGGGAGAGCAGATGCCTGAAAATATCATTTGAGCCCCTGGGTCCAGCTGCACCTGAAGCCACCACGATCTCCTGGACTTTGCAGTTACTTGAGTTCATAAATACCCTTTGGC…
ENST00000502479.1	chr12	126443247	126464994	-	RP5-916L7.1-001	GACTTTCTGAAAGCCGTGGCTAAAAGCTGGCATGTGTCACATCAGCTCACATTCCATTGTAGAGACGGGGTTTCACCGTGTTAGCCAGGATGGTCTTGATATCCTGACCTCGTGATCCGCCCGCCTTGGCTTCCCAAAGTGCTGGGATTACAGGCGTGAGCCACCGCTCCCGGCCTGGCA
ENST00000419300.1	chr9	132251378	132267360	+	RP11-492E3.1-007	TGTAGAAAGATGGGGCCAGGTGCAGTGGCTCACGCCTGTAATCCCAGCATTTTGGGAGTACAAGGTGGGCGGATCACCTGAGGTCAGGAGTTCGAGACCAGCCTGGCCAACATGGTGAAACCCTGTCTCTACTAAAAAAAAAAAAAAAAATTAGCCGGGCGTGGCGATGCATGCCTGTAATCCCAGCTACTCGGGAGGCTGAGCCAGGAGAATTGCTTGAACCCGGGAGGCGGAGGTTGCAGTGAGCCAAGATC
ENST00000499583.1	chr5	158527689	158544486	+	RP11-175K6.1-001	TCAGCGCATTTATCTGCAGGCTGGAGTACAATAGCACGACATCAGCTCACTGCAACATCTGCCTCCCGGGTTCAAGCAATTCTCCTGCCTCAGCTTCCCGAGTTGCTGGGATTACAGGCACCTGCCACCATGCCCAGCTAATTTTTGTATTTTTAGTAGAGATGGGGTTTCACCATGTTGGTCAGGCTGGTCTTGAACTCCTGACCTCAGGTGATCCACTTGCCTCGGCCTCCCAAAGTGCTGGGATTACAGGTGTGAGCCACCGCACCTGGCCT
ENST00000472655.2	chr17	70026794	70034406	+	RP11-84E24.3-003	AGAAGCCCTCAAAGATGGAGTCTCACTCTGTTGCCAGGCTAGAATACAATGGCACGAACTTGGCTCACTGCAACCTCCGCCTCCTGGGTTCAAGAGATTCTCCTGCCTCAGCGTCCTGAGTTGCTGGGACTACGGGCACACACCATCATGCCCAGCTAATTTTTGTATTTTTAGTAGAGACAGGGTTTCACCATGTTGACCAGGATGGTCTCGATCTCTTGACCTCGTGATCTGCCCA
ENST00000366185.2	chrX	53123338	53171889	+	RP11-258C19.5-001	ACAAGTCTACAATCCAGTGCTGATATCAGATACAAGCTTCAAGGACAACTTTCTGTGTATGTTTTTTTTTTTTTTTTTGAGACGTAGTCTCGCCCTGTTGCCCAGGCTGGAGTGCAGTGGTGCAATCTCGGCTCACCACAACCTCTGCCTCCCAGGTTCAAGTGATTCTCCTGCCTCAGCCTCCCCAGTAGCTGGGATTATAGGCGAATGCCACCATGCCTGGCTAATTTTTGTATTTTTAGTAGAGACGGGGTTTCAGCATGTTGGCCAGGCCGGTCTCAAACTCCTGACCTTGTGATCCACCCGTCTCGGCCTCCCAAA
ENST00000502221.2	chr12	130336752	130339489	-	RP11-572C21.1-001	GCTCAAGCAATCCTCCCACTTCAACCTTATGAGCAGCTGTGACTACAGGCATGCATCACCAAGCCCAGCTAATTTTTGTATTTTTTGCAGAGACAGGGTTTCGCCATGTTGCCCAGGCTGGTCTCAAACTCCTGGGCTCAAGTGATCTGCCCGCCTCGGCCTCCCAAAGTGCTGGTATTACAGGTGTGAGCCACTGCGCCTAGCC
ENST00000381217.2	chr4	62285963	62293939	-	RP11-798L4.1-001	TGGGGTCCCATGGGCGATGCCTGGAATGTGAAATGGGAGCGGTGGCTCACGCCTGTAATCTCAGCACTTTGGGAGGCCGAGGCAGGCGGATCACGAGGTCAGGAGATCGAGACCATCCTGGCTAACACGGTGAAACCCCGTCTCTACTAAAAATACAAAAAATTAGCCGGACGTGGTGGCGGGCGCCTGTGGTCCCAGCTACTCGGGAGGCTGAGGCAGGAGAATGGCGTGAACCCGGGAGGCGGAGCTT
ENST00000409054.1	chr2	87754886	87883594	+	LINC00152-005	GGAATGGAGGGAAATAAATGACTGGATGGTCGCTGCTTTTTAAGTTTCAAATTGACATTCCAGACAAGCGGTGCCTGAGCCCGTGCCTGTCTTCAGATCTTCACAGCACAGTTCCTGGGAAGGTGGAGCCACCAGCCTCTCCTTGACAAGCAAAGTGGATCAGCAAAGGCTGCAGTCACCAGCATCTTTTCCAACCTTAATGAACTGTATCCTCAAAAGAACACTATCAGACTGGTAAGACAAGCATTATTGTCCCACTTCACAGATGAAGAGCTTGGGGGCCCTGTGGATGTGTAGGAGAGTCGGCCTTCCTTTTTATAGGCCTTTTGCTGAGCTCAGAGGACAGAGCAGAAGACAAAGCCGAAAGCAGCCCTAAGCAGACACTATCCCAGCCCAAGG…
ENST00000433766.1	chr20	54036873	54043735	-	RP5-1010E17.2-001	ACTCCAATGGCTCAGGGCACACCTCTAACTATTTTTTTTTTTTTATTTGAGGTGGAGTCTCAGTCTGTCACCCAGGCTGGAGTCCAGTGGTGTGATCTCAGCTCACTGCAAGCTCTGCCTCTCGGGTTCACGCCATTCTCCTGCCTCAGCCTCCCGAGTAGCTGGGACTACAGGCGCCCACCACCACGCCCGGCTAATTTTTTGTATTTTTAGTAGAGATGGGGTTTCACCGTGTTAGCCAGGATGGTCTCGATCTCCTGATCTCGTGATCCGCCCGCCTCAGCCTCCCAAA
ENST00000583195.1	chr17	37081420	37084310	+	RP1-56K13.1-001	GTGGCTCATGCCTGTAATCCCAGCACTCTGGGAGGCCGAGGCGGATGGATCACCTGAGGTCAGGAGTTGGAGACCAGCCTGGCCAACACGGTGAAACCCCGTCTCTACTAAAAATACAAAAATTAGTCAGGCACAGTAGTGCGCGCCTGTAGTCCCAGCTACCCGGGAGGCTGAGGCCGAAGAATTGCTTGAACCCGGGAGGCAGAGGTTGTAGTGAGCCGACATCATGTCACTGCACTCCAGCCTGGGAGACATAGCGAGATTCCGTC
ENST00000448515.1	chr9	105052401	105053194	+	RP11-402M4.1-001	GAGCTAACAAGAACAAGAAGAATGATATTTCATTAAATAGAGATATCAATAAAAAAAGGTGGAGTCTTGCTCTGTTGCCCAGGCTGGAGTGCAGTGGCATGATCTTGGCTCACTGCAACCTCTGCCTCCTGGGTTCAAGCAATTTTCCTGCCTCAGCCTCCCGAGT
ENST00000428833.1	chr6	86386801	86388238	-	SNHG5-004	GCTCTGAAGATGCAAAGATACACGAAAAAACTTCCAGAACATCTGGGAGAATATTTAATGGAAAATCGCTTGGTTAAAACCTGACACTTTTAACAGTGAGGGTCGCTGTCTGCCCATTGATAGAGGCCAGATTGTCTTGGAAGTTCCAAAGTTGCAACGATTTCTGGCTAGTGCCACGAGGTTTACTTGACTGTTGTGTGAAAAGCTGATAAGAAAACCATCCAGAAAAAAGCTCTTCGTTTTACAAACATG
ENST00000420724.1	chr2	65816699	65867311	-	AC007389.3-001	GCAAGACTGCGTCTCAAAAAAAAAAAAAAAAAAAAGGCTGGAGTGCAACGGCACAATCTCGGCTCACCGCAACCTCCGCCTCCCGGGTTCAAGCGATTCTGCTGCCTCAGCCTCCTGAGTAGCTGGGATTACAGGCATGTGCCACCACGCCCGGCTAATTTTGTATTTTTAGTACAGATAGGGTTTCTCCATATTGGTCAGGCTGGTCTCGAACTCCCAACCTCAGGTGATCCGCATGCCTCAGCCTCCCAAAGTTCTGGGATTACAGGCATGAGCCACCGCACCCGGCCATTTG
ENST00000560314.1	chr15	97839110	97959054	+	CTD-2147F2.1-001	AGGTGCGGGTTATAATCTACTGGTGCGCCGTGTTTTAAGCCCGTGGAAAAGCACAGTATTAGGGTGGGAGTGACCCGATTTTCCAGGTGCCGTCGGTCACCCCTTTCTTTGACTAGGAAAGGGAACTCCCTGACCCCTTGCGCTTCCCGAGTGAGGCAATGTCTCGCCCTGCTTTGGCTCGCGCATGGTGCGCTGCACCCACTGTCCTGCGCCCACTGTCTGGCACTCCCTAGTGAGATGAACGCGGTACCTCAGATGGAAATGCAGAAATCACCTGTCTTCTGCGTCACTCATGCTGGGAGCTGTAGACCCGAGCTGT
ENST00000412422.1	chrX	117973518	117991849	+	RP4-562J12.2-001	GTATGTTTCACCTTAAATCAAAAGCTAGAAATGGCCAGGCGTGGAGGCTCACGCCTGTAATCCCAGCACTTTGGGAGGCCAAGGCGGGCGGATCACAAGGTCAGGAGATCGAGACCATCCTGGCTAACACGGTGAAACCCTGTCTCTACTAAAAAATACAAAAAATTAGCCGGGCGTAGTGGCAGGCGCCTGTAGTCCCAGCTACATGGGAGGCTGAGGCAGGAGAATGGCGTGAACCTGGGAGGCGGAGCTTGCAGTGAGCCGAGATCGCGCCACTGCATTCCAGCCTGGGTGACAGAGCGAGACTCC
ENST00000543308.1	chr12	5475213	5476940	-	RP11-1038A11.2-001	CTTTTAAAAAAATTATACATGGGATACATGCACATGGCATACTTGTGCAGGTTTGTTACATAGGTATACATGTGCCATGGTGGTTTGCTGCACCCATCAACCTGTCATCTACATTAGGTATTTCTCCTAATGCTACCCCTACCCTAGCCCCCCAGCCCCTGACAGGCCCTGGTGTGTGATGTTCTCCTCCCTGTGTCCATGTGTTCTCATTGTTCAACTCCCACTTATGAGTGAGAACATGTGGTGTTTGGTTTTCTGTTCCTATGTTAGTTTAGTTAGCTGAGAATGATGGTTTCCAGCTTCATCCACATCCCTGCAGAGGACATGAACTCATCCTTTTTTATGACTGTATAGTATTCCATGGTGTATATGTGCCACATTTTTTT
ENST00000413637.1	chr13	112976880	112985539	-	RP11-315H15.1-001	TTCACAGACACCAGAAAGCCCGCGAACACACCTCACAGGCTCCGAAGTCTCACTCTGATCTTGGCTCACTGCAACCTCTGCCTCCTGAGTTCAACTGATTCTCCTGCCTCAGCCTCACCAGTAGCTGGGATTACAGATGCCCATCACCATGCCCGGCTAATTTTGTATTTTTAATAGAGACAGGGTTTTGCCATGTTGGCCAGGCTGGTCTCGAACTCCTGACCTCAAGCGATCCACCTGCCT
ENST00000507341.1	chr5	124704260	124704842	+	RP11-395P13.2-001	CTTTTTCAGGAAGAATTGATCATGTGTTTTCTTTTTTTCTTTTAATATTTTTAATTTTTGTGGGTACATAGTAGATGTATATATTTATGGGGTACATGAAATATTTTGATACAGTCATGCAATGTGAAATAAGCACATCATGGAGAATGGGGCATCTATCCCCTCAAGCATTTATCCTTTGTATTACAAACAATCCAATTAC
ENST00000576871.1	chr17	55155658	55162383	-	RP11-166P13.3-002	AACCAACTGCCACTGGAGGCAAATCCAGAGACCAAGGGAGCAGTTTATACAGAAACAGAAAAATTAGCCGGGCATGGTGGTGGGCGCCTGTAGTCCCAGCTACTCGGAAGGCTGAGGCAGGAGAATGGTGTGAACCCAGGAGGCGGAGGTTGCAGTCAGCCGAGATCGCGCCACTGTACTCCGGCCTGGGTGACAGAGCGAGACTCCATCTCAAA
ENST00000419514.1	chr13	43385972	43386428	+	RP11-366O17.2-001	AAATTCTGAAAGACAAATGAGCATATGGTGCTAAAATACTTTTTTTTTAAAAGCCACAGTTTCATTGTCTTAGTCAAAGCAAGATTATTACGTGATTATTTTAAATTCATTTTTTTAAATTAGCAATTTCAAGTATAACAAATTTGGAATAAAGGTTTGTTTTCTATTAATAAAAATGAATAGTGACAA
ENST00000458725.1	chr13	50618050	50656114	-	DLEU2-008	GGAAAAATTACTTTAAAAATCGCCAAAAATTACTTGGAGCAAAGGGCAGTCGGCGGAGCTTCGCCAAGGCTGGCGCAGTCGGTTTTGACCTGTAGCAGAGAACCAATTCTGGAGAACAGCCTCACTTCTTTGATTGAATACTTACATAATGCATTGGAACATGACATGAGATTAAGGTTTAATAATGATAGAATGAAGACCACAATAAAAGAGACCTCTACTTAGCTCAGCAATTCTTACCTTTCTTACCTATTTGATGAAGATGTCTTTTGAAAGGTGTACTGCAAGGAACAAAATGTTTGTAAATTCTCCTTTTACCAAGGTGGATAATTACTGTACCTTCCTCATGGAAAAAGTTTTATTTAAAGTGTTATTTCTCATTGAATACTATCAAAAAGG…
ENST00000464612.1	chr1	28905049	28907522	-	SNHG12-007	GTTCATGACAGTTGTTCTCATTTTGCTGTCCAGATGAAGACTCTTAAGATGACAGAAGGTGATTTTTCTGGTGATCGAGGACTTCCGGGGTAATGACAGTGATGAAATGCAGGGGACCTGGTTGCCCCCAAGTTTCCTGGCAGTGTGTGATACTGAGGAGGTGAGCTTGTTTCTGGAGCTGTGCTTTAAGATTCATGTTACATGTAAAGCTGTCCTCATTTGTGACTATGGACCTATGGAGTTGGGACAATCTCTATGGGAAGCAGAAGGCAAGGACCCCGGTCATTTTAGGTAGAAACAACAGCATGCTAATGCAAAAAATTATGCAGTGTGCTACTGAACTTCAGAGGTGATCAATAAAAGAAGAATAAAAAGACTA
ENST00000449339.1	chr21	33025905	33031813	-	AP000253.1-001	GCCAGCATGCTGTCACCTCTCACTGGGACTACAGGTGAGCACCCACACACCCGGCTAATTTTTTTTTTATTTTTTGGTAGAGATGGGGTCTCCCTATGTTGCCCAAGCTCATTTAGAACTCCTGGGCTCAAGCAATCCACCTGCCTCAGCCTCCCCAAGTGCTAGGATTATAGGCATGAG
ENST00000570266.1	chr16	31054470	31061201	+	RP11-196G11.2-001	GAGGGCAGACGGGGGAAGATTTTATAATTGTTCAAAAACATTCACTGGGATGTGTGTGGTGGCTCACGCCTATAATCCCAGTGCTTTGGGAGGGTGAAGCAGGAGGATCACTTGAGGCCAGGAGTTTGAGACCAGCATGGGCAACATAGTGAGACCCTATCT
ENST00000555377.1	chr14	66961361	66963052	-	RP11-72M17.1-003	CAGCCAACCAGCACATCGGACAGTGGGAGGAGGAATTCTTGGCTAAGAGTACTGAGAGATGGGGTTTCACCATGTTAACCAGGATTGTCTCAATCTCCTGACCGCGTGATCCACCTGCCTCAGCCTCCCAAAGTGCTGGGATTACAGGCGTGAGCCACCATGCCTGGCCAAAATT
ENST00000444232.2	chr4	6675177	6677774	+	AC093323.3-002	CTGCTGCTCACTCTTTGGGTCCACACTGCCTTTATGAGCCGTAACAGGTCTGCAGTTTCACTCCTGAGCCGGCGAGACCACGAACCCACCAGAAGGAAAAAACTCCGAACACATCCGAACATCAGAAGGAACAAACTCCAGACGCGCCACTTTAAGAGCTGTAACACTCACCGCGAGGGTCCGTGGCTTCATTCTTGAAGTCAGTGAGACCAAGAACCCACCAATTCCGGACACATTG
ENST00000453722.2	chr17	70380442	70588943	-	LINC00511-002	TGGTGGCTCAAGCCTGTAATCCCAGCACTTTGGGAGGCAGAGGTGGGCGGATCACGAGGTCAGGAGATCGAGACCATCCTGGCTAGCACGGCGAAACCCTGTCTCTACTAAAAATACAAAAAATTAGCTGGGTGTGGTGGCGTGTGCCTGTGGTCCCAGCTGCTCGGGAGGCTGAGGCAGAAGAATGGCCTGAACCCGGGAGGCGGAGCTTGCAGACAGCCGATCGTGCCACTGCACTCCAGCCTGGGCGACAGAGCGAGACTCCGTC
ENST00000366314.4	chr16	85316563	85319569	+	LINC00311-001	TAACCCCGAGCTTGTAAGAAAGCACAGCCAAGCATGGTGGCTCATGTTTGTAATCCTAGCACTTTGGGAGGCTGAGGTGGGTGGATCATCTGAGGTCAGGAGTTTGAGACCAGCCTGGCCAACATGATGAAACCCCGTTTCTACTAAAAATACAAAAATTAGCCAGGCGTGGTGATGGGTGCCTGTAATCCCAGCTACGTGGGAGGCTGAGGCAGGAGAATCACTTGAACCCAGAAGGTGCAGGTTGCAGTGAGCTGAGATCGTGCCACTGCACTCCAGCCTGGGCGACAAGAGCGAAACTCTGTCTCAAAAAAAAAAAAAAAAAAGAAAGAAAGAAAG
ENST00000529841.1	chr11	111639391	111649030	-	RP11-108O10.2-002	CACACACACACACACACACACGCACACACACACACGAAGCTGGATGTGGTGGCACATGCCTATAGTCCTAGCTACTCAGGAGGCTGAGGCTGGAGGATTGCTTGAGTCCAGGAGTTTAAGGTTACAGTGAGCTATGATTGTGCCACTGCACTCCAGCCTGGGAAACGCAGCAAG
ENST00000432988.1	chr21	37513704	37523008	-	CBR3-AS1-004	GCCGGGTGCAGTGGCTCATGCCTGAAATCCCAGAACTTTGGGAGGCCAAGTTGGGCAGATCACCTGAGGTCAGGAGTTCGAGACCAGCCTGGCCAACATGGTGAAATACCGTCTCTACTAAAATTACAAAAATTAGCCAGGCATGATGGCAGATGCCTGGTAATCCCAGCTACTCAGGAGGCTGAGGCAGGAGAACAGCTTGAACCCAGGTGGCAGAGGTTGCAGTGAGCTGAGATCATGCCACTGCACTCCAGCCTGGGCAACAAGAGCGAG
ENST00000457321.1	chr1	192498708	192507232	+	RP5-1011O1.3-001	AGACATTATATCATTCTAGATCCTTCCAAAAAAGAGCCCGCATAGCCAAGACAATCCTCGGCAAGAAGAACAAAGCTGGAGGCATCACACTACCTGACTTCAAACTATACTACAAGGCTACAGTAACCAAAACAGCATGGTACCTGTACCAAAACAGATGTATAGACCAATGGAACAAAACAAAGGCCTCAGAAATAACACCACACATCTACAACCACCTGATCTTTGACAAACCTGACAAAAACGAGCAATGGGGAAAGGATTCTCTATTTAATAAATGGTGTTGGAAAAACCGGCTAGCCATATGCAGAAAACTGAAACTGGGCCCATTCCTTACACCTTATA
ENST00000366218.2	chr2	68588345	68592716	-	AC015969.3-001	TCAGATCATTAGAACCTCCTCCAGTATCTTATGTATATGTGTCTAGAATGACTTTTTTTTGAGACAGAGTCTTGCTCTGTCGCCCAGGCTGGAGTGCAATGGCCTGATCTTGGCTCACTGCAACCTCCACCTCCCAGGTTCAAGTGATCCTCCCACCTCAGCCTCCCAAGTAGCTGGGATTACAGGGACACGCCACCACGCCCGGCTATTTTTGTATTTTTAGTAGAGACAAGGTTTCACCATGCTGGCCAGGCTGGTCTTGAACTCCTGACCTCCGGTGATCTGCCTGCCTTGGCCTCCCAAAGTTCTG
ENST00000531559.1	chr11	12052421	12083332	+	RP13-631K18.2-001	GACTTCCAGCTTCCAAAATTGAGAAATAGGCGGGGTGCAGTGGCTCACGCCTGTAATCCCAACACTTTGGGAGGCTGAAGCAGGCAGATCACTTGAGGTCAGGAGTTTGAGACCAGCCTGGCCAACATGGCAAAACCCCGTCTCTACTAAAAATACAAAAATTAGCCAGGTGTGGTGTCATATGCCTGTAATCCCAGCTACTCGGGAGGCTGAGGCAGGAGAATCGCTTGAACCCCGGAGGTGGAGGT
ENST00000579972.1	chr17	46537731	46543402	+	RP11-433M22.2-001	AATCCACAAACCTAAAATTGTCTACATTCCTGCCTGGGCATGGTGGCTCATGCCTGTAATCCAGCACTTTGGGAGGCCGAGGTGGGCGAGTCACTTGAGTCAGGAGTTCGAGACCAGCCTGGCCAACATGGTGAAACCCTGCCTCTACTAAAAATACAAAAAATTAGCTGAGCATGGTGGTGCATGACTGTAATCCCAGCTACTTGGGAGGCTGGGTCAGGAGAATCGCTTTAACTGGGAGGTGGAGGTTGCAGTGAGCCAAGATCACGC
ENST00000425170.1	chr6	86387186	86387977	-	SNHG5-008	AGTACTTTATGATTGAGCATAGCATTTAATCCACACCTAGACTAAATCAAATTTTTTTTGTCAGTGAACAGCGTTCTGAGTGTGGACGAGTAGCCAGTGAAGATAATGAATGTCGAATGTGACTGACTAGCAGCTTCATTTTGAATGAGGGTCG
ENST00000557393.1	chr16	73517215	73521643	+	RP11-44L9.1-001	GTCTCAGGCTTTACCCAGAACCTGGAGCAAGACCACTTCAACTCTTGCAAGAAATTCACAGAGTCTCGATCTGTTGCCCAGGCTGGAGTGCCAGCATGATTATGGCTCCTTGCAGCCTCAGTCTCCTGAGCTCAAGTGATCTTCCCACCTCAGCCTTCTGAGTAGCTGGGACCACAGGCACATGCCACCATGCCCAGCTAATTTTTTATTTTTATTATTTTGTAGACACGGGTTCTCACTGTGTTGCCCAGGCTAGTCTTCAACTCCTGGGCTCAAGTGATACTCACCTCAGCCTCCCAAAGTGATGGAATTACAGGCGTGAGCCACTGCGCTCAGCTCA
ENST00000514726.1	chr17	49389969	49412526	-	RP11-1018N14.1-001	GGCTCACGCCTGTAATCCCAGCACTTTGGGAGGCTGAGGAAGGCAGATCTACAAGGTCAGGAGTTTGAGACCAGCCTGGCCAACATGGTGAAACCCCATCTCTACTAAAAATACAAAAATTAGCCAGGCACGGTGGTACACGCCTGTAATCCCAGCTACTCAGGAGGCTGAGTCAGGATAATTGCTTGAACCTGGGAAGCAGAGGCTACAGTGAGCCAAGATTGTGACACTGCACTCCAGCCTGGGCAACAGAGCAAGACTCTGTCT
ENST00000532217.1	chr11	81811234	82429124	-	RP11-179A16.1-003	AGCTTCCAGCGATTCTCCTGCTTCAGCCTCCTGAGTAGCTGGGATTAGAGGCACCCCCAACCATGCCTGGCTAATTTTTGTATTTTTAGTAGAGACAGGGTTTCACCGCGTTGGCCAGGCTGGTCTCAAACTCCTGACCTCAAGTGATCCTCCCGCCTC
ENST00000426413.1	chr7	119390868	119547429	-	RP11-328J2.1-001	ATTGCTCAGGCTGGAGTCAGTGGCGCAATCTCAGCTCACTCCAACCTCCGCCTCATGGGTTCAAATGATTCTCCTGCCTCAGCCTCCCAAGTAGATGGGATTACAGGCACATGCCCCCATGCCCAGCTAATTTTTGTGTTTTTAGTAGAGACTAGGGTTTCACCATGTTAGCCAGGCTGTTCTCAGACTCCTGACCTCAGGTGATCCACCTGCCTCGGCCTTCCAAAGTGCTGGGATTACAGGCATGAGCCACTGCACCAAGCCTT
ENST00000392471.2	chr7	100107339	100117549	+	RP11-44M6.1-001	TGACCCAGAGTTCCTGAAGAGGAGGATGGGAACCTTGGAGGCTGTTTCTCCAGGCTGATGGAGTTTCGCTCTTGTTGCCCAGGCTAGAGTGCAATGGCGCGATCTCAGCTCACTGCAACCTCTGCCTCCTGGGTTCAAGCAATTCTCCTGCCTCATCCTCCTGA
ENST00000540864.1	chrX	73046288	73047729	-	XIST-201	TGTTCACAAGAGTGGTCTGTGTCTTGTCTTAGACATATCTCTCATTTTTCATTTTGTTGCTATTTCTCTTTGCTCTCCTAGATGTGGCTCTTCTTTCACGCTTTATTTCATGTCTCCTTTTTGGGTCACATGCTGTGTGCTTTTTGTCCTTTTCTTGTTCTGTCTACCTCTCCTTTCTCTGCCTACCTCTCTTTTCTCTTTGTGAACTGTGATTATTTGTTACCCCTTCCCCTTCTCGTTCGTTTTAAATTTCACCTTTTTTCTGAGTCTGGCCTCCTTTCTGCTGTTTCTACTTTTTATCTCACATTTCTCATTTCTGCATTTCCTTTCTGCCTCTCTTGGGCTATTCTCTCTCTCCTCCCCTGCGTGCCTCAGCATCTCTTGCTGTTTGTGATTTTC…
ENST00000504827.1	chr5	18965969	19142455	-	RP11-124N3.3-001	ACTCTTTGGGTCCACACTGCTTTTATGAGCTGTAACACTCACCGCAAAAGTCTGCAGCTTCACTCCTGAAGCCAGGGAGACCACGAGCCCACCGGGAGGAACGAACAACTCCAGACGCGCCACCTTAAGAGCTGCAACACTCGCCGCGAGGGTCCGCGGCTTCATTCTTGAAGTCAGTGAGACCAAGAACCCACCAATTCCGGACACAGCA
ENST00000313807.4	chr15	44825690	44829121	-	RP11-151N17.2-001	TGAAAACTGGTTAGGCACGCCTATTACGGGCTCACGCCTGTAATCCCAGCACTTAGGGAGGCTGAGGCAGGCAGATCATTTGAAGTAATTCAAGACCAGCCTGGCCAACATGATGAAACCCCAAGACCACTAAAAATACAAAAATTAGCCGGGCGTGGTGGCACATGCCTGTAACCCCAGCTCCTCAGGAGGCTAAAGCAGGAAAATTGCTTGAACCCAGGAAACAGAGG
ENST00000439904.1	chr10	70237754	70240521	-	RP11-9E13.2-001	CGGGGGGATCACGAGGTCAGGAAATCGAGACCATTGTGGCTAACACGGTGAAAACCTATCTCTACTAAAAATACAAAAAATTAGCTGGGCGTGGTGGCACGCACCTGTAGTCCCAGTTACTCAGGAGGCTGAGACAGGAGAATCACTTGAACCTGGGAGGCGGAGCTTGCAGTGAGCCGAGATCGTGCCACTGCATTCTAACCTGGGCGACAGAGCAAGACTCCATCTCAAAAAAAAAAAAAAAAAAAAAAAAGATACCTCA
ENST00000563124.1	chr16	49954640	49958065	-	RP11-305A4.3-001	GGAGGGGGCTGGTGGAGATTTGAGGTGGGTTTAAGTTTTCTGAAGCCAGCCAGGTGCAGTGGCTCACACCTGTAATCCCAGCACTTTGGGAGGCTGAGGTGGAAGGATCGCTTGAGCCCAGGAGTTTGAGACCAGCCTGGGCAACACAGGGA
ENST00000548382.1	chr12	49672835	49676768	-	RP11-161H23.11-001	GTATCAGGCTTAATTTAAAAAAAAGAAAGAAAGAAAGAAAGAAAGAAGAACGGCCAGGTGCGGTGGCTCACGCCTGTAATCCCAGCACTTTGGGAGGCCAAGGCAGGCGGATCACAAGGTCAAGAGTTCGAGACCAGCCTGGCCAACATGGTGAACCCTCAGCTCTACTAAGAATACAAAAATTAGCCAGGAGTGGTGGCGGGTACCTGTAATCCCAGCTACTCAGGAGGCTGAGGCAGGAGAACTGCTTGAACCCGAGAGGCGGAGCTTGCAGTGAGCTGAGATGGCACCACTGCACTCCAGCCTGGGTGACAGAGCAAGACTCT
ENST00000413290.1	chr2	196313255	196343649	+	AC064834.1-001	AGAAGAGAAGCAAGAGCCAGCATCCTCATCTTATAAACAGAAAAGCTGTCTGGGCGTGGTGGCTCATGCCTGTAATCCTAGCACTTTGGGAGGCCAAAGCGGGCGGATCACGAGATCAGGAGATCGAGACCATCCTGGCTAACACAGTGAAACCCCGTCTCTACTAAAAATACAAAAAATATTAGCCGGGCATAGTGGCGGGCGCCCGTAGTCCCAGCTACTCGGGAGGCTGAGGCAGGAGA
ENST00000526470.1	chr8	61544113	61548830	-	RP11-91I20.3-001	TATATTTTTACTTTTTTTAGAGACAGTCTCACTCTGTCACTCAGGCTGGAGTGCAGTGGTGCAATCTCAGCTCACTGCAACGTCTGCCTCCTGGGTTCAAGCGATTCTTCTGCCTCAGCCTCCCAAGTAGCTGGAATTACAGGTGCACACTACCATGCCCAGCTAATTTTTGTTTGTTTTTTGAGACAGAGGCTCACTCTGTTGCCCAGGCTGGAGTGCAGTGGTGCGAACTCGGCTCATTGCAACCTCTACCTCCTGGGTTCAAGCAATTCTCCTGCCTCAGCCTCCCGAGTAGCTGGGACTACAGGTGCCCGCCACCATGCCTGGCTAATTTTTGTATTTTTAGTAGAGATGGGGTTTCCCCATGTTGGCCAGGATGATCTCGATCTCTTGACCTCG…
ENST00000444125.1	chr9	132099157	132109743	+	RP11-65J3.1-003	GCCTGGGGACGAATGCAGAGCCCTAGGTCTCCTCTCCAGAAAGACCGGATTTTGCCATGTTGGCCAGGCTGGTCTTGAACTCCTGACCTCAAGTGATCCACCTGCCTCGGCCTCCCAAAGTGCAGGGATTACAGGTGTGAGCCACTGCACCCGGCCTCA
ENST00000486726.2	chr3	112115493	112127981	-	RP11-231E6.1-001	TACATTGTGTTTACAATGTTTTTTTTTCTCTATTATTATTTTACTTATTATTTTTTTGAGATGGAGTCTCACTCTGTTACCCAGGCTGGAGAGCAGTGGCGCTATCTCGGCTCACTGCAAGCTCCGCCTCCCAGGTTCACGCCATTCTCCTGCCTCAGCCTCCTGAGTAGCTGGTACTACAGGCACCCGCCACCACGCCTGGCTAATTTTTTGTATTTTTAGTAGAGATGGGGTTTCACCATGTTAGCCAGAATGGTCTCGATCTCCTGACCTCGTGATCCACCCAACTCGGCCTCCCAAAGTGCTGGGATTACAGGCGTGAGCCACCGCGCCTGGCCTTA
ENST00000435597.1	chrX	135923089	135929956	-	RP11-1114A5.4-001	CCTAGAAAAGAGCAGCTGCTATGGGGTTGAAAGAAGAATGGAGAAGGCCGGGTGCAGTGGCTCATGCCTGTAATCCCAGCATTTTGGGAGGCCGAGGTGGGTGGATCAGTTGAAGTCAGGAGTTTGAGACCAGCCTGGCCAACATGGTGAAACCCCATCTCTACTGAAAATACAGAAATTAGCTGGGTATGGTGGCACATGCCTGTAGTACAAGCTACTTGAGAGGCTGAGGCAGGAGAATGGTTTGAACCTGGGAGGTAGAGGTTGCAGTGAGCCAACATTGCGTTATTGCACTCCAGCCTGGGTGACAGAGCAAGACTCTGTCTCAAAAAAAAAAAAAAAAAAAAAAAAAGAATGGAGAT
ENST00000499359.2	chr4	110351118	110354973	-	SEC24B-AS1-003	TTTTGAGACTGTCACCCAGTCGGGAGTACAGTGGCGCCATCTTGGCTCTCTGTAACCTCCACCTCCTGGGTTCAAGCGATTCTCCTGCCTCAGCCTCCTGAGTAGCTGGGGCTACAGGTATGCACCATCACTCCTGGCTAATTGTTGTATTTTTAGTAGATAATGGGGTTTCACCATGTTGGCCAGGGTGGTCTCAAACTCCTGACCTCAGGTGATCTGCCTGCCTCGGCCTCCCAAAGTGCTGGGATTACAGACGTGAGCCACCATGCCCAG
ENST00000553759.1	chr2	113992117	113997165	+	AC016683.6-011	TCTTGCTCTGTCACCCAGGCTGGAGTGCCATGGCGCCACCTCAGCTCACTGCAACCTATGCCTCCTGGGTTCAAGCGATTCTCCTGCCTCGGCCTCCCCAGTAGCTGGGATTACAGATGGAGCCTCGCTCTGTCACCCAGGCTGGAGTGCAGTGGCACAATCTCGGGTCACTGCAACCTCCGCCCCCCAGCTTCAAGCGATTCTCCTGTCTCAGCCTCCCGAGTAGCTAGGATTACAGGTGCACGCCACCAGGCCTGGCTAATTTTTATATTTTTAGTAGAGATGGGATTTTGCCTTGTTGGCCAGGCTGGTCTCAAACTCCTGACCTCAGGTGACCCATCCACCTTGGCCTCCCAAAGTGCTGGGACTACAGGTGTGAGCCACCATGCCTGG
ENST00000451289.1	chr3	176531942	176534789	-	RP11-255G21.1-001	TAAGGGTATAAAACAGGATGTTTGTCGCCAGGCGCGGTGGCTCACGCCTGTAATCCCAGCACTTTGGGAGGCCGAGGCGGGCGGATCATGAGGTCAGGAGATTGAGACCATCCTGGCTAACATGGTGAAACCCCGTCTCTACTAAAAATACAAAAAGAAATTAGCCGGGCGTAGTGGCGGGCGCCTGTAGTCCCAGCTACTCGGGAGGCTGAGGCAGAAGAATGGCGTGAACCCAGAAGGCAGAGCTTGCAGTGAGCGGAGATCGCGCCACTGCACTCCAGCCTGGGCCACAGAGCGAGACTCCGTC
ENST00000508590.1	chr5	111496630	111498008	+	EPB41L4A-AS1-004	GCCACCCTGAGTCTGGTGGAAGATGGATGCCTGAAGTGTAGACTGCTGCTAGCTGAATACCATCTGGGAGCATAAAGGTGACCTGAAGGATGTCCTTGGTGAGGATTTTGAAAATTTGATCTTCACAAGAGTTGCCTGGATCATTTGAAATTTCTGGGAGTCTGAGGAGTACTGACATAATTACCTGCTGGAGTCTGTAAATACACATTTAAGACAGTGAGGATGTGAATAAATATATTAATGCACTT
ENST00000455253.1	chr21	16120065	16126186	-	AF127936.3-001	CCTTGCTAGGTTATAGAGGCATGTTCTATCGTCTTTATTAAGGAGGTGTTTCACTCTTGTTGCCCAGGCTGAAGTGCAATGGCACGATCTCGGCTCACTGCAACCTCCGTCTCCCGGGTTCAAGTGATTCTTCTGCCTCAGCCTCCCGAGTAGCTGGAATTACAGGCATATGCCACCACACCCAGCTAATTTTCCATTTTTAGTAGGGACGGGGTTTTACCATGTTGGTCAGGCTGGTCTTGAACTCCTGACCTCAGGTGATCCACCTGCCTTGGTCTCC
ENST00000507838.1	chr4	166605790	166683930	+	RP11-340B18.1-001	GAAACCTCCACCGCCCAGGTTCAAGCAATCCTCCTGTCTCAGCCTCCTGAGTAGCTGCAACTACAGGCACCTGCCACCATGCCTGGCTAATTTTTGTATTTTTAGTAGAGACAGGGTTTCTCCATGTTGGCCAGGCTGGTCTCAAACTCCTGACCTCAGGTGATCCACCCACCTCGGCCTCCTAA
ENST00000580242.1	chr18	316739	317366	-	RP11-720L2.3-001	ATACGTCTCTATATTTAGCTACTTACATACCAGGTTTCTTTTTTGTTTGTTTTTGTTTTTAAGACAGAGTCTCGCTCTGTCACCCAGGCTGGAGTGCGGTGGCGCGATCTCGGCTCACTGCAATCTCTGCCTCCCAGGTTCAAGCGACTCTCCCGCCTCAGCCTCTGCAGTAGCTTAGGGACTACAGGTGTGAGCCACCGTGCCCGGCCTAC
ENST00000577906.1	chr18	19210098	19213485	+	RP11-13N13.2-001	AGCAGTGTTAAAATCTCCTATTAATGTGTAATGTACCTGTCAGTGCCTCCTTTATTAAGGGGTTCTTTGAGAATAAAAGAGAAAAGACCTACTTTATTTGACAGCAAAACTGTTCTAATTGTTAATAAGGACTTTTAAAAATTGTTTTTGATTTGCTAAGCTCAGAAAAAATGTCTCTCAGTGCATCAGTTCTTTGTAAAGCTTACTACGAAGTATTTATATGCTAAGGAAAACAACTGAGGATGTGGGTGGCTTAAATCTGTATTTTCATCATGTATGTGAGTTTTTTTTTTTTTAAGTAAAGAAATTTTCTGCAAAGATCGTTACCTTAAAAAAGTTTAGCCTGGGCGTGAGCCACCGCGTCCGGCCGAACATTAGTT
ENST00000565802.1	chr16	19077312	19078016	+	RP11-626G11.1-001	TTTTTTCTCCTTAGAAACAGAGACCTAGGCCAGGCGTGGCGGCTCACGCCTATAATCCCAGCACTTTGGGAGGACAAGGTGGGAGGATCACTTGAGGTCAGGAATTTGAGACCAGCCTGGCCAACACAGCGAAACCCAGTCTCAGCTGGGCGTGGTGGTGTGTGTACCTGTAATCCCATCTACTTGGGAGGCTGAGGCAGGAGAATCGCTTGAACCCGGGAGGCAGAGGTTCCA
ENST00000527332.1	chr11	89487149	89488121	-	RP11-313I2.11-001	GAAGCCGAGGCAGGCGGATCACCTGAGGTTGGGAATTCGAGACCAGCCTGGCCAACATGGTGAAACCCCATCTCTACTAAAAAATACAGAAAAATTAGCCAGTCGTGGTGGCACATGCCTGTAATCTCAGCTGCTTGGGAGGCTGAGGCAGGAGAATCACTTGAAGCCGAAAA
ENST00000499624.2	chr15	50647663	50650527	+	CTD-3110H11.2-001	AGACCATCCTGGCTAACATGGTGAAACCCCGTCTCTATTCAAAATAAAAAATTTTTTTAAAAATTAGCCAGGCGTGGTGGCGGGCGCCTGTAGTCCCAGCTACTCGGGAGGCTGAGGCAGGATAATGGCGTGAACCCAGGAGGCAGGGCTTGCAGTGAGCCGAGATCGTGCCACTGCACTCCAGCCTGGGCGACAGAGCGAGACTCCGTCT
ENST00000411575.1	chr9	105902804	106087316	-	RP11-341A22.2-001	AGGCTGGAAAATACATCCTGCCATGGGTATACAACCCAAGCTATCTATGTAGATTTTTTTTGTTTTTTTGAGACGGAGTCTCGCTCTGTTGCCAGGCTGGAGTGCAGTGGCGGGGTCTCGGCTCACTGCAACCTCCACCTCCTGGGTTCAAGCGATTCTCCTGCCTCAGCCTCCCAAGTAGCTGGGATTACAGGCATGTGCCACCATGCCTGGCTAATTTTTGTATTTTCAGTAGAGAGGGGGTTTCACCATGGTAGCCAGGCTGGTCTTGCACTCCTGACCTCGTGATCCACCCGCCTCGGCCTCCCAAAGTGCTGGGATTGCAGGCATGAGCCACCACACCTGGCCT
ENST00000514769.1	chr5	103415611	103441104	+	RP11-138J23.1-001	CCTCCAGCCTCGCTGCCGCCTTGCAGTTTGATCTCAGACTGCTGTGCTAGCAATCAGCGAGACTCCGTGGGCGTAGGACCCTCTGAGCCAGGTGTGGGATATAATCTCGTGGTGCGCCGTTTTTTAAGCCCGTCGGAAAAGCACAGTATTCGGGTGGGAGTGACCCGATTTTCCAGTTTCAAAC
ENST00000415174.1	chr2	231555635	231565244	-	AC098823.3-001	ATGACTCCCATAGACTCCAGGGTGCCTCCCTCTTTTTTTTTTTGAGACAGAGTCTGGCTCTGTCATCCAGGCTGGAGTGCAGTGGCGCAATCTCAGCTCACTGCAACCTCTGCCTCCTGGGTTCAAGCGATTCTCCTGCCTCAGCCTCCGCAGTAGCTGGGACTACAGGCATGCACCACCATGCCTAGCTAATTTTTTTTTTTTTGTATTTTTAGTAGAGACGAGGTTTCACCATGTTGGCCAGGCTAGTTTCAAACTCCTGACCTTAGGTGATCTGCCCACTTCGGCCTCCCAAAGTGCTGGGATTACAGGCATGAGCCACCGCGCCTGGCCAATG
ENST00000584327.1	chr7	45022735	45026159	-	SNHG15-010	TGGCTGAGGTGACGGTCTCAAAGTGGAAGAGCTTACTGTCACAGCAACTCCTTTGCAAGATGCCCCGGCCAGGAATAGTTGCTGAACACCCCAGGCCTGCTGAGGTCCCTCCTTGAGTCTCATGTTCAAGCAGTCTTCACATGGCACAAGAGTGCCTGCCATCCGTCAGTGTTTCTACAGCAGCAATCCCAAGATGCTGGAGCTAGAGGGGACCTGACCTGAGAGAAGATACCTTCAGTGGCTGCCAGGCTGTTCCTTGGAACCTGTGCAGGGATGAGGCCTGCCTGTGTTAATACACCTAGTGAGGAGTGGAGCTGAATTTGAATGCAAGCCTTGGCACCTTAATTGAGCAAGTTTGAAACCTCGCTTGTTGCCCTTCTGGAAGGAGTCAGGAAT
ENST00000449434.1	chr19	36812204	36813242	-	AC092296.1-003	GCTCACTGCAACCTCCGTCTCCTGGGTTCAAGCAATTCTCTTGCCTCAGCCTCCAGAGTAGCTGGGATTACAGGTGCCCACCACCACACCCGGCTAATTTTTTTATATTTTTAGTAGACACGGGGTTTCACCATGTTGGCCAGGCCGGTCTTGAACTTGTGACGTCAGGTGATGCACCCGCCTTGGCCTCCCAAAGTGCTGGGAT
ENST00000515627.1	chr5	133842242	133844415	+	AC005355.2-001	ATGCTGTCAGACTTGCTAATGGTGGAATTTCTGGCATGTGGCAGGGCCAAGTGCAGTGGCTCACACCTATAATCCCAGCACTTTGGGAGGCTGAGGCACGAGGATTGCTTGAGCCCAGGAGTTCATCACCAGCCTGGGCAATATAGCCAGACCCGGTCTCCACAAAAAAATTTTTAAAAATTAGCTGGGCATGGTGGCCTGTGCCTGTAGTCCCAG
ENST00000561161.1	chr15	38434460	38519088	-	RP11-346D14.1-002	TTCTTATCTTGATTTTCTCCTGGATAAGATCCTGGAGCTTGGCTGGAGCCAAGATGGCTGAATAGGAACAGCTCCGGTCTACAGCTCCCAGCGTGAGCGACGTAGAAGACGGGTGATTTCTGCATTTCCATCTGAGGTACTGGGTTCATCTCACTAGGGAGTGCCAGACAGTGGGCGCAGGACAGTGGGTGCAGTGCACCGTGCGCAAGCCGAAGGAGGGCGAGGCATTGCCTCACTCGGGAAGCACAAGGGGTCAGGGAGTTCCCTTTCCTAGTCAAAGAAACGGGGGACAGACGGCACCTGGAAAATCGGGTCACTCCCACCCCAATACTGCGCTTTTCCGATGGGCTTAAAAAACGGCGTACCAGGAGATTATATCCTGCACCTGGATCGGAGGGT…
ENST00000416173.1	chr2	15026770	15047788	-	AC068286.1-001	TTCAAGCCTTGCCTAGAAGGAAACTTGGAAGGCTGGAGTGCAATGGTGCGATCCGATCTCAGCTCACTGCAACCTCAGCCTCCTGGGTTCAAGTGATTCTTCTGCCTCAGTCTCCTGAGTAGCTGAGATTACAGGCACTCGCCACCATGCCCGGCTAATTTTTGTATTTTTAGTAGATACAGGATTTCGCGATGTTGGCCAGGCTGGTCTCAAACTCCTGACTTCAAGTGACCCCCGCACCTCGGCCTCTCAAAATGCTGGGATTACAGGCATGAGCCACTGTGCCTGGCCTCCA
ENST00000507056.1	chr4	38511387	38519677	+	RP11-213G21.1-001	TTTCATTGGCTCAGGGTGAAGCCTCAGCATCATAATTTTTTTTTTTTAATAGAGTCTTGCCCTGTTGCCCAGGCTGGAGTGCAGTGGTGCAATCTCGGCTCACTGCAACCTCTGCCTCCCAGGTTCAGGCAATTCTCATGCCCCAGCCTCCTGAGTAGCTGGAAATGCAGGTGCACACCACCACACCCAGCTAATTTTTTGTATTTTTAGTGGAGATAGGGTT
ENST00000502517.1	chr17	48840211	48844918	-	LINC00483-004	AACCTTTTAAAAACCTCTAAATGGTCCGATCACGGTGGCTCACACCAGTACAATCCCAGCACTTTGGGAGGCCGAGGTGGGCAGATCACAAGGTCAAGAGATCGAGACTATCCTGGCCAACACGGTGAAAACCCGTCTCTACTAAAAATACAAAAATTAGCTGGGCATGGCAGCGCGTGCCTGTAATCCCAGCTACTCAGGAGGCTGAGGCAGGAGAATTGCTTGAACCCAGGAGGAGGAGGTTGCAGTGAGCTGAGATA
ENST00000509015.1	chr4	4323688	4335909	+	RP11-265O12.1-001	TCACACCTATCATCCCAGCACTTTGGGAGGTTGAGGAGGGAGGATCACTTGAGCTCAGTAGTTCAAGACTAGCCTGGGCAACATGGCGAAACCCCGTCTCTACAAAAATACAAAAATTAGCCAGGCGTGGTGGTGTGCACCAGTAGTCCCAGCTACTTGGGAGGCTGAGGTGGGAGGGTTGCAT
ENST00000411553.1	chr6	26522075	26526807	+	HCG11-001	CAGGCAGATCACAAGGTCAAGAGATCGAGACCATCCTGGTCAACATGGTGAAACCCCATCTCTACTAAAAATACAAAAATTAGCTGGGCGTGGTGGCGCGTGCCTGTAGTCCCAGCTTCTCAGGAGGCTGAGGCAGGAGAATCACTTGAACCTGGGAGGCGGAGGTTGCAGTGAGCCAATATTGCGCCACTGCACTCCAGCCTGGGCAACACAGCAAGACTCCATC
ENST00000529094.1	chr4	39640759	39653031	+	RP11-539G18.2-004	CAACAGCCAGCACCAACTTGCCAGCCATATATGAACTCTCGCTATGTTGCCTCGGCTGGTCTCAAACTCCTGGGCTCAAGTGATCCTCCCACTTCGGCCTCCCAAAATGGCGTCTTGCTCTGTCACCCAGGCTGGGGTGCAGTGGTGTGATCTCAGCTCACTGCAACCTCTGCCTCCTGGGTTCAAGCAATTCTTCTGCCTCAGCCTCCCAA
ENST00000381106.3	chrX	3820865	3838787	-	RP11-706O15.5-002	ATTAGGTTTTTTTTTTAATTCTTTTTTAAAAAAGAAAAAAGAGACAGAGTCTCGCTCTCTTGCTCTGTCGCCCAGGCTGGAGTGCAGTGGCACAATCTTGGCTCACTGCAACCTCTGCCTCCAGGGTTCAAGTGATTCTTGTGCCTCAGCCTCCCAAGTAGCTGGGACCACAGGTGCCCACCACCATGCCTGGCTAATTTTTGTATTTTTTTGTAGAGATGGGGTTTTGCCAGGTTTTGCCATGTTGGTGAGGCTGGTCTCGAACTCCTGACCTCAAGTGATCTGCACACGTCTG
ENST00000455414.1	chr10	134325129	134331695	-	RP11-432J24.5-001	GGACATGAGCGGCAGCGGTGAGCTGGGAGCTGCTGGCCTGGAGTCTAGATGAATATAGGCAGCAGCCAAAGGCCACAGTCACGACAAACCTACACACTCTCACCACTGTCATCTCATATTGTCCTAAAATTTCCAGCCAGTGCAAAAAAACATGAAAAAGAAAAAATACAGCCATTGGAAAAGAGGAAAAGTAATTGTTATTAGCTGATGATGTGAATGTCTTCCTGAAAACCTTAAGAGAACCAACTGGAAAACAACCAGAAATGAGAGCATGGAGTTAGGCA
ENST00000556013.1	chr14	36605313	36645674	-	PTCSC3-001	CATGGTGGTAAATGGAGTCTCGACACGTTGCCCAAGCTGTTCTCAAACTCCAGGGCTTGAACAATCTTCCCACCTTGGCCTCCCAAGGCACTGGAATTACAGAGACAGTGCTCTGCAGGGAGTCTACCACTGTGATGGTTAATACTGAGTGTCAACTTGATTGGATTGAAGGATGCAAAGTATTGTTCCTGGGTGTGTCTGTGAGGGTGTTGCCAAAGGAGATTAACATTTGAGTCAGTGGGCTGGGAAAGGTAGAC
ENST00000417465.1	chr6	41836359	41837469	+	RP5-973N23.4-001	AAGAGGGAAATACTAAAAAGAGATTACTGTTTCTGTTTTGTTGTTGTTGTTTTCAGACAGACTCTTGCTCTGTCGCCCAGGCTGGAGTACAGTGGCGTGATCTCAGCTCACTGCAACCTCTGCCTCCCGGTTTCAAGCAATTCTCCTGTTTCAGCCTCCCGAGTAGCTGGGATTACAGGCATGAGAATTGCTTAAACCTGGGAGGTGGA
ENST00000539294.1	chr8	64081120	64125346	+	YTHDF3-203	ATTAAAGCTCTTTTCTGCTTAAGGTGACATCTTTGAACACTTTAACACAAAGTTGACTCTTCTCGTAATGGTTTTCATCAGCGCATCTGCCCTTATACTCTTCACCAAACACACTTGAGAACTGTAACTTCGTCAAGCACTTTCTGTCCTGAAGCTTTTACCAGTATCTGCTGTCTTTTGTAATTATGCATCCTAGCTAAGGCACAGAAGACTGAATGAATGCAAGGATTCATTAACTCTTTGAATTTGTTAAATACTAACAGTTAACCATTAGAAGTGGTTCAATGATGTAAGAGTCACACTGCTTCAACTTTTTCTTTGTTGTAGTTTTTAAATTGTCGATTTTTAGCTATTTGACAGATTAAAAGCAAAATAATCATGCCATATTTAGTCCTGGAG…
ENST00000526377.1	chr11	133905726	133907002	-	RP11-713P17.4-001	TCGCTATACACAGTCCACGCTTGTGCACCCACACCCACAAGCTTATGCTCACGTGCACTTTTTTTTTTTTTTGAGACGGAGTTTCGCTCTTGTCGCCCAGGCTGGAGTGCAATGGCGCCATCTCAGCTCACTGCAACCTCCGCCTCCTGGGTTCAAGAGATTCTCCTCCCTCAGCCTCTAGAGTAACTGGGATTACAGGCGCGCGCCACCACACCTGGCTAATTTTTGTATTTTTAGTAGAGATGGAGGTTTGCCACGTTGGCCGGCTGGTCTCAAACTCCTGACCTCAAGTGACCCGCCCGCCTTGGCTTCCCAAAGTGCTGGGGTTACAGGCATGAGCCACCGAGCCCGGCCTC
ENST00000452659.1	chr13	30937312	30947169	-	LINC00426-005	TGAGTAGCTGGGACAACAGGCACCTGCCACCACGCCCAGCTAATCTTTTTTGTATTTTTAGTAGAGACGGGGTTTCACCTTGTTAGCCAGGATGGTCTCCATCTCCTGACCTCGTGATCTGCCTGCCTTGACCTCCCAAAGTGCTGGGATTACAGGCGTGAGCCACCGCGCCCGGCCTCTACA
ENST00000313064.2	chr2	232373136	232379050	-	LINC00471-001	CTCAGTGGATGTTTGACTTTTGCTTTCTACCTGACCCTAGTCAGAGATTTTTTCTTTTTCCTTTTTTTTTTTTTTTTTTTTCTGAGACAGAGTCTTGCTCTGTCACCCAGGTTGGAGTGCATTGGTGTGGTCTTGGCTCACTGCAGCCTCTGCCTCCTGAGTAGCTGGGACTACAGGCGCACACCACCACACTGGCTAATTTTTGTATTTTTAGTAGAGATGGGGTTTCGCCATGTTGGCCAGGCCATCTTGAACTCCTGACCTGAAGTGACCTTCCCACCTTGGCCCCCCAAAGTGCTGGGATTACAGGCATGAGCCACCATGCCTAGC
ENST00000532226.1	chr6	111804713	111814206	+	TRAF3IP2-AS1-007	ACTCTGTCACCCAGGCTGGGGTGCAGTGACCCAATCTCAACTCACTGCAGTCTTGACTTCCCAGGCTCAAGCAATCCTCCCACCTCAGCCTCCTGAGTAGCTGGGACTACAGGCGTGCACCTCTACACCCAGCTATTTTTCATATTTTTTTGGAGACAGGGTTTCACTATATTGCCCAGGCTGGTCTCGAACTCCTGAGCTCAAGTGATCTGCCTGCCTTGGCCTCCCAAAGTGCTGGGATTACAGGTGTGAGCCATGG
ENST00000443219.1	chr1	116995267	117021464	-	RP4-655J12.4-002	CATGGCTCTGATGTCCCTTCGGGGCAGGCAACAGTTCAGGGAGGACTTACAAGCAAGCTCTGATGGAGTCTCGCTCTGTCGCCCAGGCTGGAGTGCAGTGGTGTGATCTCGGCTCACTGAACTTCCCCTCCCCAGTTCAAGCGATTCTCCTGCCTCAGCCTCCCTAGTAGCTGGGATTACAGGCCCCCACCACCATGCCTGGCTAATTTTTAAATATTTTTAGTGGAGATGGGGTTTCACCATGTTGGCCAGGATGGTCTTGAGCTCCTGACCTCAAGGGATCCACCCGCCTCGGCCTCCCA
ENST00000422271.1	chr3	194485966	194489441	-	AC090505.4-001	AGTATGTTAAGCCCTTAGAAATAAATTCTGGCCGGGCGCGGTGGCTCACGCCTGTAATCCCAGCACTTGGGGAGGCTGAGGTGGGTGGATCACAAGGTCAGGAGATCAAGACCATCCTGGCCAACACGGTGAAACCCCATCTCTACTGGGCGCCTGTAGTCCCAGCTACTCGGGAGGCTGAGGCAGGAGAATGGCGTGAACCCGGGAGGGAACCC
ENST00000517604.1	chr8	74332308	74353761	+	RP11-181D18.2-001	TTTACTTGTTTAGTATCTGTGTCTTCCATTAGCAAGTAAGTTCTGGCCAGGCGTGGTGGCTCACACCTGTAATCCCAGCACTTTGGGAGGCTGAGGCAGGCAGATCACCTGAGGTCAGGAGTTTGAGACCAGCCTGGTCAACGTGGTGAAACCCTGTCTCTACTAAAAATACAAAAATTTGCCGGGTGTGGTGGCATGCACCTGTAATCTCAGCTACTCGGGAGGCTGAGGCAGGAGAATCGCTTGAACCTGGGAGGTGGAGGCTGC
ENST00000433152.1	chr10	67345445	67441220	+	RP11-222A11.1-001	CTGGGTGAAGAGCTATATGTTCCTTTCTCAAGAGGCACTACAAGTGACATGCCACTGGGCAGATGGAGTCTCGCTCTGTCACCCAGGCTAGAGTGCAGTACCGCAATCTCGGCTCGCTGCAAGCTCTGACTCCCAGGTTCACACCATTCTCCTGCCTCAGCCTCCCAAGTAGCTGGCACTACAGGCGCCCACCACCATGCCTGGCTAATTTTTTATATTTTTAGTAGAGAAGGGGTTTCGCCGTGTTAGCCAGAATGGTCTTGATCTCCTGACCTCATGATCTGCCCACCTCGGCCTCCCAAAGTGCTGGGATTACAGGCGTGAGCCACCGCGACT
ENST00000432733.1	chr2	219841005	219844382	+	LINC00608-002	GGTGGATGACTTGAGGTCAGGAGTTCGAGACCAGCCTGGCCATCATGATGAAACCCCACCTCTACTAAAAATACAAAAATTAGCCGGGTGTGGTGGCAAGCACCTATATCCCAGCTACTTGGCAGGTTGAGGCAGGAGAATCGCTTGAGCCCGGGAGGCAGAGGTTGCAGTGAGCCGAGATCATTGCACTCCAGCCTGGGCAACAGAGTGAGACTCCATC
ENST00000513358.2	chr12	3150602	3154116	+	RP11-253E3.3-001	CGTTGTTCTTAAGAATGTACACTTGGCCAGGTGCAGTGGCTCACGCCTGTAATCCCAGCACTTTGGGAGGCCAATGTGGGTGGATCACCTGAGGTCAGGAGTTCAAGACCAGCCTGGCCAACATGGCGAAACCCCATCTCTACTAAAAATACAAAAATCACCTGGGTGTGGTGGTGGGCACCTGTAATCCCAGCTACTAGGGAGACTGAGGCAGGAGAATTGCTTGAACCCAGGAGGTGGAGGTTGCAGTGAGCCGAGACCGCGCCACTGCACTCCAGCCTGGGCAACAAGAACGA
ENST00000436469.1	chr17	14277455	14324343	+	AC022816.2-001	GGCAGAAGCTATTCTGGCCCATGTGCAGAGCATCAAGAATGTGTGCTGCAAAAGAGTCTCTCTCTGTCACCCAGGCTGGAGTGCAGTGGCGCCATCTCGGCTCACTGCAAGCTCCGCCTCCCGGGTTCATGCCATTCTCCTGCCTCAGCCTCCCGAGTAGCTGGGACTACAGGCGTCCGCCACCAC
ENST00000422118.1	chr2	224363490	224369329	+	AC013448.1-001	CAAAGTTCATTTTGCAAATTGGCTGGGACCCTCATAGCCTTAAAATGGATGAAGCTGGAAACCATCATTCTAAGCAAACTATCACAAAGACAGAAAACCAAACACCACATGTTCTCACTCATAGGTGGGAGTTGAACAATGACAACACATGGACACAGGGCGGGGAACAT
ENST00000447883.1	chr1	149576590	149577296	-	RP11-277L2.3-001	CGCGGGTTCTGCCCTCAAAGCTGCCACACACGTCGCGGTCAGAGAACTGGGAAGGGGGCGCTGGGTCCGAGGTTCTGGAAAAGCAAGAACTCACCTGCAAACAGGCAGTCCTCAGCTCTGGACTTCTGGATCACGACGTCGATATCCTTCTGAATTCGGTCTTGCCTTGAACACATCCCCATTAAATAAATCCTTGGAAAAGA
ENST00000522158.1	chr8	29605824	29609813	+	AC145110.1-003	GAAGAACACCAATCATTCTTCTTTTTTTAAAAAAAAAGAAAGGCTGGGTGCAGTGGCTCACGCCTGTAATCCTAGCACTTTGGGAGGCCAAGGCGGGTGGATCACCTGAGGTCGGGAGTTCGAGACCAGCCTGACCAACATGGAGAAACCCCGTCTCTACTAAAAATGCAAAATTAGCCGGGTGTGGTGGCGCATGTGCCTAATCCCAGCTACTTGGGAGGTTGAGGCAGGAGAATCGCTTGAACCCGGGAGGCAGAGATTGTCGTGAGCTGAGATTGCGCCATTGCACTCCAGCCTGGGCAACAACAGCGAAACTCTGTCTCAATAAATAAATAAATAAATAAATAAATA
ENST00000570269.1	chr3	114033347	114035026	-	RP11-553L6.5-001	TTTCTTATCACATTGTATCTTAGTATGGAAAGGAATATGGTCCCTTTTTTGCAATTGCTACTGTGTACACACACACACACACACACACACACACACACACACACTGTATGTTTAGACCTAAAATACACACACCCACGCACACACTGTATGTTTATGTGACCTAAAACATACACACATGCACACACAC
ENST00000465742.2	chr3	71338919	71355004	+	FOXP1-AS1-001	TTCTTTTCTTCTTCTATACCACTGCTTCCTTGCAGATACCAGGTTTCGCCATGTTGACCAGGCTGGTCTCAAACTCCCAACCTCAAGTGATCCACCTGCCTTGGCCTCCCAGAGTGCTGGGATTACAGGTGTGAGCCACCATGCCCGGCCTAAAA
ENST00000585279.1	chr18	72260384	72265036	-	RP11-231E4.4-003	ACGCCACAGCCGAAAAACAGAATCTTGGAACTGGTTTAGTACAATCCAGCCAACGAGTGGATAAAGAAAATGTGATATATATGCACTATGGAATACTAAGCCATAAGAAGGAATGAAATAATGGCATTTGCAGCAACCTAGATGGAGTTGGAGACCATTATTCTAAGTGAAGTAACTCAAGAATGGAAAACCAAATATTGTATGTTCTCACTCGTAAGTGGGAGCTAAGCTGCGAAGATGCAAAGGCATAAGAATGATATAGTGGACTTTGAGGACTCAAGGGTTGAAGGATGAGACTACACATTGGGTACAGTGTGCACTGCTTGGGTGATGAGTGCACCAAAATCTCAGAACTCACCACTGAAGAACTTCCCCATGTAACCAAAAACCACCTGTTCC…
ENST00000503695.2	chr12	133488055	133491318	+	RP11-46H11.3-001	TTTTAAACCGATGAGTTTATATGATTTGTGATTATTGATACAGTTGGCTGGGTGCGGTGGCTCACGCCTGTAATCCCAGCATTTTGGGAAGCCGAGGTGGGCAGATTACTAGGTCAGGAGATCGAGACCATCCTGGCTAACATGGTGAACCCCCATCTCTACTAAAAATACAAAAAATTAGCCGGGTGTGGTGGTGGGTGCCTCCTCCTGAGTAGCTGGGATGACAGGTGCCTGACACCACGCCCAGCTAATTTTTGTATTTTTAGTAGAGACTGGGGTTTCTCCATGTTGGTCGGGCTGGTCTCGAACTCCTGACCTCAGGTGATCCACCAGCCTCGGCCTCCCAAAGTGCTGGGATTACAGGTGTGAGCCACCACGCCTGGCTCCAATTTTTTTTTT…
ENST00000539543.1	chr1	148928344	148951595	+	RP11-14N7.2-201	GTGAAAGGACTGCTGGCCAGACCCCCAAGCTAGCCCGCCAGGCCTCCATAGAGCTGCCCAGCATGGCTGCATCCAGTACCAAGAGTTGGTGGGAGACGGGTGAGGTACAGGCTCAGTCTGCGGCCAAGACTCCGTCCTGCAAGGATATTGTGGCTGGAGACATGAGCAAGAAAAGCCTCTGGGAGCAGAAGGGAGGCTCCAAGACCTCATCAACAATTAAGACTCTTTGGCAGTTGCACTGGGTACTGGCTGAGTTCTGGAAAACAGGAATGTGAGCAGAGTGCTGCAGATCTCCTTGTCAGGAGCACCTAAGAACTGGCATGACTCTACACCCTCTCTCCTTCTGCAATGACCTCGTGTCAAGATGGCAGACCCGCAGAGATGAATGTGCCTGGATAC…
ENST00000565747.1	chr16	23464327	23467110	+	CTD-2270L9.4-003	ACCATAGTGACTGCAGGCGTCCGGAGCGCTGAGCAGAGGTGCAGTGGCTCATGCCTGCAATCCCAGCACTTTGGGAGGCCGAGGCAGGAGGATCACAAGGTCAGGAGTTCCATACAAGACTAGCCTGCCCAACATGGTGAAACCCCGTCTCTACTGAAAATACAAAAACAGCCTGGCGTGGTTGTGTGCACCTGTAATCCCAGCTACTCAGGAGGCTGAGGCAGGAGAACTGCTTGAACCCGGGAGGCAAAGGTTGCAGTGAACAGAGATCGGGCCACTGTTATCCAGCCTGGGTGACAGAGTGAGACTCCAT
ENST00000367477.3	chr6	147164249	147525750	-	RP11-497D6.4-008	GGGTTGTGGTGTCTCACCCCTGTAATCCCAGCACATTGGGAGGCCGAGGTTGGTGGATCACCTGAGGTCAGGAGTTTGAGACCAGCCTGGCCAACATGGTGAAACCCTGTCTCTACTAAAAATACAAAAAATTAGCTGGTGTGGCAGTGGGTGCCTGCAGCTACTCAGGAGGCTGAGGCAGGAGAATCGCTTGAACCTGGGAGGTGGAGGTTGCAGTGAGCTGAGATCACACCACTGCACTCCAGCCTGGGTGACA
ENST00000434849.1	chr13	45949068	45955297	+	TPT1-AS1-009	AACAAACATGTTATCTTTCTGAAAGAATATATTTTTTGGCCAGGCTTGGTGGCTCACGCCTGTAATCCCAGCACTTTGGGAGGCCGAGGCGGGTGGATCACGAGGTCAGGAGATCGAGACCATCCTGGCTAACATGGTGAAACCCCATCTCTACTAAAAACACACACAAAAAAAATTAGCCGGGCATGGTGGCAAGCATCTGTAGTCCCAGCTACTAGGGAAGCTGAGGCAGGAGAATGGTGTAAGCTTGCAGTGAGCAGAGATGGGCTTACTGCACTCCAGCCTGGGTGACAGAGCAAGACTCCGT
ENST00000514877.1	chr4	34125127	34271369	-	RP11-548L20.1-002	CTTCCTCAGGGGCTTTGTCCAAACAGCTTGAACAACTGCAAAATAATATTCAGGAACCATGATAGTGTTTGGTACATAGAGGACACTGGAAATGGTTTTCTTAACTGAACAAGTGACTAGAATAAAGGAATTAATGAACGACATCAGAGCTGAAATCCCAAACCATAAATCATAAAAGGATCAGACAGCAAAGAGTACTCAAAAGCTGATTTATTGAGATCCTGATGAGTTTGAAGTAACTAGAAACTTGATCAAGACCCTGACTAATATAAGATGATTTTTTAAAACTGGAATCTCAGTGGATTCGTCTCAACACGGCCAGATGGATGATTCTTCCAGGGACTAATGAACTTGTTAGAATTTCGGATAACATTTGGTTGTCAAAAAAAAAAAAAGAGC…
ENST00000578276.1	chr17	10063120	10067385	-	CTB-104H12.5-001	ATTAGCACCTTCAGACTGGGAGCCTTCGGAAGGGTTCTGCCAGCATTCTGGGAAGGCGATTTTTTTTTTTTTTTTTTTTTTGAGATGGAGTCTTGCTCTGTCGCCCAGGCTGGAGTGCAGTGGCACAATCTCGGCTCACTGCAGGCTCCGCCTCCCGGGTTCACGCCATTCTCCTGCCTCAGCCTCCTGAGTAGCTGGAAATACAGGCGCCCGCCACCACGCCTGGCTAATTTTTTGTATGTTTTTTAGTAGAGACGGGGTTTCACCGCGTTAACCAGGATGGTCTCGATCTCCTGACCTCATGATCCGCCCGCCTCGGCCTCCCA
ENST00000578927.1	chr12	109171967	109174194	-	RP11-423G4.9-001	GGATCACTTGAGGTCAGAAGCTCAAGACCAGCCTGGCTCACATGGTGAAACGCCGTCTCAACTAAAAATACAAAAATTAGCCGGGCATGATGGCGGGCGCCTGTAATCCCAGCTACTCGGGAGGCTGAGGCAGGAGAATCGCTTGAACCCAGGAGGTGGAGGTTGCTGTGAGCCAAGATTGCACCACTGCACTCCAGCCTGGGTGACAGAGTGAGAC
ENST00000438154.1	chr20	50448335	50479451	-	RP5-1112F19.2-001	TGTGCCCGTTGGGCGTGATGGCTCACACCTACAATCCCAGCACTTTGGGAGGCCAAGGCGGAGGATCACTTGAGGTCAGGAGTTTGAGACCAGCCTGGCCAACATGGTGAAACCCCGTCTCTACCAAAAATACAAAAATTAGCCGGGCTTGGGGGTGCATGCCTGTAATCCCAGCTACTTGGGAGGCGAAGGCAGGAGAATTGCTTGAACCCAGGAGGTGGAGGTTGCAGTGAGCCAAGA
ENST00000563086.1	chr16	66923093	66924996	+	RP11-61A14.3-002	CAGTCTCAGCTCACTGCAACGTCTGCCTCCCAGATTGAAGTGACTCTCGTGCCTCTGCCACAGAGTAGCTGGGATTACAGGCATGCACCACCACACACCGCTAATTTTTTGTATTTTTAGTAGAGACAGAGTTTCACCATGTTGGCCAGGCTGCGAACTCCTGAGCTCAAGTGATCCTCCCACCTCAGCTTCCCAAAGTGCT
ENST00000417554.1	chr1	147930761	147931881	-	RP11-495P10.2-002	AGCTGAAAGCGTGCGAGGGGGGTGGGGTGGAAATAGCGGCTGCTTCTTTTCCAAGGATTTATTTAATGGGGATGTGTTCAAGGCAAGACCGAATTCAGAAGGATATCGACGTCGTGATCCAGAAGTCCAGAGCTGAGGACTGCCTGTTTGCAGATTTCAGATACTCAGACTCCACCTTTACTTTTACCTATGTTGGCGGCCCCAG
ENST00000565189.1	chr16	53412367	53418657	+	RP11-44F14.2-002	TGACACAATTACAAGAAGTCAGGGACCCTGAACAGAGGGACCAGCTGAAGTCACAGCAGAAGAACATAAATTGTGAAGATTTCATGGACATTTATTAGTTCCCCAAATTAATACTTTTATAATTTCTTATGCCTGTCTTTACTGCAATCTCTGAACATAAATTGTGAAGATTTCATGGACATTTATCACTTCCCCAATCAATACTCTTATAATTTCCTATGCCTGTCTTTAATCTCTTAATCCCATCATCTTCCTAAACTGAGGATGTATGTCGCCTCAGGACCCTGTGATGATTGCATTATCTGCACAAGTTGTTTGTAAAGCGTGTGTGTTTGAACAATATGAAATCTGGGCACCTTGAAAGGAACAGGATAACAGTGATTTTCAGA
ENST00000508615.2	chr12	22754358	22771801	+	RP11-268P4.5-001	GGCTGCTGCTTAGAAGAAACAAGAGGGATGGCTAATTAAACAGGTTGAAGTAAAGGAGCCAGCCCAAACCCACCAAAACCAAAATGGTGACGAGAGTGACATCTGGTCGTCCTCACTGCTACACTCCCACCAGCACCACGACAGTTTACAAATTCTATGACAATGTCAGGAAGTTACCCTATGTGGTCTAAAAAGAGGAGGCATGAATAATCCACCCCTTGTTTAGCATATCATCAAGAAATAACCATAAAAATAGGCAATCTGCAGCCCCCAGGCTGCTCTGTCTATGGAGTAGCTGTTCTTTTTTTCTTTTACTTTCTTAATAAACTTCCTTT
ENST00000424351.1	chr2	7054682	7058813	-	AC017076.4-005	CGCCATTCTCCTGCCTCAGCCTCCCGAGTAGCTGGGACTACAGGCGCCCGCCACTGCGCCCGGCTAATTTTTTGTATTTTTAGTAGAGAGGGGGTTTCACCGTGGTCTCGATCTCCTGACCTCGTGATCCGCCCGCCTCAGCCTCCCAAAGTGCTGGGATTACAGGCGTGAGCCACCGCGCCCGGCCAGTTC
ENST00000553433.1	chr14	105119884	105121904	-	RP11-982M15.7-002	CTCCAGCAAGTTCTCCTTCAGCATTCTGAGTGTACCACGGGACAGCTAGGGTCTCGCTCTGTTGCCCAGGATGGAGTGCAGTGGCGCCATTATGGCTCACTGCAGCCTCGACCTCCCTGGGCTCAAGCAATCCTCCCACTTCAGCCTCCTGAGTAGCTGGGACTACAGGCGCACACCAGCAT
ENST00000520824.1	chr8	129571959	129573372	-	RP11-89M16.1-004	GTGGAATCAGTCAAGAGGGAATTTCAAAGGTCAAAGATGAAAGGCTGGCTGGGCGCGGTGGCTCACGCTTGTAATCCCAGCACTTTGGGAGGCCGAGGTGGGCGGATCACGGGGTCAGGAGATAGAGACCATCCTGGCCAACAAGGTGAAACCGCATCTCTACTAAAATACAAAAAATTAGCCGGGCATGGTGGTGCGTGCCTATAGTTCCAGCTACTCCGGAGGCTGAGGCAGGGGAATCTCTTGAACCCAGGAGGCAGAGCTTGCAGTGAGCCAAGATCGCGCCACTGCACTCAAGCCTGGA
ENST00000338573.5	chr16	21312169	21329269	+	CRYM-AS1-001	TCTTACCTCTTTCTCTTAGAGGTAAATACTGTGAGAAGTTTAGGTCGGCCGGGCCCAGTGGCTCACGCCTGTAATCCCAGCATTTTGGGAGGCTGAGGTGGGCAGATCACCTGAGGTCAGGAGTTCAAGACCAGCCTGGCCAACATGGCAAAACCCCATCTCTACTAAAAATATAAGAATTAGCCAGACATGGTGGTATGCACCTATAGTCCCAGCTACTTGGGAGGCTGAGGCATGCGAATTGCTTGAACCCAGGAGGAGGAGGAGGTTGCAGTGAGGTGAAATTGCACCACTGCACTCCAGCCTGGGTGACAGACCAA
ENST00000507311.1	chr4	165675282	165724947	+	RP11-294O2.2-001	TTTATATTTTTTTTTTTTTAATTTGAGAGAGAGGCTGGGTGCAGTGGCTCACGCCTGTAATCCCAGCACTTTGGGAGGCCGAGGTGGGCAGATCACGAGGTCAGGAGATTGAGACCATCCTAGCTAACACAGTGAAACCCCGTCTCTACTAAAAATACAAAAAATTAGCCGAGCGTGGTGGCGGGCGCCTATAGTCCCATCTTCTCGGGAAGCTGAGGCAGGAGAATGGTGTGAACCCGGGAGGCGGAGGTTGCAATGAGCTGAGATCATGCCACTGCACTCCAGCCTGGGCGACAGAGCAAGACTC
ENST00000313156.3	chr7	2477397	2487485	+	AC004840.9-001	TGTGGTCCCCACACTCTGACACCCTCTTCTGAAATGAACACTTTTTTGTTGTTGTTGTTGAGACAGAGTCTTGCTCTGTCGCCCAGGCTGGAGTGCAGTGGCACAATCTTAGCTCACTGCAACCTCCACCTCCCAGGTTCAAGCGATTTTCATGCCTCAGCTTCCCGAGTAGCTGGGATTACAGGCATGTGCCACCAAGCCCAGCTAATTTTTGTATTTTTAGTAGAGATGAGGTTTCACCATGTTGGCCAGGCTGGTCTCGAACTTCTGACCTCAAGTGATTCGCCCGCCTCGGCCTCCCAAAGTGCTGGGATTACAAGCATGAGCCA
ENST00000419745.1	chr3	186528668	186543310	-	RP11-573D15.2-001	CAATGATTATTCCCCCCAGTCCCTGGCGCATCAAGATTTGCTGTGCTCAATGGTGCCCAGACTGGAGTACAGTGGCGTGATCTCGGCTCGCTACAACCTCCACCTCCCAGCCACCTGCCTTGGCCTCCCAAAGTGCCGAGATTGCAGCTTCTGCCTGGCTGCCACCCCGTCTGGGAAGTGAGGAGCGTCTCTGCCTGGCCGCCCATCGTCTGGGATGTGAGGAGCCCCTCTGCCTGGCTGCCCAGTCTGGGAAGTGAGGAGCGTCTCTGCCCAGCCGCCATCC
ENST00000572856.1	chr18	3603735	3608334	+	RP11-874J12.1-001	TTTCTTTTTGAGATGACTTTCGGTCTTGTTTCCCAGGCTGGAGTGCAGTGGCACGACCTCGGCTCATTGCAACCTCCACCTCCCGGGTTCAAGCAATTCTCCTGCCTCAGCCTCCCCAGTAGCTGGGATTACAGGCACCTGCCACCACACCTGGCTAATTTTAGTAGAGAAGGGGTTTCGCCAAGCTGGCCAGGCTGGTCTCGAACTCCTGACTTCAGGTGATT
ENST00000568836.1	chr15	80458264	80459322	+	RP11-2E17.2-001	AGACAAAACTGTTAATCGGTGTCATACATATATTTTCTTTTTCTTTTTTTTTTGAGACTGGGTCTTACTTGGTCACCCAGGCTGGAGTGCAGTGGCATGACCTTGGCTCACTGCAGCCTTGACCTCCCAGGTGAAGCCATCCTCCTGCCTCAGCCCCCTAAGTAGCTGGGATTAAAGGTGCACACCACCATGCCTGGCTAATTTTTGTATTTTTTGTAGAGATGGGTTTTCGCCATG
ENST00000422944.1	chr6	30749734	30760027	+	HCG20-002	GTCTCATCCTCATGGAGGTCACAGGACAATGAGAAGAAAGACTTTTTTATTTTTATTTTTTTGAGACGGAGTTTTGCTCTTGTTGCCGAGGCTGGAGTGCAGTGGTGTGATCTCGACTCACTGCAACCTCCGCCTCCCAAGTTCAAGCAATTATCCTGCCTCAGGCCTCTTGAGTAGCTGGGATTACAGGCACCTGCCACCACTCCTGGCTAATTTTTTGTATTTTTAGTAGAGACAGGGGTTTCATCATGTTGGCCAGGCTGGTCTCGAACTCCTGACCTCAGGTGATCCACCCACCTCGGCCTCCCAAAG
ENST00000510371.1	chr4	59717134	59849870	-	RP11-506N2.1-002	CAAGGTACTGCCATACTTGAGGTGGAGATGGCGTTTCTCAGGATCAATTCAACAAGAAGAGCTAACTATCCTAAATATATATGCACCCAATACAGGAGCACCCAGATTCATAAAGCAAGTCTTTAGTGACCTACAAAGAGACTTAGACTCCCATACAATAATAATGGGAGACTTCAACACCCCACTGTCAATGTTAGACAGATCAACAAGACAGAAAATTAGCAAAGATATCCAGGAATTGAACTCGGCTCTGCACCAAGCG
ENST00000433344.1	chr21	29327239	29357614	+	AJ006995.3-001	GGAGGAGGTCTCTTCCCAGGGCAGGATTCAAGTGCATCTGCTTTGCTGCAAGATGGAGCCTGGCTCTGTCACCCAGGCTGGAGTGCGGTGGTGTAATCTCAGCTCACTGCAACCTCCACCTCTCGGGTTCAAGCAATTCTCCCGCCTCAGCCTCCCGAGTAGCTGGGATTACAGGGGCCCGCCATCGTGCCCAGCTAATATTTGTAATTTTGTAGAGATGGGGTTTCACCGTGTTGGCCAGGCTGGTTTTG
ENST00000501011.2	chr11	82783107	82784688	+	RP11-113K21.5-001	CGAAGAAATCGTTGTTGGAAGGTGACCAAGGTGGAAAGAGACGTTGCTTTGGCCCTGCAAGTAAGAAGAGAGAGGGAATAGCCTGAAGGAGTAACACTAAATTTAAAATGACACTTTTTTACCAACCAGCGAAAGCAGATGTTCAAAGGGGATATTGGCCAGAGTCTGTCACACTAAGATGAGAAATGTCCTTTCTTCCTGAAGGTGTCTGATGTGTAAAAATATGATATACTTTGTGCTGTTTCCTCCCTTCCCTTTTGCATATTATTCTGAAACAACATTAACTAGTTACTTTGCGTCATTGAAGGTATGCACTTCCCCTCTATGTTAGGAGTGAATAAAATTAAAAATAGATCCTTATAACAAAGAAAGGCAGATAGAATGATTAAAAATGACCAA…
ENST00000574306.1	chr17	1614804	1619545	-	MIR22HG-002	TACGAATTCTATCTTTGGGAATTTATCCTAAGAAAATACTTAAGGATTTAGTTAGTGATAAGATGTTCATCCCAGCATTGCAATGGAGAAAAATGGGAAGCAATGGTTTGGTTGGGAATTTATTCCTTTTCTGCTGTAACGAAAGTTTGCAATAGGGGATTGCTTAAGTAAATTATTGTATCTCCATCCAGATGGTGGAGTACCGCGCAGACATTAAAAGTCATGTAAAAGAACATCTGACTGAAAGAAAAATGCTCCTTGAATATTAAAAGGTTGTAAAAATAGTGCATGTTATGTGATTTCAATTTTGTTTTTTAAAATATGGGTGTATGCTTGTATACGTAGAGCAGATAAAAAAGACGGAAGGCATACTAAAAAATGTTGAGTGGTTATCTTTGT…
ENST00000558945.1	chr15	41576187	41590979	+	OIP5-AS1-002	ACATAGATTTACTGAATAGGAACAAAGGCCCAATTTTAAACAAAAACCTAGGCCGGGTGTGGTGGCTCACACCTGTAATCCCAACACTTTGGGAGGCCAAGGCAGGCAAATCACCTGAGGTTGGGAGTTTGAGACCAGCCTGACCAACATGGAGAAACCCCATCTCTACTAAAAATAGAAAATTAGCCAGGTG
ENST00000561926.1	chr1	239411107	239414118	-	RP11-544D21.2-001	AGAGAAGTGGTTTGTAGTCTTCTTTAAAAACTGTTCTTATGGGCCGGGCGCGGTGGCTCACGCCTGTAATCCCAGCACTTTGGGAGGCCGAGGCAGGCTGATCACAAGGTCAGGAAATCAAGACCATCCTGGCTAACACGGTGAAACCCCGTGTCTACTAAAAATACAAAAAAAAAAAAAAAAAAAAAAATTACCCAGGCATGGTGGCAGGCGCCTGTAGTCCCAGCTACTCAGGAGGCTGAGGCAGGAGAATGACGTGAACCCGGGGAGGCAGAGCTTGCAGTGAGCTGAGATCATGCCACTGCACTCCAGCCTTGGC
ENST00000513560.1	chr5	43575424	43603206	-	RP11-159F24.1-005	TGGCCGCGTGCGGTGGCTCATGCCTGTAATGCCAGCACTTCGGGAGGCGGAGACAGATGGATCATTTGAGGTCAGGAGTTCGAGACCAGGCTGGCCAACATGGTGAAACCCCATCTCTACTAAAAATACAAAAATTAGCTGGGCATGGTGGCATGTGTCTGGAATCCCTGCTACTCAGGAGGCTGAGGCAAGAGGATCACTTGGAACTTGGGAGGCAGAGGTTGCTGTGAGCTGAGATCACACCACTGTACTCCAGCCTGGGCAACAGAGTGATACTCTAT
ENST00000446473.2	chr12	110318480	110326272	+	RP1-7G5.6-001	GCTGGGACTACAGTCGTGCATCACCATGCCTGGATAATTTTTAAATTTTTTGTTAAGACAGGGTCTCACTATGTTGCCTAGGCTGGCCTCGAACTCTTGGCCTCAAGCAATCCTCCCGCCTCAGCCTCCCCAGGCACTGGGATTACAGGTGTGAGCCACTGCACCCAGCCTGACAC
ENST00000558702.1	chr15	69750860	69754145	-	RP11-253M7.4-001	TTTTGTTTTTTTCAGACGGAGTTTCGCTTTTGTTGCCCAGGCTGGAGTGCAATGGCGCGTTCTCAGCTCACTGCAACCTCCGCCTCCCTGGCTGAGGCAGGAAAATTGCTTGGAGGCGGAGGCTGCAGTGAGCCGAGATCGCGCCACTGCACTCAGGCCTGGGAGACAGAGTGAGACTCTGTCTCAAAAAAACAAAACAA
ENST00000548329.1	chr12	111389514	111395615	-	RP1-46F2.3-002	TACTGTGGGACTGGCATCATTTCAAGCATTTAATCCTCGTCCCAACTCTACGAGGAAGACAGGGTCTCGCTTTGTCACCCAGGCTGGAGTGCAATGGTGCAATCACAGCATACTGCAGCCTCAACCTCCCAGGCTCAAGCAATCCTCCCACCTCAGCTTCGGTCT
ENST00000421700.1	chr1	16947339	16971167	-	CROCCP2-001	AAGTGCTGAGTCAGTAATAGGGTTTTTGTTTGTTTGTTTGTTTTTGTTTGTTTGTTTTGAGATGGAGTTTCACTCTTGTTGCCCAGGCTGGAGTGCAATGGCGCGATTTTGGCTCACCTCAACCTCCGCCTCCCAGGTTCAAGCGATTCTCCTGCCTCAGCCTTCCAAGTAGCTGGGATTACAGGCACGCGCCACCATGCCTGGCTAATTTTGTATTTTTAGTAGAGACGGGGTTTCACCATGTTGGTCAAGCTGGTCTCGAACTCTCGACCTCAGGTGATCTGCCCACTTCGGCCTCCCAAAGTGCTGGGATTACAGGCATGAGCCACCGCGCCCAGCCTGTTTG
ENST00000448901.1	chr2	6506141	6515554	-	AC105253.1-001	TCTCCTTAAAATTTGTGTCCTAGGTGTCTTATCTAGTTCTGGCCTTTTTAATGTGAATTCTTTTTTTTTTTTTTTTTGAGATGAAGTCTGGCTCTGTCACCCAGGCTAGAGTGCACTGGTGCGATCTCGCCTGACTGCAACCTCCACCTCCTGGGTTCAAGGGATTCTCCTGCCTCAGCCTCCCAAGTAGCTGGGATTACAGGCATGCACCACCACACCTGGCTAATTTTTGTATTTTTAGTGGAGACAGGGTTTCACCATGTTGGCCAGGCTGGTCTTGAACTCCTGACCTGAGGTGATCCACCCACCTCGGCCTCCCAAAG
ENST00000528507.1	chr11	69860963	69867165	-	RP11-626H12.2-001	ATGAGAGGCTGAATGGTCACTGGGCCTGTTTTTCTAAAAAGAGACAAGGTCTCATTCTGTTGCCCAAGCTGGAGTGCAGTGGTGTGATCACAGCTCACTGCAGCCTCGACCTCCTGGACTCAAGAGATCCTTCCACCTCAGCCTCCTGAGTAGCTGGGACTGCAGG
ENST00000504245.1	chr15	40331511	40359491	+	RP11-521C20.4-001	TACAAAGAAGGTTTACAAGATAATCTATTAAGAATAGGGAATACAGGCCGGGCACGGTGGCTCACACCTGTAATCCCAGCACTTTGGGAGGCTGAGGTGGGTGGATCATTTGAGGTCAGGAGTTCGAGACCAGCCTGGCCAATGTGGTGAAATCCTGTCTCTACCAAAAATTATCCAGGCATGGTGGTGCGTGCCTGTAGTCCCAGCTACTTGGGAGGCTGAGGCATGAGCATCGCTTGAACCCGGGAGGCAGAGGTTGCAGTGAGCCGAGATCGCGCCACTACACCCCAGCCTGGGTGACAGAGCAAGACT
ENST00000421004.3	chr5	77654624	77656331	-	CTD-2037K23.2-001	GATGAGATTATCAAAAGATGTGTTAAATTAATTTGTACCGGCCGGGCGCGGTGGCTTACGCCTGTAATCCCAACACTTTGGGAGGCCGAGGCGGGCGAATCACAAGGTCATGAGTTCGAAACCAGCCTGGCCAATATGGTGAAACCCCCGTCTCTACTAAAAATACAGAAATTAGCCGGGAGTGGTGGCGTACGCCTGTAGTCCCAGCTACTCTGGAGGCTAAGGCAGGAGAATCGCTTGAATCCGGGAGGTGGAGGTCGCAGTGAGCCGAGACCGGGCCACTGCACTCCAGCCTGGGAGACAGAGCGAGACTCT
ENST00000577066.1	chr17	79002932	79008373	-	CTD-2561B21.9-001	GCGGTGGCTCACACCTTAATCCCAGCACTTTGGAAGGCTGAGGCGGGCAGATCACAAGGTCAGGAGTTTGAGACCAGCCTAGCCAACATGGTGAAATCTCATCTCTAAAAATACAAAAATTAGCCGGGCGTGGTGGCAGGCGCCTGTAGTCCCAGCTACTCGGGAGGCTGAGGCAGGAGAATTGCTTGAACCCAGGAGGCGGGGGT
ENST00000541861.1	chr3	50242691	50258400	+	SLC38A3-201	GATCGTGAAGGAGAAGGTGCAGCTGCAGGTCGAGCCTGAGGCTTCAGCCTTCTGCACTCCCAGCTACTTCACGCTCAACTCACAGACAGCATACACCATCCCCATCATGGCCTTCGCCTTCGTCTGCCACCCCGAGGTGCTGCCCATCTATACTGAGCTCAAGGACCCCTCCAAGAAGAAGATGCAGCACATCTCCAACCTGTCCATCGCTGTCATGTACATCATGTACTTCCTGGCTGCCCTCTTCGGCTACCTCACCTTCTACAACGGGGTGGAGTCGGAGCTGCTGCACACCTACAGCAAGGTGGACCCGTTTGACGTCCTGATCCTGTGTGTGCGCGTGGCCGTGCTGACAGCAGTCACGCTCACAGTGCCCATCGTTCTGTTCCCGGTGCGCCG…
ENST00000397549.2	chr17	77681074	77686081	+	CTD-2116F7.1-001	GCAAGTATTTTTGGTTTTTGTTTGTTTGGTTTCTTTTTTTTGAGATGGAGTCTTGCTGTATTGCCCAGGCTGGAGTGCAATGGCACAACCTCGGCTCACTGCAGCCTCTGTCTCCTGGGTTCAAGTGATTCTCCTGCCTCAGACTCCTGAGTAGCTGGGATTACAGGCGCCCGCAACCAGGCCCTGCTAATTTTTTGTATTTTTAGTAGAGTTGGGGTTTCACCATGTTGGCCAGGCTGGTCTCAAACTCCCGACCTCAGGTGATCCACCCACCTCGGCCTCTCAAAGTGCTGGGATTACAGGTGTGAGCCACCACACCCAGCCTGTT
ENST00000517747.1	chr8	17942397	17945001	+	CTD-2547L16.1-002	AACAACAAAAAGACAAACTTCTTCCACCCTGAGGCGTATGTTCTCGGTCTTTGTGGGAAGAAACAAATCACAAAAGCAATTAAGAGAGCTCAAACAATGGGGTTTATGCCAGTTACATACAAGGATCCTGCATATTTCAGGGACCCTAAAGTTTATAACATCAGATATCCGGAATAAATTCCATCACATTACCACCAGTAAACTTATTTTATAGTAAGTGGTTGTATGACGCCAATACTGACTCAAACCAACCTTTGGATAGAAAAGTGTTTCAGGAGTGAGGTAAAGAATGACACTTCCCCTTCATACCAATCA
ENST00000585048.1	chr17	16343792	16344266	-	RP11-138I1.3-001	TTCTAAGTTTTTGTAAATTATTGAGGACTACAAATCTTAATTAGCTTCTCAGTAGGTTGTAATTTTTTTTTTTTTTTTGAGATGGAGTCTCGCTGTTGCCCAGGCTGGTCTTGAACTCCTGACCTCAGGTGATCCACCCACCTTAGCCTCCCA
ENST00000562795.1	chr18	71878625	71879804	-	RP11-669I1.1-001	GGAAACTCCAAATGTGTTAGTTTAGACAACATTGTACGTTTTTTGTTTTTTTTTTGTTTTTGAGACGGAGTTTTGCTCTTCTTTCCTGGGCTGGAGTGCAATGGCACGATCTCGGCTAACGGCAACCTTCGCCTCCTGGGTTCAAGCGATTCTCCTACCTCAGCCTCCCAAGTAGCTGGCATTACAGGAGCCCACCATCACGCCTGGCTAATTTTGTATTTTTAGTTGAGACGGGGTTTCACCATGTTGGCCAGGCTGGTCTTGAACTCCTGACCTCAAGTGATCTGTCTGCCTCAGCCTCCCAAAGTGCTGGGATTTCAG
ENST00000570809.1	chr17	666804	668559	-	RP11-676J12.4-001	TATTTTCTTTCCTTTTGTGCCTGGCTGCTTTTACTCACCATGGCTTTTTTTGTTTTTTGTTTTTTGTTTTTTTTTGAGACGGAGTCTCGCTCTGTCACCCAGGCTGGAGTGCAGTGGTACAATCTCTGCTCACTGCAAGCTCCGCCTCCCGGGTTCACGCCATTCTCCTGCCTCAGCCTACCGAGTAGCTGGGACTACAGGCACCTGCCACCTCGCCCGGCTAATTTTTTGTATTTTTAGTAGAGACGGGTTTCACCGTGTTAGCCAGGATGGTCTCGATCTCCTGACCTTGTGATCCACCCACCTTGGCCTCCCAAAGGGCTGGGATTACAGGTGTGAGCCACCGCGCCCGGCCTA
ENST00000553181.1	chr2	10588819	10591453	+	RP11-320M2.1-002	TTAGGAATCACCCTCATGTGGAGATGAGATTTCTTTTTTATTTTTTTTTTCTGAGAGTCTCACTCTGTTGCCCAGGCTGGAGTGCAGTGACGTGATCTCGTCTCACTGCAACCTCTGCCTCCCAGGCTCAAGCGATTCTCATGCCTCGGCCTCCTGAGTAGCTGGGATTACGGGCATGTACCACCGTGCCCAGCTAATTTTTGCATTTTTAGTAGAGATGGGGTTTCGCCATGTTGGCTAGGCTGATCTCAAACTCCTGACCTCAAGTGATCCACCCACCTCGGCCTCCCAAAGTGCTGGGATGACAGGCGTGAGCCACTGTGCCTGGCCAG
ENST00000579057.1	chr6	135819074	135838197	+	LINC00271-005	AATGCAGCTAACCAGGGAGATGGAAAATCTCTACAGTGAGAGCCACAAAACACTTCTCAAAGAAATCAGAGATGACACAGACAAATGGAAAAACATTACATGCTTATGGATAGGAAGAATCAATATCATTAAAATGGCCATACTGCCCAAAGCA
ENST00000562038.1	chr2	217081767	217084915	+	RP11-566E18.3-001	AAATATGGGACTCAATCATTTTAGTCCCCTTCTTTCTATAAGTGTGTGTGTGCGGATATGTGTGCTAGATGTTCTTGCTGTGTTAGGAGGTGATAAACATTTGTCCATGTTATATAGGTGGAAAGGGTCAGACTACTAAATTGTGAAGACATCATCTGTCTGCATTTATTGAGAATGTGAATATGAAACAAGCTGCAAGTATTCTATAAATGTTCACTGTTATTAGATATTGTATGTCTTTGTGTCCTTTTATTCATGAATTCTTGCACATTATGAAGAAAGAGTCCATGTGGTCAGTGTCTTACCCGGTGTAGGGTAAATGCACCTGATAGCAATAACTTAAGCACACCTTTATAATGACCCTATATGGCAGATGCTCCTGAATGTGTGTTTCGAGCT…
ENST00000426752.1	chr10	107944142	107959138	+	RP11-298H24.1-003	CACCAGTGTTCAGATACACCTGGATGGAGTCTCACTCTGTTGCCAGGCTAGAGTGCAGTGGCATGATCTTGGCTCACTGCAGCCTCTTCCTCCTGGGTTCAAGCGATTACCCTGCCTCAGCCTCCCGAGTAGCTGGGACTACAGGTGCCCGCCACCACGCCCAGCTAATTTTTGTATTTTTTTTTTAG
ENST00000582858.1	chr17	26928844	26929302	-	RP11-192H23.8-001	CTTCAAAAAAAGAAAGAGGTCAGGTGTGGTGGCCCACGCCTTTAATCCCAGCACTTCGGGAGGCTGAGGCAGGTGGATTACTTGAGGTCAGGAGTTTGAGATCAGCCTGGCCAACGTGGTAAAACCCTGTTTCTACTAAAGAAATATAAAAATTAGCCAGGTGTGGTGGCACGTGCCTTTA
ENST00000551408.2	chr14	57533725	57579378	-	RP11-108M12.3-002	GCAATCAGCGAGACTCCGTGGGCGTAGGACCCTCCGAGCCAGGTGTGGGATATAATCTCGTGGTGCACCGTTTTTCAAGCCCGTCGGAAAAGCGCAGTATTCGGGTGGGAGTGACCCGATTTTCCAGGTGCCGTCCGTCACCCCTTTCTTTGACTCAGAAAGGGAACTCCCTGACCCCTTGCGCTTCTCGAGTGAGGCAGTGCCTCGCCCTGCTTCGGCTCCCGCACAGTGCGCGCACACACTGGCCTGCGCCCACTGTCTGGCACTCCCTAGTGAGAGAAACCCGGTACCTCAGATGGAAATGCAGAAATCACCCATCTTCTGCGTCGCTCACGCTGGGAGCTGTAGACCAGAGCTGTTCCTATTCGGCCATCTTGGCTCCTCCTC
ENST00000520619.1	chr8	67834252	67838633	-	SNHG6-004	GCAAGAAAGCCTTTGAGGTGAAGGTGTATGAAAGTCATCATAACAGATGTTTTCCAAAAACTTGTAGAAGGTTGTGAAAAAACTACTAGGATCACGCGGCATGTATTGAGCATATAGGTTGCTGTAGATGAATGTTCTTAGCTGTCATGTTTAAAAATACTTCTGCTTCGTTACCTCAAGTGTGGCATGCAGCATTTTGGAAGGAAAATTGAAGACGTGTTCAAGAAAACATGAACAGAAGCAAATGATGAAAATGAGCATTTTA
ENST00000514260.1	chr4	66536247	66559104	+	RP11-807H7.1-002	GGCATTTTTAGTGATGTGTGGCCTCACCACTTAAATCCAGTTTATTGAATCTGAAGTGATTTGCTCCTCTTTCTGGACTACACAATAAACACCCTCCAACGTCCCCAGCCATGCTCTTCCCATCATTTGGCTGAAAGGGGAGGAATTCAAGGCCTTAGAGTGGGGAAGCTACAATTTGGAAGAATCCTGGAAGCACAGATTACCCTGTGAAGCAGCATCCCCATGAGGGTCTCTTTCTTCTGTGATATAAGCAAGAAATAAATGAATTGTGCAAATCC
ENST00000447748.1	chr1	65437907	65458695	-	RP11-182I10.3-001	CAAGAAGGAATATAAGTACAGGGGACATTAGAGGATAAGCTCATAAGGGCTGGACTAAATCTTTTTTTTTTTTTTTTTTTTTGAGACAGAATCTCGGAATCTCGCTCTGTCGCCCAGGCTGGAGTGCAGTGGTGCAATCTTGGCTCACTGCAAGCTCCACCTCCTGGATTCCTGCCATTCTCCTGCCTCAGCCTCCCGAGTAGCTGGGACTACAGGCACCTGCCACCATGGTGGGCCAATTTTTTGTATTTTTGGTAGAGATGGGGTTTCACCATGTTAGCCAGGATGGTCTCGATCTCCTGACCTCATGATTCGCCCGCCTCGGCCTCCCAACGTGCTGGGATTACAGGCGTGAGCCACCGCGCCTGGCCTAAA
ENST00000566996.1	chr16	23681331	23684448	+	CTD-2196E14.9-001	GGAGGCCGAGGTGGGCAGATCACGAGGTCAGGAGATCAAGACCATCCTGGCTAACACAGTGAAACCCCATCTCTACTAAAAATACAAAAAAATTAGCCAGGCATGGTGGCGGGTGCCTGTATTCCCAGCTACTTGGGAGGCTGAGGCAGGAGAATGGCGCGAACCCAGGGGGCGGAGCTTGCAGTGAGCTGTAATTGTGCCACTGCACTCCAGCCTGGGCGACAGAGCGAGACTCCGTC
ENST00000571772.1	chr16	67466594	67468931	+	RP11-297D21.3-001	AATACAAAACTTAGCCAGGCCTGTGGTGATGCGCACCTGTAGTCTCAGCTACTCAGGAGGCTGAGGCAGGAGAATCGCTTGAACCCGGGAGGCAGAGGTTGCACTGAGCTGAGATCACGCCACTGCACTCCAGCCTGGGCAACAGAGTGAGACTCCGTC
ENST00000450840.1	chr2	130680749	130704276	+	AC079776.3-001	TGGTCATAAAAAAAAACATGGACAAGAATGATCATGCTGGGAGTGGTGGCTCACGCCTGTAATCCCAACACTTTGGGAGGCTGAGGCAAGCAGATTGCTTGAGTCCAGGAGTTTGAGACCAGCCTGGGCAACATGGCGAAACCCTGTCTCCACTAAAAATACAAAAATTAGCTGGGTGTGGTGGTGCATGCCTGTAGTTCCAGCTACTTGAGAGGCTGAGGTAGGA
ENST00000445260.1	chr1	121166922	121171134	+	AL358175.2-001	TAGAGTCTTGCTCTGTCACCAGCCGGAGTGCAATGGCACGATCTCGGCTCACCACAACCTCCGCCCCCTGGGTTCAAGTGATTCTCCTGCCTCAGCCTCCTGAGTAGCTGGGACTACAGGTGCACACCACGCCCAGCTACTTTTTGTATTTTTAGTAGAGACGGGGTTTCACCATATTGGCCAGGGT
ENST00000581029.1	chr18	3466247	3473201	+	RP11-838N2.4-002	GATCTCGGCTCAATGCAACCTCTGCCGCCCAGGATTCAAGCGATTCTCCTGCCTCAGCTTCTTGAGTATCTGGGATTACAGGCACCTGCCACCACGCCTGACTAATTTTTGTAGTTTTAGTAGAGCCAGGGTTTCACCATCTTGGCCAGGCTGGTCTTGAACTCCTGACCTCGTGATCCACCCACCTTGTCTTCCCAAAGTGCTGCGATTACAGGCGTGAGCCACCGTGCCCGGCTGACCA
ENST00000366253.2	chr10	110307732	110321573	-	RP11-163F15.1-001	TTCCTATCCTACATGATTGTCTATTGTAATGCCAAATTACAAGCAATGGAGTCTCACTGTGTTGCCCAGGCTGGAGTGCTGTGGCATGATCTCAGCTCACTGCCATCTCTGCCTCTTGAGTTCAAGCGATTCTCCTGCCTCAGCTTCCCAAGTAGCTGGGATTACAGGCGCACGCCACCACGCCCCGCTAGTTTTTGTATTTTCAGTAGAGACGGGGTTTCACCATGTTGGCCAGACTGGTCTGTAACTCCAGACTTCAGGTGATCTGCCCACCTTGGCCTCCCAAAGTGCTGGGATTACAGGCCTGAGCCACCATG
ENST00000456177.1	chr20	1614153	1629118	+	RP11-77C3.3-002	CAGCCCCTCCTACCCCTACAGGACTTTTTTTCATTTGTTTTGTTTTGTTTTGTTTTTGATGGAGTTTTGCTCTTGTTGCCCAGGCTGGAGTGCAATGGTGCAATCTCGGCTCACCGCAACCTCCGCCTTCCAGTTTCAAACGATTCTCCTGCCTCAGCCTCCCGAGTAGCTGGGATTACAGGCATGCGCCACCATGCCTGGCTACTTTTTTATTTTTAGTAAAGGCGGGGTTTCTCCATGTTGGTTAGGCTGGTCTTGAACTCCTGACCTCAGGTGATCCACCCACCTCGGCCTCCCAAAGTGCTGGGATTACAGGCATGAGCCACTGCACCCAGCCTCA
ENST00000533146.1	chr15	40978921	40987294	-	CTD-2339L15.1-004	TGGCACATTTATTATAAAAAGAAAGGGAGAGATGTTGCGGGAAGTCAGGGACCCCGGAGGGACCAGCTGAAGCCATGGCAGAAGAACATAAATTGTGAAGATTTCATGGACATTTATTAGTTCCCCAATCAATACCCTTGTGATTTCCTATGCCTGTCTTTACTTTAATCTCTTAATCCCGTCATCTTCGTAAACTGAGGAGGATGTATGTCGCCTCAGGACCCTGTGATGATTGTGTTAACTGCACAAATTGTAGAGCATTTGTGTTTGAACAATATGAAATCTGGGCACCTTGAAAAAAGAACAGGATAACAGTGATGTTCACG
ENST00000579458.1	chr18	24267584	24283602	-	RP11-17A19.1-001	TGAGACCATGACTTAAATAAAAATTTTTTTGTGTTTTGTTCTAATTTTTACTTTTTTGAGACAGGGTCTCGCTCTGTTGCCCAGGCTGGAGTGCAGTAGCGTGATCTCAGCTCACTGCAACCTCTGCCTCTGGGTTCAAACAATTCTCATGCCTCAGCCTCCCAAGTAGCTGGGATTACAGGTGCCTGCCACCATGCCCAACTAATTTTTTTGTACTTTTAGTAGAGACGGGTTTTCACCATGTTGGTTGGCCAGGCTGGTCTCGAACTCCTGACCTCAAGTGATCCGCCCACCTCAGCCTCCCAAAGTGCTGGGATTACAGGCATGAGCCACCACGCCCGACCA
ENST00000428280.1	chr2	16236547	16245784	-	AC142119.1-002	CGTCTGGCCAAGAATTCTTTTTTGACTTTAGTGCAACAATAAAGGACTCCAGCCAGGCGTGGTGGCTCACACCTGTAATCCCAGCACTTTGGGAGGCCAAGGCAGGCAGACCATGAGGTCAAGAGTTCAAGACCAGCGTGGCCAACATGGTGAAACCCCGTTTCTACTAAAAATACAAAAATGAGCCAGGCACAGTGGTGTGTACCTGTAATCCCAGCTACTCAAGAGGCTAAGGCAGGAGAATCACTTGAACCTGGGAAGCACAGGTTGCAGTGAGCCGAGATCGCACCACTGCACTCTAGCCTGGGCAACAGAACGAG
ENST00000412593.1	chr2	139228225	139231502	+	AC114763.1-001	AGTGAATTTAAGCTACGGTCTCACTCTGTCATCTAGACTGGAGTGCAGTGGCTCCATCACAGCTCACTGCAGCCTCGACCTCCTGGGATCAAGTAATCGTCCTGCCTCAGCCTCCTGAGTAGCTGGGACTACAGGCATGTGCCACCACACTCAGCT
ENST00000447500.1	chr1	736258	745541	-	RP11-206L10.8-001	AGTGAAGATGGAGAAATAGTCAATAATGAAGAGCATGAATATGCATCCAAAAAAAGGAAAAAGGACCATTTTAGAAATGACACAAATACTCAAAGTTTTTATCATGAAAAATGGATCTATGTCCATAAAGAAAGCACAAAAGAAAGGCATGGCTATTGCACCTTGGGAGAAGCCTTTAATCGGTTAGACTTCTCAAGTGCAATTCAAGATATCCGAAGGTTCAATTATGTGGTCAA
ENST00000436932.1	chr10	116524546	116539662	+	RP11-106M7.1-001	CAAAAGGTGACTTGTCAAAATGAGACTTCTTTCATAAAATCAGTCTGGTTGGGCATGGTGGCTCACGCCTGTAATCCTAGCACTTTGGGAGGCTGAAGTAGGTGGATGGCTTGAGCCCAGGAGTTTGAGACCAGCCTGGGCAACATGGCAAAATCCCATCTCTACAAAAAATACAAAAATTAGCCGGGCATAGTGTCACACACCTGTGGTCCCAGCTACTCAGGAGACTGAGATGGGAGGA
ENST00000584737.1	chr17	13536953	13538079	-	RP11-721K1.1-001	TGCCTGTAATCCCAGGACTTTGGAAGGCTGAGGCGGGCAGATCACGAGGCCAGGAGATTGAGACCGTCCTGGCTAACACGGTGAAGCCCCGTCTCTACTAAAAATGCAAAAAATTAGCTGGGCGTGGTGGCAGGTGCCTGTAGTCCCAGCTACTCGGGAGGCTGAGGCAGGAGGATGGCATGAGCCCGGGAGGCGGAGGTTGCAGTGAGCCGAGATTGCGCCACTGCACTCCAGCCTGGGTGACAGAGCAAGACT
ENST00000528480.1	chr11	46138128	46138869	+	RP11-702F3.1-001	AAAATTTAGGCCGGGCGTGGTGGCTCACGCCTATAATCCCAGCACTTTGGGAGGCTGAGAGGCAGGAGAATCGCTTGAACCTGGGAGGCAGAGGTTGCAGTGAGCCGAGATCACGCCGTTGCACTCCAGCCTGGGAAACAGAGCGAGACTCCGT
ENST00000524135.1	chr8	64081213	64125344	+	YTHDF3-003	ATTAAAGCTCTTTTCTGCTTAAGGTGACATCTTTGAACACTTTAACACAAAGTTGACTCTTCTCGTAATGGTTTTCATCAGCGCATCTGCCCTTATACTCTTCACCAAACACACTTGAGAACTGTAACTTCGTCAAGCACTTTCTGTCCTGAAGCTTTTACCAGTATCTGCTGTCTTTTGTAATTATGCATCCTAGCTAAGGCACAGAAGACTGAATGAATGCAAGGATTCATTAACTCTTTGAATTTGTTAAATACTAACAGTTAACCATTAGAAGTGGTTCAATGATGTAAGAGTCACACTGCTTCAACTTTTTCTTTGTTGTAGTTTTTAAATTGTCGATTTTTAGCTATTTGACAGATTAAAAGCAAAATAATCATGCCATATTTAGTCCTGGAG…
ENST00000534499.1	chr11	82783163	82784236	+	RP11-113K21.5-006	AGTTCAACCCCAGCCTGGGCAACATGCGGAGACCCCGTACCGTCTCTACAAAAACATTAAACAAAAAAATTAGCTGGGCATGGTGGTGTACCCCTGTAGTTGCAGCTACACTAGAGGCTGAGGTGGGAGGATCGCTTGAGCCCGGGATGTTGAGG
ENST00000573042.1	chr16	4295825	4303790	-	RP11-95P2.1-001	TCCCGTCTCAGCCTCCCGAGTAACAGGAACCACAGGTGTGTGCCAGCACGCCTGGCTAATTTTTTTTTTTTTTTTCTTGAGGTGGAGTTTCACTGTTGTTGCCCAGGTTGGAGTGCAGTGGCACAATCTCAGCTCACTGCAACCTCTGCCTCCTGGGTTCAAGTGATTCTCCTGCTTCAGCCTCACGAGTTGTTGGGATTACAGGCGCCCGCCACCACGCCCAGGTAATTTTTGTTTAGTAGAGACGGGGTTTCACCATGTTGGCCTGGCTGGTCTCGAACTCCTGACCTCAGGTGATCCACCCACCTCGGCCTCCCAAAGTTGTGGGATTGCAGGCGTGAGCCACTGCGCCTGGCCTAATTTTTCAATTTTTTGGTGGAGATAGGGTTTCACCATGTT…
ENST00000458479.1	chr21	34100425	34105227	+	GCFC1-AS1-001	TTGATATCAAATGTGTTGCTTGAGAAGTACCTTTTTTTTTTTGAGACGGAGTCTCGCTCTGTCCGCCCAGGCTAGAGTGCAGTGGCGCGATCTCGGCTCACTGCAAGCTCCGCCTCCCGGGTTCACGCCGTTCTCCTGCCTCAGCCTCCCGAGTAGCTGGGATTACAGGTGCCCACCACCACGCCCGGCTAATTTTTGTATTTTTAGTAGAGACAGGGTTTCACCGTGTTAGCCAGGATGGTCTCGATCTCCTGACCTCGTGATCCACCCGCCTCGGCCTCCCAAAGTGCT
ENST00000316045.5	chr10	97889655	97920530	+	ZNF518A-201	TTACTTCAAACTATTACTTCTTGGGAAAGCAAGTTCAGAAAAAGAAATGACTTTGATATCTCAAAGGAATAATATGCTTCAAACAATGGATTATGAGAAAAGTGTATCTTCTTTGTCAGCAACATCAGAATTGGTTACAGCATCAGTGAATTTGACCACAAAATTTGAAACAAGAGATAATGTTGACTTCTGGGGAAATCATCTCACTCAGAGTCACCCCGAGGTATTAGGTACCACCATTAAAAGTCCAGATAAAGTCAACTGTGTTGCCAAACCAAATGCATACAACAGTGGAGATATGCATAATTATTGCATTAATTATGGCAACTGTGAGTTACCTGTTGAATCCTCCAACCAAGGATCATTACCTTTTCATAATTACTCAAAAGTGAATAATTC…
ENST00000445646.1	chr13	23426134	23426991	+	RP11-363G2.4-001	ACAGGAAAACTTATGAAAATCAACAATAAATCTGAATTTTAATTTTCATTCAACAGCTGAAAAACCATGTCTGTTGACCACATTGGACTATTGCCTAGTTAAAATCCATAAAATTCTCTATAAACCAATGAAAAGAAAGTAGTCTGGCAATAATTTCCAACTTTTTAAATCCTAATTTTTAGTTACAAAGAAAAAGGATAGAACGAGGCTTTTCAAGGAATTCTTGCTCATCCCTTCAATAATTTGGTAGGCAAC
ENST00000413291.1	chr9	32643100	32645024	-	RP11-555J4.3-001	AGAAAGCATCTGCAAACTATGCATGTGACAAAAGTCTACTATTCATCATCTATAAGAAACTTAAACAAATTTACAAGAGAAAAACAAACAACCCCATTAAAAAGTGGGCAAAAGACATGAACAGACACTTTTCAAAAGAAGACATACATGCAGCCAGCA
ENST00000413053.1	chr11	64658897	64660921	-	AP001187.9-001	TTCTCTACCTGCTCCTCTTATTTTTATTTGAGACAGGGTCTTTCTTTGTCACTGAGGCTGGAGTGCAGTGGCACAATCCCAGCTCACTGGAGCCTCGACCTCCCAGGCTCAAGTGATCCCCCGCCTCAGCCTCTTGAGTAGCTGGGACCACAGGCATGCATCACCACACCAGGCTAATTTTTTATTTTTTGTAGAGATGGGGTCTCACTGTGTTGCCCAGGCTGGTCTTGCACTCCTGGGCTCAAGAGATCCTCCCACCTTGGTCTC
ENST00000420905.1	chr12	10100735	10105935	-	AC091814.3-001	CTGGCTGGGCGGGGGGGCTGACCCCCCATCTCCGTCCCAGACGGGGTGGCTGGCCGGGCTGAGGGGCTCCTCACTTCCCAGTAGGGGGGGGCGGGCAGAGGCGCCCCTCACCTCCTGGACGGGGCGGCTGGCCGGGCAGGGGGCTGACCCCCCCACCTCCCTCCCGGACGGCATGGCTGGCCAGGCGGGGGGCTGACCCCCCACCTCCCTCCCGGATGGGGCGGCTGGCCGGGCGGAGGGCTAACCCCCCCCACCTCCCTCCCGGACGGGGTGGCTGCTGGGCGGAGACGCTCCTCACTTCCCAGATGGGGTGGCTGCCGGGCGGAGAGGCTCCTCACTTCTCAGACGGGGCGGCTGCCGGGCGGAGGGGCTCCTCACTTCTCAGACGGGGTGGTTGCC…
ENST00000415793.1	chr19	12305829	12318512	+	CTD-2666L21.1-003	CTGCATACAGGAGATGAGGGAGGACGGCCAGACACCTGGAAGCCGGAAAATGGACTCAGTGGCCTTTGAGGATGTGGCAGTGAACTTCACCCAGGAGGAGTGGGCTTTGCTGGATCCTTGGCAGAAAAAACTCTACAGAGATGTGATGCTG
ENST00000417213.1	chr2	38359778	38366088	-	AC009229.6-001	CAGGACGGGGGAGGAGCCAAGATGACCGAATAGGAACAGCTTCGGTCCACAGCTCCCAGCGTGAGCGATGCAGAAGACGGGTGATTTCTGCATTTCCAACTGAGGGACATGGATGAAACTGGAAACCATCATTCTCAGCAAACTATTGCAAGGACAGAAAACCGAACA
ENST00000421685.1	chrX	46404927	46407671	+	RP1-71L16.2-001	CGGTTAATGTGATAAAAACACTGCATGTAGCCAATTTTTTTTTTTTTTGAGATGGAGTTATTGGCTCTTGTTGCCCAGGCTAGAGTGCAGCGGCGTGATCTTGGCTCACTGCAACCTCCATCTCGTGGGTTCAGGTAATTCTCCTGCCTCAGCCTCCCGAGTGGCTGGGATTACAGGCACACGCCACCATGCCCAGCTAATTTTTTTGTATTTTTAGTAGAGTCGGGGTTTCACTATATGTTGGCCAGGCTGGTCTCGAACTCCTGACCTCAGGTGATCCGCCTGCCTCAGCCTTCCAAAGTGCTGGGGTTACAGGTGTGAGCCACTGCACCCAGCCAAA
ENST00000565072.1	chr16	48657372	48710663	+	RP11-42I10.1-003	CCATCAACATTGAGACAAGACTCTCCACCAGCAAAAAGATTATGACTTGTCCGGGTGCGGTGGCTCACACCTGTAATCCCAGCACTTTGGGAGGCTGAGGCAGACAGATCATCTGAGGTCAGGAGTTCGAGACCAGCCTGACCAACATTGTGAAACCTGTCTCTACTAAAAATACAAAAAATTAGCCGGGCATGGTGGTAGGCACCTATAATCTCAGCTATTTGTAAGGCTGAAGCAGGAGAATTGCTTGAACCTGGGAGGTGGAGGTTGCAGTGAGCCGAGATCACA
ENST00000440455.1	chr7	49269732	49294412	+	AC010971.1-001	TTCTTTTTTTTTGTATTTATTATTAATTATTATTATTATTATTTATTTTTATTTTTTTATTTTATTATTATTATACTTTAAGTTTTAGGGTACATGTGCACAATGTGCAGGTGTTTATTTGTTTGTTTGTTTTGAGATGGATTCTCTGTCACCCAGGCTGAAGTGCAGTGGCGTGATCTCGGATGACTGCAACCTCCATCTCCCGATTTCAAGCGATTCTCCTGTCTCAGCTTCCTGAGTAGCTGGGACTA
ENST00000430326.1	chr10	131581116	131584811	+	RP11-109A6.4-001	CTGCTGAGTGAAAAAGGCATATAAGAAAACATCAGGCTGGGTGCGGTGGCTCACGTCTGTAATCCCAGCACTTTGGGAGGCCGAGGCGGGCAGATCACAAAGTCAGGAGATCGAGACCATCCTGGCTGACACGGTGAAACCCCGTCTCTACTAAAAATACAAAAAAAAATTAGCTGGGCATGGTGGCGGGCGCCTGTAGTCTCAGCTACTTGGGAGGCTGAGGCAGGAGAATGACATGAACCTGGGAGGCAGAGCTTGCAGTGAGCCGAGATCGCACCACTGCACTCCAGCCTGGGTGACAGAGCAAGACTCTGTCTCAAAAAAA
ENST00000509943.1	chr17	48286332	48291820	+	RP11-893F2.5-001	AAGCTGGCACATGTGGATATTGGCTCTGTTTTGCCTTTGACCCCTAGTGAAAGAAAATACTGAGACGGAGTCTCGCTCTGTCGCCCAGGTTGGAGTGAAGCGGCTAGATCTCAGCTCACTGCAACCTCTGCCTCCCAGGTTTAAGCAATTCTCCTGTCTCAGCCTCCAGAGTAGCTGGGACTACAGGCGCATGCCACCATGCCCTACTAATTTTTTGTATTTTTAGGAGAGACAGGCCTTCACCATGTTGGTCAAGCTGGTCTCGAACTCCTGACCTCAGGTGACCCACCGGCTTCAGCCTCCCAAAGTGCTGGGATTACAGGCATGAGCCACCGCGCCCAGCCTCAT
ENST00000561978.1	chr8	128025398	128033259	+	PCAT1-002	GGCCGGGCGCGGTGGCTCACGCCTGTAATCTCAGCACTTTGGAAGGCCAAGGCGGGCAGATCACGAGGTCAGGAGATCAAGACCGTCCTGGCTAACACGGTGAAACCCCGTCTCTACTGAAAATACAAAAAATTAGCCGGGTGTGGTGGCTGGCGCCTGTAGTCCCAGCTACAGGCTGAGGCAGGAGAATGGCATGAACCTGGGAGGCGGAGCTTGCAGTGAGCCGAGACCGTGCCACTGCACTCCAGCCTGGGCGACAGAGCGATACTCCGTCAAAAAAAAAAAAAAAAAAAAAAAAAGACAA
ENST00000450706.1	chr1	114466622	114471880	-	RP5-1073O3.7-001	TAGAGCATCTTCTGTGTGCTAGGCACTATATAAGAAATTAAGGGGCTGGGTGTGGTGGCTCATGCCTGTAATCCCAGCACTTCGGGAGGCTGAGGCAGGTGAATCACCTGAGGTCAGGAGTTCGAGACCAGCCTGGCCAACATGGTGAAACCCCGTCTCTACTAAAAATACAAACATTA
ENST00000560886.1	chr15	36231367	36266970	-	RP11-184D12.1-001	TTTCACAATAAAATGAATCAAAGCTCTCATGAGTTCATAACCTGAGCCAAAGAAAAAGATGGAGTCTCGCTCTGTCGCCCAAGCTGGAGTGCAGTGGCGCGATCTCGGCTCACTGCAAGCTCCGCCTCCCGGGTTCACGCCATTCTCCTGCCTCAGCCTCCCGAGTAGCTGGGACTACAGAGGCCCACCACCACGCCCGGCTAATTTTTTTGGATTTTTAGTAGAGACGGTGTTTCACTGTGTTAGCCAGGATGGTCTCGATCTCCTGACCTCGAGATCTACCCGCCTCGGCCTTCCAAAGTGCTGGGATTACAGGCGTGAGCCACCGCGCCCAGCCTTT
ENST00000428781.1	chr1	1363501	1365635	-	RP4-758J18.9-001	GGTGCACTCTAGTCACAGCTACTTGGGAGGCTGAGGTTATAGGTGCCCACCACCACGCCCAGCTAATTTTTTTTTTTTTTTTTTTTGAGACGGAGCCTCGCTCTTTCGCCCAAGCTAGAGTGCAGTGGCGTGATCTTGGCTCACTGCAAGCTTTGCCTCCCAGGTTCACGCCATTCTCCTGCCTCAGCCTCCCGAGTAGCTGGTACTACAGGTGCCCGCCACCAAGCCCAGCTAATTTCTGTATTTTTTAGTAGAGACGGGGTTTCACCGTGTTAGCCAGGATGATCTGGATCTCCTGAGCTGGTGATCCGCCCTCCTCGGCTTCCCAAAGTGCTGGGATTACAGGCGTGAGCCACCGTGCCTGGCCTGG
ENST00000566929.1	chr16	24484118	24506498	-	CTD-2313J23.1-001	ACCAAATTACATTTCTTGGAGTTCACCTGATACATCATGCCTACTTACTTTTTTTTTTAGATGGAGTCTTGCTCTGTCACCCAGGCTGGAGTGCAGTGGTGCAATCTCGGCTCATTGCAACCTCTGCCTCCCAGGTTCAAGTGATTCTCCTGCCTCAGCCCCCCAAGTAGCTGGGATTACAGGTGCGTGCCACCACGCCCAGCTAATTTTTGTATTTTTAGTAGAGACAGGGTTTCGCCATGTTGGTCAGGCTGGTCTCGAACTCCTGACCTCAAGTGACCCACCTGCCTTGGC
ENST00000466557.1	chr1	164404	173864	-	RP11-34P13.13-001	CCCATACCCTTTTTTCCAGTCTCATGTTGAAGATTTTTATGTAGAAGGCCTTCCCAAAGGAATTTTTTTTTTTTTTTTTTTTTTGAGATGGAGTTTTCACTCTTATCGCCCAGGCTGGGGTGCAATGGCGCAACCTTGCTGGTCACTGCAACCTCTGCCTCCTGGGTTCAAGAAATTCTCCTGCCTTAGCCTCCCAAGTCACTGGGATTACAGGTGCCCACCACCATACCAGGCTAATTTTTGTATTTTTAGTGGAGATGCGGTTTCA
ENST00000565959.1	chr21	33632114	33633896	-	AP000265.1-001	ACGGGTGGGGGTTCATTATATCTGCACTTTTGAGTGTGTATGGTTTATTTTAGGTCGTCTCACTCTGTCGCCCAGGCTGGAGTGCAGTGGTGCCATCTCGGCTCACTGCAACCTTCGCCTCTGGGTTCAAGTGATTCTCCTGCCTCAGCCTTCCAAGTAGCTGGGAGTACAAGCATATGCCACCACGCCCGGCTAATTTTTGTGTTTTTAGTAGGGATGGGGTTTCCCATGTTGGCCAGGCTGGTCTCGAACTTATGACCTCAGGTGATCCTCCTGCCTTGGCCTCCCAAAGTGCTGGGATTATAGGCATGAGCCACTGCACCTGGCCTGTG
ENST00000449363.1	chr17	13932608	13972775	-	COX10-AS1-001	TTATGGCTTCTCTTGGGCATATCCAAATTGCTACCATCACTACTCGTATTAGTCCATTTTCACGCTGCTGATAAAGACATACCTGAGACTGAGAAATTTACCAAATAAAGAGGTGTACTGGACTTACAGTTCCACATGGCTGGGGAGGCCTCACAATCATGGTGGAAGGCAAGAAGGAGCAAGTC
ENST00000429367.1	chr7	56601922	56605823	-	RP11-760D2.5-001	TGGATTATAAGGTAATTATAAGTGTAATTGTATTTGTTTGTTTGTTTGTTTTTCTGAGATGGAGTCTTGCTCTGTTGCTCAGGCTGGAGTGCAGTGGTGTGATCTCAGCTCACTGCAACCTCCGCCTCCTGTGTTCAAGTGATTCTTCTGCCTCAGCCTCCTGAGTAGCTGGGATTACAGGCGTGCACCACCATGCCTGGCTAATTTTTTTGTATTTTTATTAGAGACGGGGTTTCACCATGTTGGCCAGGCTGGTCTCAAACTCCTGAACTCGTGATCCACCCA
ENST00000422253.1	chr1	168433451	168464882	-	RP5-968D22.3-001	AGCAGTCTGGCCATAGCTTTGCTGCACTGCGCACTTCTCCTTGCTGCCGCCATGTGAAGAAGAATGTGTTTGCTTCCCCTTCCGCCATGATTGTAAGTTTCCTGAGGTCTCCTCAACCATGCTGAACTGTGAGTCAATTAAGCCTCTTTCAATTATAAATTACCCAGTCTCAGGTATGTCTTTATTAGCA
ENST00000454596.1	chr6	132223102	132241705	+	RP11-69I8.2-001	CCAACAAAGATCTAATATTCAGCATCTATAAGAAACTTAAACAAATTTCCAAAAACAACCCCATTAAAAAGTGGGCAAAGCATATGAACAGACACTTTTCAAAAGAAGACATACATGCAGCCAACAAACATGAAAAAGGCTCAACACCACCAATCATTAGAGAAATGCAAATCAAAACCACAATGAGATACCATCTCACACTAGTCAGAATGGCTGATGGCTGTTATTAAAAAGTCAAAAAATAACAGATGCTGGCAAGGTTGTG
ENST00000434859.1	chr21	25415571	25422601	+	AP000477.3-001	ATCTACATGTAATACACATCAACAAACAAAAACATGTATGTTTCCAACATATATGTTTGGAGACAGAGTCTCGCTCTGTCCCCCAGGCTGGAGTGCACTGGCACAATCTCAGCTCACTGCAACCTTCCCCTCCCGAGTTCAAGTGATTCTCATGCCTCAGCCTCCCAAGTGGCTGGGACTGCAGGCACGCGCCACCACACCTGGCTAATTTTTGTATTTTTAGTAAAGATAGGGTTTCGCCATGTTGGCCAGGCTGATCTTGAACTCCTGACCTCAAAAAACAAAACAAAGCAAAACAAAACAAAA
ENST00000510694.2	chr12	114188818	114211444	-	RP11-438N16.1-001	GTGAGTATCAAAGAAGACGCTGCAGGTAAAGTCTTTAGGGCCAGCCAGGCGTAGTGGCTCATGCCTGTAATCCCAGCACTTTGGGAGGCCAAGGCGGGTGGATCATGAGGTCAGGAGTTCAGCCTGGCCAATATGATGAAACACTGTCTCTATTAAAAATACAAAAAAATTAGCCAGGCATGGTGCCAGGTGCCTGTAGTCCCAGCTACTCAGGAGGCTGAGACAGGAGAATCGCTTGAGCCCAGGAAGCGGAGGTTGCAGTGAGCCGAGATCACACCACTGCACTCCAGCCTGGGCGACAGAGCAAGACTCT
ENST00000499765.1	chr11	10830843	10844478	+	RP11-685M7.3-001	TGTGTGTGTGTGTGTGTGTGTGATAGATCTCACTCTTTTGCCCAGGCTTGAGTGCAGTGGTGTGATCTTGGCTCACTGCAACCTCCGCCTCCCAGGTTCAAGCAATTCTCCCACCTCAGCCTCCCAAGTAGCTGGGACTACAGGTGCCTGCCATCACGCCCGGCTACTTTTTGTATTTTTAGTAGAGATGGGGGTTTCACCATGTTGGCCAGGCTAGTCTTGAACTCCTGACCTCGAGTGATGTGCCAGCCTTGGCCTCCCAAAATGCTGAGATTACAGGCATGAGCCACTGCACCTAGCCAC
ENST00000400362.2	chr21	46707976	46711653	+	BX322557.10-002	CGCAGCCCACGCAGGGGCTCCTGAGGGGAGACATAAGACATCAGTCAGTACATGTGAGGTGTGCATTGGATTGATCCAGAAAGTCAGGACGACTCCAAGTGGAAAGGCCTCCAGAGACAGGAGACAGTAAAAGAAATGGCCTCTCTCCTCTGTCAGAGTGGAGTCCCGAGCTCCCAGAAATGCCACATGATGGACAAACGCTTGGGGGAAAAAAAAAAAAAAGGAGACCTCAGTCGGACACAAAAGCAGGAGCTTTAAAAGAAAAAATAAGAGATAAGTTGAACTTCACCAAAAAATAAGCGTTTCTGGTCTTTGAAAGACACTTAAAATGAAAAGGCAAGCCATCGATGGGGAAAATACTCAGAATAATGGATCTGACAGAGGGCTGTATCTAGAATA…
ENST00000430756.1	chrX	115032518	115085422	-	RP11-761E20.1-001	ACTATTCCCAGTATATACGTCAAGTCACTGAGGTAGGAAAAAAGTTGCTACAGTCCTATTATTTTATGGTTATTATAAGTATACCAGGACTCTAAAAAGAACTTGTTTGTATAATGCTATTCTATACAAGGTATGTAGCCCAGGAAATGACCAACCTGATGTGTGTTATGACCCATCTGAGCCTCCCATGACCACAGTTTTTAAGATTAAGGACTGAAACCTGGTGGGGGCTCATAAACGATATGAGTAAAGTGTTAGCCAAAACAAAAGAAAAAGGGGTGCCCAAACAAGTCACCTTGAAGTTTGATGCCTGTGTTGTCATTAATAGTAATAAGTTAGGAATAGGATGTGGTTCTCTTAATTAGGAAAAAGGCTATATGGCAAAAAAAAAAAAAAAGT…
ENST00000437451.1	chr1	144598650	144607547	+	NBPF8-014	ACTGTCCAGGGCTTCCAGTGGACTCTCCGAGGTACTGATGTAGAAACTTCCCCATTCGGTGCACCAAGAGCAACCTCACACGGTGTGGGCCGAATGAAGAGCTGCCAGATCCCACAGCCCTTGAAGATAAGGATGGTCAAACAAAATAATATCATACCTGGAGAAACTCAGATCTTGCTAAGATTTACTGGTTGGGAATCCAAAGTTAATGCCAAGAAGCAGCCGCCAGTTGGGATCAAATGTGAGCCTATGGATCAAGGGGAGATAGTGGAAGAGAAGCAGGGATGGGTCTGCC
ENST00000502700.2	chr12	67480557	67489334	-	RP11-123O10.3-003	AAATTTGCCAGAAGATGGCGAGCTGGGAAGAAATAAAACCAGGATTTGAGCCAGAGACAGGGTTTCTCTATGTTGCCCAGGCTTGTGTTGAACTCCTGGCCTCAAGTGATCTTCCCACCTCAGCTTCTCAAAGTGCTGGAATTACAGGCATAAGCCACCATGCCTGGCTGCA
ENST00000503950.1	chr4	124411422	124443261	+	RP11-381N20.2-001	CAGAGTAGCTGGGACTACAGGTGCCCGCTACCATGCCTGGCTAATTTTTTTGCATTTTCGTAGAGACGGGGTTTCACTGTGTTAGCCAGGATGGTCTTGATCTCCTGACCTCGTGATCCGCCTGCCTTGGCCTCCCAAAGTGTTGGGATTACAGGTGTGAGCCACCGCGCCCGGTCGA
ENST00000530583.1	chr11	129872832	129874251	+	LINC00167-002	AATTAACTCAATAGTATTCTCTTTACTGTTTTTTGTTTTGTTTTGTTGTTTTGTTTTTTGATACGGAGTCTCGCTCTGTTGCCCAGGCTGGAGTGCAGTGGTGAGATCTGGGCTCATTGCAACCTCTGCCTCCCGGGTTCAAGCGATTCTCCTGCCTCAGCCTCTCTAGTAGCTGAGATTACAGGCATGCACCACCACGCCCGGCTAATTTTTGTATTTTCAGTAGAGATGGGGTTTCCCCATGTTGGCCAGGCTGGT
ENST00000540687.1	chr22	31366662	31372049	+	TUG1-003	CTGTGTGGTTGGTGGTGAATAGGCTTCTTTTTACATGGTGCTGCCAGCCCAGCTAATTAATGGTGCACGTGGACTTTTAGCAAGCGGGCTCACTGGAAGAGACTGAACCTGGCATGGAATTCCTGAAGATGTTTGGGGTTTTTTTCTTTCTTAATCGAAAGTTAACATTGTCTGAAAAGTTTTGTTAGAACTACTGCGGAACCTCAAAATCAGTAGATTTGGAAGTGATTCAAAGCTAAACTTTTTCCTTGGCCCTCCTTGTGTTCTAATTGCTTGCAAGTGTAATACTAGGATGTCCAAGATGCCAGTTTTTGCTTCTTTGTTAGTTGTCAGCTGCTTTTATCAAATTTCAGGCCATTATCCAACAAACACTATAAAAATGTTTGAACAATTGGATTT…
ENST00000415513.1	chr7	104581509	104602507	+	RP11-325F22.2-002	TCTGCAGCTTCACTCCTAAAGCCAGAGAGACCACAAACCCACCGGGAGGAACGAACAACTCCAGACGCGCGGCCTTAAGAGCTGTAACACTCACCGCGAAAGTCTGCAGCTTCACTCCTAAAGCCAGCGAGACCACGAACCCACCAGGAGGAACGAACAATTCCAGATGCGCCGCCTTAGGAGCTGTAACACTCACCGCGAAGATCTGCAGCTTCACTCCTGAGCCGGCGAGACCACGAACCCCACCAGAAGGAAGAAACTCCGGACACGCCGCCTTTAAGAACTATAACACTCACGGCGAGGGTCCACGGCTTCATTCTTGAAGTCAGTGAAACCAAGAACCCACCAATTCCGGACACAGCAG
ENST00000429124.1	chrX	73498208	73512435	-	FTX-001	AAAATAAAAAATTAACTGGGCACGGTGGTGCTCACGCCTGTAATCCCAGCACCTGGGGAGGCCGAGGCGGGTGGATCACGAGGTCAAGAGATCGAGACCATCCTGGCCAACATGGTGAAACCCCGTCTGTACTAAAAATACAAAAATTAGCCAGGCGTGATAGCAGGCGCCTGTAGTTCCAGCTATGGGAGGCTGAGGCAGGAGAATCAGATGAACCTGGGAGACGGAGGTTGCAGTGAGCTGAGATCACGCCACTGCACTCCAGCCTGGTGAC
ENST00000508601.1	chr4	6202459	6240044	+	RP11-586D19.1-001	AGAGGAAGAAACAAACTCTATTAAAAGGAATTTCAAGGGCCGGGCAAGATGGATCACACCTGTAATCCCAGCACTTTGGGAGGCCGAGGTGGGCGGATCACCTGAGGTCAGCAGTTCGAGACCAGCCTGGCCAACATGGCGAAACCCTGTCTCTACTAAACATACAAAAAAATTAGCCGGGCGTGGTGGCACATGCCTGTAATCCCAACTACTTGGGAGGCTGAGGCAGGAGAATCACTTGAATCTGGGAGGTGGAGGTTGCAGTGAGCCAAGATCGCACCACTGCA
ENST00000509496.1	chr5	108803053	108803653	+	RP11-231G15.2-001	GATGTAAAGGATGTGAAAAGAGAGTAGACAAGAAATATACCATTGGGGCCGGGCGCGGTGGCTCATGCCTGTAATCCTAGTACTTTGGGAGGCTGAGCGGGTGGATTACCTGAGGTCAGGAGTTCAAGACCAGCCTGACCAACATGGTGAAACCCCGTCTCTACTAAAT
ENST00000399196.1	chr6	30780642	30798436	-	LINC00243-001	ACGCCTGTAATTCTAGCACTTTGGGAGGCCAAGACGAGCAGATCACTTGAGGTAGAGAGTTTGAGACCAGCCTGGCCAACATGATGAAACCCTGTTCTCTACTAAAAATACAAAAATTAGCTGGGTGTGGTGGCAGGCACCTGCAATCCCAGCTACATGGGAGGCTGAGGCAGGAGAATCGCTTGAACCCAGGAGACAGGGGTTGCAGTGAGCCAAGATCACACCACTGCACTCCAGCCTGGGCGACAGAGCAAGACTCC
ENST00000522183.1	chr8	76135937	76236976	-	RP11-697M17.1-003	TTGAGCTGTGGTGGGCTCCACCCAGTTCGAGCTTCCCTGCTGCTTTGTTTACCTAAGCAAGCCTGGGCAATGGCGGGCGCCCCTCCCCCAGCCTCGCTGCCGCCTTGCAGTTTGATCTCAGACTGCTGTGCTAGCAATCAGCGAGACTCCGTGGGCGTAGGACCC
ENST00000417721.1	chr20	47894714	47905797	+	ZNFX1-AS1-004	CGTTAGAGCAGCCAGCGGGTACAGAATGGATTTTGGAAGAGGGAGTCACCACTGGACCTCCAAGGAAGCCACGTGCAGACATCTACAACCTTCGATCTCCTGACGAAAACTGGCGATGGAATATGAGAGGAGCCCTCTGGAAAGAAAAGGACAGACCCTGTGCTTTCATGAAAGTGAAGATCTGGCTGAACCAGTTCCACAAGGTTACTGTATACATAGCCTGAGTTTAAAAGGCTGTGCCCACTTCAAGAATGTCATTGTTAGACTTTGAAATTTCTAACTGCCTACCTGCATAAAGA
ENST00000382641.1	chr22	27063655	27068617	-	CTA-373H7.7-001	GGGTTTTGGACATGAAACATTTTTAGAAGAAACTTAGGCCAGGCACAGTGACTCCCACCTGTAATCCCAGCACTTTGGGAGGCTGAGGAAGGAGGATCACTTGAGCCCAGGAGTTCGAGACCAGCCTGGGCAACATAATGAGACTCTGTCTCTACAAAAAATAAGCCAGGCATGGTAGCATGCACCTGTAGTCCCAGCTACCCAGGAGGCTGAGGTGGGAGGATGTATTGAGCCCTGGAGTTCAAGGCTGCAGTGAGCCGTGATCATAACACTGTACTCTAGCCTGGGCAACAGAGTGAGAC
ENST00000427857.1	chr1	803782	812182	-	FAM41C-002	CCTAATCCCTTCTACATAGGGTTCAGTGCATGAACAGCAAGAGGACCTTGTGCATGAATAATTTGTTTCCATACTACAGAGTGGGTAATAAGCAGATTAGTAAAAACAATTCTGCTTCACTTCAATAACAGCCTCCTCCAACTCATTTTTTCTCAACAAACTTATTTTTCCAGCAGAAGAATCCCAGACTTCTTAGAGAACCCAGTGACTTTTTGCACCTTAAATCTGTGAAATCCTCATGTTTTCTTCTGCCGTATCCATAGTTCAAACAAAGATGAGGCAAAGCTAGACGCATTCCT
ENST00000577309.1	chr17	21359824	21363527	-	RP11-728E14.3-001	GACCGGCCCAGAGTTCACATCCCTGGCTTGATCTACAGGTAAATTTTTTTTGTATACTTTAAGTTCTAGGGTACAGGTGCACAACGTGCAGGTTTGTTACATAGGTATACATGTGCCATGTTGGCTTGCTGCACCCATAAACTCGTCATTTACATTAGGTATTTCTCCTAATGCTTTCCCTCCCCCACTCCCCCACCTCCCCTACTGGCCCTGGTGTGTGATGTTCCCCGCCCTGTGTCCAAGTGTTCTCATTGTTCAGTTCCCACTTATGAGTGAGAACATGCGGTGTTTGGTTTTCTGTCCTTGTGATAGTTTGCTGAGAAAGATGGTTTCCAGTTTAATCCATGTCCCTGCAATGGACATGAATTCATCTTTTTTATGGCTGCATAGTATTCCGTG…
ENST00000510175.1	chr4	124419	157779	+	ZNF718-002	GAATTGTTGCATCAGAGGTATGAGTGATTCTTTTTAGGTGGGCATCATTCATGAACTTTTTTTTTTTTTTTGAGACGGAGTCTCGCTCTGTCGCCCAGGCTGGAGTGCAGTGGCGGGATCTCGGCTCACTGCAAGCTCTGCCTCCCCCTGGGTTCACGCCATTCTCCTGCCTCAGCCTCCCAAGTAGCTGGGACTACAGGCGCCCGCCACTACGCCCGGCTAATTTTTTGTATTTTTAGTAGAGACGGGGTTTCACCGTTTTAGCCGGGATGGTCTCGATCTCCTGACCTCGTGATCCGCCCGCCTCGGCCTCCCAA
ENST00000431071.1	chr7	119344609	119547429	-	RP11-328J2.1-002	CCCGCCGTGATTCTGAGGCCTTTCCAGCCATGTCAAACTCAAAATGTGACTGAAAAACAGAAGCATTTGGAATACGTAACAGAAGTCATTAAAAAGAGGACTAGGAAAGGCCATGTGAGGACACGGTGAGAAGGGAGCCATCTGCAAACCAAAAGGGGAACTCCAAGCAGACAGTGACTTTGCTACCACCTTGATATTTGACTTCCAGCCTCCATAACTTTGAGAAGTTGATTCCTATTATTAAGCCACTCAGTCAATGATATTTTGTATGGCAGCCAAAGCAGACTAATACAGACTTTCCCTGGCAAACAAAAACAAACAGTTTATTTTCAGCAGAACTGCCTTATAAGAAATGTTGTACACGACAGTGTATTATGTGACTATAGCTTATGGAATAAA…
ENST00000553202.1	chr12	44112795	44117803	-	RP11-350F4.2-001	ATGCACTTATTTATTTTTTGTTTTTTGTGATGGAGTCTCACTCTATCACCCGTGCAGTGGCACGATCTTGGCTCACTGCAACCTCTGCCTCTTGGGTTCAAGTGATTCTCCTGTATCAGCCTCCCAAGGAGCTAGGATTACAGGCGTGTGCCACCATACCCAGCTAATTTTTGTATTTTTATTAGAGATGGGATTTCACCATGTTGGCCATGCTGGTCTCAAACTCCTGACCTCAAATGATCTGCCAGCCTCAG
ENST00000450804.3	chr11	72281703	72284273	+	RP11-169D4.1-001	TGCAGCATTCTGTTGATGGAGAGTCAAACTCTGTAAAAAAAAATTTTTTTTTTCTTTAGATGGAGTCTCACTCTGTCACCCAGGCTGGAGTGCAGTGGCGCGATCTCGGCTCACTGCAACCTCCGCCTCCCGGGTTCAAGCAATCCTCCCTGCCTCAGCCTCCCAAGTAGCTGGGATTATAGGCACCTGCCACCACGGTCGACTAATTTTTGTATTTTTTAGTAGAGACTGGGTTTTCGTCATGTTGGTCAGGCTGGTCTTGAACTCCTGACCTCATGTGATCCACCCACCTCCGCCTCCCAAAGTGTTGGGA
ENST00000425195.1	chr3	27844252	27901816	+	AC098973.2-001	TCTATGTGACTGGTTTGCTCTTGCATATCATGTTTTCCGCTCTTATGCTCCAGATCCATCATGAGAAGAACATGCCCTGGATTCCTGCTATCCCTTTAGCCATGGCTCCAAAATTAACACACACAAGGAAGACCTGAGGTCAATCCACAGCCTGGATTCAAGTCACCTAATACATAGGAGAATCAGAGCTACCCAGCCACACTCAATCTACGTTAACTGAACCTCAGCTGACCTGCAGATTTATGAGTATGAGAATAAAGGCTTGTT
ENST00000412112.3	chr2	104669959	104675714	+	RP11-76I14.1-001	AAAACTCTGTCTCTACTAAAGATAGAAAAATTAGTCGGGTGCAGTGGCATGCACCTGTAGTCCCAGCTACTTGGGAGGCTGAGGCAGGAGAATCACTTGAATCTGGGAGGCAGAGGTTGCAGTGAGCTGAGATCATACCACTGCACTCCAGCCTGGGCAACAGAGTGAGACTC
ENST00000437589.1	chr2	7057162	7058810	-	AC017076.4-002	CATTCTCCTGCCTCAGCCTCCCGAGTAGCTGGGACTACAGGCGCCCGCCACTGCGCCCGGCTAATTTTTTGTATTTTTAGTAGAGAGGGGGTTTCACCGTGGTCTCGATCTCCTGACCTCGTGATCCGCCCGCCTCAGCCTCCCAAAGTGCTGGGATTACAGGCGTGAGCCACCGCGCCCGGCCAGTTC
ENST00000568083.1	chr16	32141462	32150840	+	RP11-1166P10.9-001	TTGTAAGAAATGTTGTTTTGGCCGGGCGCGGTGGCTCACGCCTGTAATCCCAGCACTTTGGGAGGCCGAGGCGGGTGGATCACGAGGTCAGGAGATCGAGACCATCCTGGCTAACAAGGTGAAACCCCGTCTCTACTAAAAATACAAAAAATTAGCCGGGCGTGGTAGCGGGCGCCTGTAGTCCCAGCTACTCGGGAGGCTGAGGCAGGAGAATGGCGTGAACCCGGGAGGCGGAGCTTGCAGTGAGCCGAGATCGCGCCACTGCACTCCAGCCTGGGCGACAGAGCGAGACTCCGTC
ENST00000392963.3	chr1	16888817	16931427	-	NBPF1-001	GGCTGTTGACATAGCAGGACATCGGTGGGATCAAGTGAAAAAGGAGGACCAAGAGGCAACAGGTCCCAGGCTCAGCAGGGAGCTGCTGGATGAGAAAGGGCCTGAAGTCTTGCAGGACTCACTGGATAGATGTTATTCAACTCCTTCAGGTTATCTTGAACTGACTGACTCATGCCAGCCCTACAGAAGTGCCTTTTACATATTGGAGCAACAGCGTGTTGGCTGGGCTCTTGACATGGATGAAATTGAAAAGTACCAAGAAGTGGAAGAAGACCAAGACCCATCATGCCCCAGGCTCAGCGGCATGCTGATGGAAGTGGAAGAGCCTGAAGTCTTGCAGGACTCACTGGATAGATGTTATTCGACTCCGTCAATGTACTTTGAACTACCTGACTCATT…
ENST00000421407.1	chr1	144593677	144621656	+	NBPF8-001	ATCACTGAATCACCTCATGACTAGCGGGGCAGGCCTCTAATTCACCGCAGGATTTCCAATCTCACTCTGTTGCCCAGGCTGGAGTGCAGTGGCACAATCACAGCTGACCGCAACCTTGACCTCCCAAGGCTCAGGTGATCCTCCTGCCTCAGCCCCCAGG
ENST00000433669.1	chr2	20068651	20077296	+	AC013400.2-002	AGACTTTTCTTTAAAAAGGGGGCCTTCTCAGCCACACGCAGTGGATCACACTGTAATCTCAGCACTTTGGGAGGCCGAGGCGGGTGGATCACTTGAGGCCAGGAGTTCGAGATCAGCCTGGCCAACATGGTGAAACCCCATCTCTACTAAAAATACCAAAAAAAAAAAAAAAAAAAAAAAAAAAAGCAGGGCATGG
ENST00000453837.1	chr1	32307619	32321169	-	RP11-84A19.2-001	TCATCCCACGAAACAGATTAAGAATCCCAGCTCCGGCCGGGCGCGGTGGCTCACGCCTGTAATCCCAGCACTTTGGGAGGCCGAGGCGGGCGGATCACGAGGTCAGGAGATCGAGACCACGGTGAAACCCCGTCTCTACTAAAAATACAAAAAATTAGCCGGGCGCAGTGGCGGGCGCCTGTAGTCCCAGCTACTCGGGAGGCTGAGGCAGGAGAATGGCGTGAACCCGGAAGGCGGA
ENST00000489670.1	chr3	109129008	109137864	+	RP11-702L6.4-001	TTTTCTTTTTCTTTGGCTTAAGAATCTTCATGTTTTTATTTATTTATTTATTTATTTTTTGTTTTTGTTTTTTTGAGACAGAGTCTCACTCTGTTGCCCAGCCTGGAGTGCAGTGGCATTATCTAGACTCACTGCAACCTCCACCTCCTGTGTTCAAGTGATTCTTGTGCCTCAGCCTCCTGAGTAGCTGGGATTACCAGTGCACGCCACCACGCCAGGCTACTTTTTGTATTTTTAGTAGAGACAGGGTTTCGCCATGTTGGCCAGCCTGGTCTCGAACTCCTGACCTCAGGTGATCTGCCTGCCATGGC
ENST00000578293.1	chr7	30556606	30601132	-	AC005154.6-017	GTGGCAGTAGCCCTGAAACAGCCACTTCTGGTGGTTGCCACTCACCTGAGGATAGATGGAGTCTCGTTCTGTCACCCAGGCTGGAGTGCAGTGGCGCAATCTCGGCTCGCTGCAAGCTCTGCCTCCCGGATTCCCGCCATTCTCCTGCCTCAGCCTCCCTAGTAGCTGGGACTACAGGCGCCCCCCACCATGCCCGGCTAATTTTTGATATTTTTAGTAGAGACAGGGTTTCACTGTGTTAGCCAGGATGGTCTCGATCTCCTGACCTCGTGATCCACCTGCCTCGGCCTCCCAAAGTGCTGGGATTA
ENST00000452247.1	chr10	53990518	54061062	-	RP11-573I11.2-001	TCCAGCTCTATTGCCCAAGCTGGAGTGCAGTGGTGAGATAATGATTCACTGCAGCCTTGATCTCCTGGGCTCAAGCAGTTCTCCTGCCTCAGCCTCCTGAGTAGCTGGGACCACAGGCACCCTCCACCATGTCTGGCCAAAATTTTTTGAATTTTTTGTAGAGACCAGGTTTCACCATGTTGCCCAGGCTGATTTCAAATTCCTGGGCTCAAGTGATCTTCCTGCCTCAGCCTCTCAAAGTGCTGAGATTACAAGTGTGAGCCACCACACCCAGCCA
ENST00000501665.1	chr15	41576229	41601901	+	OIP5-AS1-003	CTGAAACTTCACTTCTACACAGAGGCTTTCTTTCCCAGAAACCCAGACCAGATGGAGTTTCACTCTGTCGCCCAGGCTGGAGTGCAGTGGCACGATCTCGGCTGACTGCAGCCTCTACCTGCTGGGTTCAAGCAATTCTTCTGCCTCAGGTTCCTGAGTAGCTGGGATTACAGGTGCGCACCACCATGCCTGGCTAATTTTTGTATTTTTAGTAGAGACGAGGTTTCACCACGTTGGCGAGGCTGGTCTTGAACTCCTGACCTCAAGTGATCCACTG
ENST00000418344.1	chr1	98676302	98738214	+	RP5-1070A16.1-001	AAGAACATTAATGGTAGTTTAATGGGACTGGCATTGAATCTATAGATTACTTTGAAAAGTATGGCCATTTTCACAATATTGATTCTTCCTATCCATGAGCATGGAATGTTTTTCCTTTTGTTTGTGTCCTCTCTGATTTCTTTGAGGATCAGTTT
ENST00000550223.1	chr12	114183508	114211468	-	RP11-438N16.1-005	TTGGAGGCAGAAGACAGACCTCCCTGACTGCTGAATTCCTGCCGGCCTGAAATTGGAGCATTCCAAGCTCCTCAGATGAGTCATAAGCCACCAAGATTGTGAGCCTCTGGGTGCTAGCCAGGATCACTCCCTCCGAAGTCACACCAGAGGGAGGGCTGGAGGGAGAATCAAATGAAAGAGAGAGGGAGAGAAAGGAAGGAAGAGAAGGAGGGAGAATGGAAGGATGTATGGATTTGGATGTATGGGTTCCATTCCTTCTACCCTGGCAAAAGCTTACTCATCCTTCAGTGTCCATCCAAAATGGCATCTCTTCTTGGGCACCATCTCCAGAGTCTCCTGCAAGCAGGTAGCTACATCCCACAAAACAACCACCCATCTGACCATGCAAGTGTGTGGGGG…
ENST00000451152.1	chr9	74920432	74930380	+	RP11-63P12.6-003	AAGACTTCCTGAAATTTAAAAATTAGTGCTTTTATTTGCTTGTCCTGCTAAGACCGTAGGCAAAGGCCATCCTCCTCCCATTGACAGTTTAGAGTGGGCAGAAACAACCACGGTTACCCTAGAAGTAAATCCAGAGCTGCGGGACGCTGGAGGACAAAACCAACCTTCCAGGGAAGCCGAGGAGAAGTCATGCCTTCAAAAGGTGTCTGCCTTTTTTTTTTTCACCCTCTCTCCTCTAACCTGTTTGTAACTGGGAAATGAAATAGTTTTGGTTTGCAAGCTGTCGCCAGGGAGTGGAGCAAGACTTTGTAATAAACAAGAGCAACTGCCAGAGCCCCCAGCGAGCCTCTCCAAGGCCAGACTGCCAAGAAAAGCTGGCA
ENST00000564585.1	chr14	105127456	105131895	-	RP11-982M15.8-001	AAAGGAGGTTTTATTTATTTACTGAGACAGAGTCTTGTTTTGTCCCCCAGGCTGGAGTGCAGTGGTGCAATCTCAGCTCACTGCAACCTCCGCCTCCTGGTTTCAAGTGAGTCTCCTGCCTCAGCCTCCCAAGTAACTGGGATTACAGGTGCGTGCCACCATGCCCGGCTAATTTTTGTATTTTTAGTAGGACGGGGTTTCACCACGTTGGCCAGGCTGGTCTCGAACTCCTGACCTCAAGTGATCCACCCACCTCAGCCTCCCAAAGTGCTGGTATCA
ENST00000391666.2	chr2	6111711	6114374	+	AC073479.1-201	TACTTGACATATACAGGAATAAAAACCTGACCATTAGACCGAGCGTGGTGGCTCACGCCTGTAATCCCAACACTTTGGGAGGCCGAGGCAGGCGGATCACCTGAGGTCAGGAGTTTGAGACCAGCCTGGCCACCATGGTGAGACCCCGTCTCTACTAAAAACACACAAAAAATTAGCCGGGCGTGGTGGTGGGTACTTGTAATCTCAGCTACCCGGGAGGCTAATGCAGGAGAATCGCTTGAACCCAGGAGGCGGAGGTTGCAGTGAGCCAAGATTGCGCCATTGCACTCCAGCCTGGGCAACAAGAGCAAA
ENST00000451937.1	chr1	209602204	209605752	+	MIR205HG-003	TTTTTTTCTGACAGGGTCTCACTTTGTCGCCCGGGCAGGAGTGCAGTGGCTCAATCTTGGGCTCACTGCAGCCTCAACCTCCCAGGTTCAAGCGATTCTCCTGCCTCAGCCCCTCAAGTAGCTGGGACTACAAGCGCACACCACCACGCCTGACTAATTTTTTGTATTTTTTTGTAGAGGCGGGGTTTCACCATGTTGCCCAGACTGGTCTTGAACTCCTGAGCTTAAGCAATCCACCTGCCTCGGCCTCCCAAAGTGTTGGGATCACAGGCGTGAGCCACCGCATCCGGCCTCA
ENST00000529743.1	chr8	144840322	144853992	-	RP11-429J17.7-001	GTGTTCTCAAGTTTCATGAGTTAAATCATCCCTTCACCCAGATAAAATGTTTCATCTTCTTTTTTTTTTCTTTTTGAGATGGAGTTTCGCTCTTGTTGCCCAGGCTGGAGTGCAATGGCACATTCTCGGCTCATCACAACCTCTGCCTCCCAGGTTCAAGCGATTCTCCTGCGTCAGCCTTCGAGTAGCTAGGACTACAGGCATGTGCCACCATGCCCAGCTAATTTTGTATTTTCAGTAGAGACGAAGTTTCTCCATGTTGGTCAGGCTGGCCTCGAACTCCTGACCTCAGGTGATCCACCTGCCTTGGCCTCCCAAAGTGCTGGGA
ENST00000450044.1	chr2	179278694	179296068	+	AC009948.5-003	CGAGCCGGCGCTGACAGATGGAAGACTTGAGATGTTACAAGATTATATATGGAAACACAAAAGGGTCTCACTCTGTCACCCAGGCTGGAGTGCAGTGCTGTGATCCTAGCTCACTGCAGCTTTGATCTTCTGGGCCCAAGCAATCCTCCCACCTCAGCCTCCTGAGTAGCTGGGACTCAAAGTGTGCCACCACACCTGATTTTCTTTTTGGTAGAGATGGGGACTCACTATGTTGCCCAGGCTGGTCTCAAACTTTTGGCCTCAAGGGATCCTCCCACCTTGGCCTCCG
ENST00000412091.1	chr7	65956995	65958553	-	GS1-124K5.3-002	AGACAAGGACTGATCACCTGGAAAAACCTGCCATCAAAGACCTTGACGAGTGCTGGGGGCGGTGGCTCATGCCTGTAATCCCAACACTTTGGGAGGCTGAGACAGGTGGATCACTTGAGGCCAGGAGTTCGAGTCCCGCCTGGGCAACATGGCAAAACCCTGTCTCTACTAAAAATACAAAAATTAGCT
ENST00000520902.1	chr8	66439242	66475015	-	CTD-3025N20.2-001	GACAACATAGTGAAACCCTGTCTCTACTAAGAATATAAAAATTAGCTGGGTATGGTGGCACACGCCTGTAATCCCAGCTACTCAGGAGGCTGAGGCAGGAGAATCACTTGAAGCCAGGAGGCGGAGGTTGCAGTGAGCCGAGATCGTGCCACTGCACTCCAGCCTGGGCGACAGAGTGACT
ENST00000542553.1	chr2	61368731	61369778	-	AC016747.3-201	CTAAACTAATGTACTCCATGTCTTAAGTCTTTTTGTTTTGTTTTGTTTTTGTTTTTGACAGAGTCTCAGTCTGTCACCCAGGCTGGAGTGCAGTGGCGTGATCTTGGCTCGCTGCAACCTCCGCCTCCCAGGTTCAAGAGATTCTCCTGTCTCAGCCTCCCAAGTAGCTGGGACAACAGGTGTGCACCACCATGCCCTGCTAATTTTTGTGTTTTAAGTAGAGATGGGGTCTCACCCTGTTGGCCAGGCTGGTCTCAAATTCCTGACCTCAGGTGATCCACCCACCTCGGCCTCCCAAAGTGCTGTAATTACAGGCATGAGCCACCGCACCCAGCCCATG
ENST00000422700.1	chr6	132453054	132458073	+	RP3-523C21.1-005	TCTTGGTTCACCGCAATCTCTGCCCCCAGGTTCAAGGGATTCTCCTGCCTCAGCCACCTGAGTAGTTGGGATTACAGGCATGTGCCACCATGCCTGGGTAATTTTGTATTTTTAGGTGAGATGGGGTTTCTCCATGTTGGTCAGGCTGGTCTCAAACTCCTGACCTCAGGTGATCCACCCGCCTCGGCCTCCCAAAGTG
ENST00000449579.1	chr13	50623325	50656114	-	DLEU2-003	GGAAAAATTACTTTAAAAATCGCCAAAAATTACTTGGAGCAAAGGGCAGTCGGCGGAGCTTCGCCAAGGCTGGCGCAGTCGGTTTTGACCTGTAGCAGAGAACCAATTCTGGAGAACAGCCTCACTTCTTTGATTGAATACTTACATAATGCATTGGAACATGACATGAGATTAAGGTTTAATAATGATAGAATGAAGACCACAATAAAAGAGACCTCTACTTAGCTCAGCAATTCTTACCTTTCTTACCTATTTGATGAAGATGTCTTTTGAAAGGTGTACTGCAAGGAACAAAATGTTTGTAAATTCTCCTTTTACC
ENST00000579781.1	chr18	74327168	74337897	+	RP11-111H3.2-001	ATAAATGTAATACTGTCCCTTTAGTTGATTTAAAAATCCAATGCCTCTGTAATCCTAGCACTTTGGGAGGCCAAGGTGGGCTGATCACGAGGTCAAGAGATCGAGACCATTCTTGCCAACATGGTGAAACCCCGTCTCTACTAAAAATACAAAAATTAGCCGGGCATGGTGGCAGGCACCTGTAATCCCAGCTACTCGGGAGGCTGAGGCAGGAGAATCACTTGAACCCACGAGGCGGAGCTTGCAGTGAGCCAAGAT
ENST00000583175.1	chr17	62116509	62119203	-	RP11-214C8.5-001	TTTCTCTTGTTGCTTCTTGAGTCTTTTTAATTTCAGTGTTTTTTCGTTTGTTTTTTGTTTTTTTGAGACAGAGTCTCGCTCTGTCACCCAGGCTGGAGTGCAGTGGCACGACCTCAGCTCACTGCAACCTCCGCCTCCTTGGTTCAAGCAATTCTCCTGCCTCAGCCTCCCGAGTAGCTGGGATTACAGGTGTGTGCCACCACGCTCGGCTAATTTTTTATATTTTTTTTAGTAGAGACGGGGTTTCCCCATGTTAGGCAGGATGGTCTCGATCTCCTAACCTCGTGATCCGCCTGCCTCAGCCTCCCAAAGTGCTGGGATTACAGGCTTGAGCCACCGCAC
ENST00000499554.2	chr8	17942376	17953903	+	CTD-2547L16.1-001	CCCCCAAATCCCCCCAGTGACTCCGCCCTCCCCACCCTGCTCAGAATTAAAGTCAATGATCTTTTTTTTTTTTTTTTTTGAGATGGATTCTTGTGCTGTCACCCAGGCTGGAGTGCAGTAAGTAGTGTGATCTCAGCTCACTGCAGCCTCCGCCTCCCAGATTCAAGCGATTCTCCTGCCTTAGCCTCCTGAGTAGTTGGGATTACAGGTGCGCACAATGCCTGGCTAATTTTTATATTGTTAATAGAGTTGGGGTTTCACCATGTTGGCCAAGCTGGTCTTGAACTCCTGACCTCAGGTGATCCACCCACCTTGGCCTCGCAAAGTACTGGGATTACAGGCATGAGCCACCATGCCCAGCCTAA
ENST00000549484.1	chr14	19650059	19656228	+	AL589743.1-013	TGTATGTCCACCACAGTTACTTTATCCCTTCATCTGTGGATGGGCAGTCTCGCTGTATTGCCCAGGCTGGAGTGCAGTGGCATGATCTCAGCTCACTGCAAGCTCTGCTTCCTGGGTTCACGCCATTCTCCTGCCTCAGCCTCCTGAGTAGCTGGGATTACAGGCACCCGCCACCACGCCCAG
ENST00000554519.1	chr14	88202745	88282595	-	RP11-1152H15.1-003	CTAGTCTGGATGCCCTGTGTACCTTGCAACTGAGAAAATGTGAATGAAACCATGAAATACTATGCAGCCATAAAAAGGAATGAAATTATGTCTTTTGTAGGAACATGAATGGAGCTAGAAGCCATTATTCTCAGCAAACTAACACAGGAACAGAAAACCAAACACCACATGTTCTCACTTATAAGTGGGAGCTGAAGAATGAGAACCCATGGACACAGGGAGGGGAAAAAC
ENST00000521908.1	chr8	29763250	29766472	+	RP11-489E7.1-001	CCCACGACCCACGAATCCAGAGAGTCTCGCTCTGTTGCCAGGCTGGAGTACAGTGACGCAACCTCAGCTCACTGCAACCTCTGCCTCCTGGGTTCAAGCAATTCTCCTGCTTCGGGAAGGAAGGAAGGAAGGAAGGAAGGAAGGAAGGAAGGAAGGAAGGAAAAGAAAGAAAAGAAAGAAAGAAAGAAAGAAAGAAAGAAAGAAA
ENST00000515444.1	chr4	175015810	175141549	-	RP11-148L24.1-001	TCTTCATTCACTGCAACCTCTGCCTCCTGGGTTCAGGCTATTCTCCTGCCACAGCCTTCAGAGTAGCTGGGACTGCAGGCACGCAACACCATGCCCGGCTAATTTTTGTATTTTTAGTAGAGACAGGGGAATCACGATGTTGGTCAGGCTGGTCTCGAACTCCTGACCTCAAGTGATCTGCCTGCCTCGGCCTCCCAAAGTGTTGGAATTACAGGCGTGAGCCACCATGCCTGGCCAC
ENST00000566645.1	chr16	52646366	52647820	+	RP11-297L17.2-002	TGGAGATGGCCACTGGAGAGGCTGAGTCAAATCAATCTCCTCACCTGAGGACTTCCTAAGACCAGCGCACTGAAGGACCAGCAGCAACAACAACAATAATGCTAATGCTCCCTTATGGACAAGACTGCAATTCTCTGCCTGCTGAAGCTCAGCTATGACCACGTGACTTGCCTTGGCCAATGAAAGAGGAAGAGTATGTAACACTGCTGAATGGAAGCAAGTGGCCCCTGCCCCTGCTGCAGAGATTCTAGACATGTGTGCCATGCTGGAGCAAGGAGACAGGGAGTCCTGGAGAAAGGAGACATGGAACAGAGCTCCCAGCCCAGTCAATATGTAACATGAGTGAG
ENST00000400306.2	chr12	67913861	67960906	+	RP11-542B15.1-001	AAGTGGCATATATAAACATAGTTGCATCAAAACTTGCTAAAGTGGCCAGGTGCAGTGGCTCATGCCTGTAATCCCAGCACTTTGGGAAGCCGAGACAGGTGGATCACCTGAGGTCAGGAGTTTGAGATTAGCCTGGCCAACAGGGTGAAACCCTGTCTCTACTGATAATACAAAAATTAGCCAGACATGGTGGCACACGACTGTAATCCCAGCTACTTAGGAGGCTGAGGCAGGAGAATCGCTTGAACCTGGGAGGCAGAGGTTGCAGTGAGCCGGGATCGCACCATTGCACTCCAGCCTGGGCAACACGA
ENST00000446024.1	chr7	36069220	36095041	+	AC083864.3-001	GAGGGACTGTGGCTCAAGGCACTGATGTCATTGCCTTGGGTTGCAGGAGTCTAACTCTGTCACCTAGGCTGGAGTGCAGTGGAGCAATTGCGGCTCACTGCAGCCTCAACTTCCTGGGCTCAAGCAATCCTCCCACCTCAGCCTCATGAGT
ENST00000431979.1	chr2	132394597	132407188	+	AC093838.7-001	TGATGGCACTGCTTTGTAGTGCTGTTCTTTGTCTCTCTTCATCTTTTTCAGTTAAAGTCTGTTTTATCAGAGACTAGGATTGCAAACCCTGCTTTTTTTTGCTTTCCATTTGCTTGGTAAATATTCCTCCATCCCTTTATTTTAAACCTATGTGTGTCTTTGCGCATGAGATGGGTCTCCTGAATACAGGACACCATTGGGTCTTTACTCTTTATCCAACTTGCCAGTCTGTGTCTTTTAACTGGGGCATTTAGCCC
ENST00000559985.1	chr15	62488343	62495517	-	RP11-299H22.1-001	ACAGGCAGATCACAAGGTCAGGAGTTCGAGACCAGCCAGACCAACATGATGAAACCCCGTCTGTACTAAAAATACAAAAATTAGCCAGGCATGGTGGCGGGTGCCTATAATCCCGCTACTCGGGAGGCTGAGGCAGGAGAATCACTTAAACATGGGAGGCGGAGGTTGCAGTGAGCCGAGATTGTGCCACTGCACTCCAGCCTAGGCAACAGAGTGAGACTCCATCTCAAAAAAAAAAAAAAAAAAAAAAAAGAAA
ENST00000432142.1	chr2	19203706	19505815	-	AC092594.1-002	CGCTTCCCAAGTGAGGCAATGCCTCGCCCTGCTTCGGCTCGCGCACGGTGCGCGCACCCACTGACCTGCGCCCACTGTCTGGCACTCCCTAGTGAGATGAACCCGGTACCTCAGATGGAAATGCAGAAATCACCCGTCTTCTGCGTTGCTGACGCTGGGAGCTGTAGACCGGAGCTGTTCCTATTCGGCCATCTTGGCTCCTCCC
ENST00000444286.1	chr1	209602427	209603966	+	MIR205HG-005	TTCTCCTGCCTCAGCCCCTCAAGTAGCTGGGACTACAAGCGCACACCACCACGCCTGACTAATTTTTTGTATTTTTTTGTAGAGGCGGGGTTTCACCATGTTGCCCAGACTGGTCTTGAACTCCTGAGCTTAAGCAATCCACCTGCCTCGGCCTCCCAAAGTGTTGGGATCACAGGCGTGAGCCACCGCATCCGGCCTCATGT
ENST00000434897.1	chr2	25194994	25262563	+	DNAJC27-AS1-004	CTTATATATTTGAAACTCAAATTACATTGGGCATCTTGTATTTTTATTTTTTTGAGACAGAGTCTCACACTGTTGCCCAGGCTGGAGTGCAGTGGCGCGATCTCGGCTCACTGCAACCTCTGTCTCCTGGGTTCAAGTGATTCTCCTGCCTCAGCCTCCTGGGTAGCTGGGATTACAGGCGCCTGCCACCATGCCCGGCTAATTTTTGTATTTTTAGTAGAGATAGGGTTT
ENST00000412266.1	chr7	2757466	2762622	-	AC006028.9-001	TGACCTGTCAGGCAAATTGGTTTAAAACATTCAAAATGTCCTGGCTGGGCACGGTGGCTCACGCCTGTAATCCCAGCACTTGGGGAGGCTGAGGCGGATGGATCACGAGGTCAGGAGTTCAAGACCAGCCTGGCCAGCACGGTAAAACCCCGTCTCTACTAAAAAATACAAAAATTAGCCAGGCTTGGTGGCAGGCGCCTGTAGTCCCAGCTACTTGGGAGGCTGAGACAGGAGAATCGTTTGAACCCAGAAGGCGGAGGTTGCAGTGAGCCAAGATCGCACCAC
ENST00000506416.1	chr4	139845083	139845386	-	RP11-577B7.1-001	CTTGTGCTCCAGCCTCTCAAGCTCACACCATGCCTCGCTAATTTTTGTATTTTTAGTAGAGACAGGGTTTTGCCATTTTGGCCAGGCTAGTCTTGAACTTCTGGCCTCAAGTGATCCTCCTGCCTCCAAAAGTGCTGAGATTACAGGCATGAGCCACCATGCCCGCCTCCTT
ENST00000412122.2	chr9	98782013	98784042	-	LINC00092-001	GCTCTCGTGACAGTGAGTTCACAAGATTTTTTTTTTTAACGGAGTATCACTCTGTCACTCAGGCTGGAGTGCAGTGGCGCGATCTTGGTTCACTGCAACCTCTGCCTCCCGGGTTCAAGAGATTCTCCTGCCTCAGCCTCCCGAGTAGCTGGGATTACAGGTGCGCGCCATCACGCCCGGCTAATGTGTATTTTTAGTAGAGAAAGGGTTTCACCATGTTGGTTAGGCTGGTCTGGAACTCCTGACCTTGTGATCTGCCTGCCTCGGCCTCCCAAAGTGCTGGGATTACAC
ENST00000477392.1	chr7	150130741	150145228	+	RP11-511P7.2-001	CTTTTCTTTTCCGCGACAGTCTCACTCGTGTTGCCCCGGCTGGAGTGCAGTGGCGCTATCTTGGCTCACTGCAGCCTCCGCCTCCCGGGTTCAAGCAATTCTCATGCCTCAGCCTCCTGAGTAGCTGGGATTATAGGCACGTGCCACCACACCCAGCTAATTTTTTTGTATTTTTAGTAGAGACGGGGTTTGACCA
ENST00000527770.1	chr11	15574400	15612644	+	RP11-531H8.1-001	TTTGGGTCCACACTGCGTTTATTAGCTGCAACGCTCACCGCTATGGTCTGCAGCTTCACTCCTGAAGCCAGCGAGACCACGAACCCACCAGAATGAAGAAACTCCGAACACATCCAAACATCAGAAGGAACAAACTCCGGACAGGCGGCCTTTAAGAACTGTAACACTCACCTCGAGGGTCTGCGGCTTCATTCTTGAAGTCAGTGAGACCAAGAACCCACCAATTCCGGACACAATG
ENST00000307533.6	chr4	6675177	6677774	+	AC093323.3-001	CTGCTGCTCACTCTTTGGGTCCACACTGCCTTTATGAGCCGTAACAGGTCTGCAGTTTCACTCCTGAGCCGGCGAGACCACGAACCCACCAGAAGGAAAAAACTCCGAACACATCCGAACATCAGAAGGAACAAACTCCAGACGCGCCACTTTAAGAGCTGTAACACTCACCGCGAGGGTCCGTGGCTTCATTCTTGAAGTCAGTGAGACCAAGAACCCACCAATTCCGGACACATTG
ENST00000412295.2	chr5	180708375	180710653	+	CTC-338M12.9-001	GAGCTGGAGGCTGGAGCCTGCCACACCGTGGCTCGTCTCACTCTGGATGGTGGTGGCAACAGAGATGGCAGTGTGGCTGGAGTTTTAGGAGGGCGGCCTGAGCCGTAGGAGGGGGCTGGAGCAGTAACATGGCGGCCTGAGCGGTTTTTCTGGCATTGTCTGCCCAGCTGCTCCAAGCCAGGCTGATGAAGGAGGAGTCCCCTGTGGTGAGCTGGAGGTTGTAGCCTGAAGATGGCACAGCTCTGTGATTCATCTCCTGCGGTTGTGGCGGCCACGGTGATGGAGACTGCAGCTCAACAGGAGT
ENST00000483525.1	chr3	70048894	70064469	+	RP11-460N16.1-001	ACAAAAAGAGCAAATTTAGATGTAAAACCATCTTGGGGCCAGGTGCTGTGGCTCACGCCTGTAATCCCAGCACTTTGGGAGGCCGAGGCGGGCGGATCACTAGGTCAGGAGATCGAGACCATCTTGGCCAACACGGTGAAACCCTGTCTCTACTAAAAATACAAAAAAATTAGCCGGGCATGGTGGCAGGCGCCTGTAGTCCCAGCTACTAGGGAGGCTGAGGCAGGAGAATGGTGTGAACCCTGGAAGCGGAGCTTGCAGTGAGCCAAGATCATGCCACTGCACTGCAG
ENST00000416650.1	chr7	77313259	77325579	-	AC090421.1-004	GGGAGATGACGTTTGAGCCGAGTTTCAGAAGATGATTGGAGTTTACCACGTGTTCACAGGAAGCAACGAGAATGAGGGCATTCCAGTAGCAGGAGACAGCATGCATAGAGATGCTGATGAAGAAAGAGCCTAGCGCACGTGGGAAACTGCAAAAGTTCAGACTGGTTGGAATGCTGGAAATGTTGTGAATGACAGGAGATGAGGCTGGCGAGAAAACAGAGGTCAGATTGTGGAAGGCTGTCAAGCCAAAGACTTTGATTTTATTCTTGAGATTGATGAGATGTGTGTAATCCAGGAGTGTGCAAAACAATCTGTAAGGGTTCAGAAAAC
ENST00000423323.1	chr17	13679950	13695867	-	AC015842.1-001	CTTATTTTATTAAGTATTGGTAGAAGTGGTCAAACAAATGAACATTTCCAAATTATCTTTTTTCTTTTTTTTTTTTTTTTTTGAGACAGAGTCTTGCTCTGTCGCCAGGCTGGAGTGCAGTGGCACAATCTCAGCTCACTGCAACCTACGACTCCCTGGTTCAAGTGATTCTCCTCCCTCAGCCTCCCGAGTAGCTAGAATAACAGGCACACCCAGCTAATTTTTGTATTTTTTGTAGAGACAGGGTTTCACCATGTTGGCCAGGATGGTCTTGATCTCCTGACCTTGTGATCCGCCTG
ENST00000423536.1	chr20	37049234	37059709	-	RP4-564F22.2-003	GCGTCACCAGAGCTGCTCCCTGCTGCCTGCTCAGAGCACCCCGGATCCACTGTTCAATCTGCACAAGATTCGGGGTCCAGACATGGGAGACTTCAGCTGCCTCAGAGGACCGTGGACAGGGAAGGCCAGCCTCGCATCCCTCTGTCCATGCCTGGAATGACTTTAATAACCAAGAGTTTTATTTTTGAATTTGTAGCTGTCGTTCACTTTTTACCCACCCATTCAATAAACCTTACAGAATTGCTCC
ENST00000448227.1	chr1	144598613	144606278	+	NBPF8-013	GTTCTTGGCCTCCACGCTGGGGGTGCCACCAACTCCCACTGTCCAGGGCTTCCAGTGGACTCTCCGAGGTACTGATGTAGAAACTTCCCCATTCGGTGCACCAAGAGCAACCTCACACGGTGTGGGCCGAATGAAGAGCTGCCAGATCCCACAGAAATGTGATTGATAACAGTAAAGCCACACTCCTCAAGTGCCTGAAATACCCCTCATTGTCTTCTTCAGGTGGCAAGGGCTCTGGAACAGCCACATAAAGGCTGATGACTTCAGGGACATGAGCATGGGATACCTGTCATCACCACCACCATAAAGTTGGGATTCAGGAAGGAGGTTAA
ENST00000424313.2	chr11	115498782	115500461	+	AP000997.1-001	CCTGAACTTGAGCCTCTGATTCCCTCTCCTGTTGGAGGCTTTAACACGAGTCTGACTGTGTCACCCAGGCTGGAGTGCAGTGGCGTGATCTCGGCTTACTACAACCTCTGCCTCCTGGGTTCAAGCAATTCTCCTGCCTCAGCCTCCAGAGTA
ENST00000442318.1	chr1	205425056	205438152	+	RP11-576D8.4-001	AGGAAGAGGTAAAACACCAGTTGAAAGAACCAGGCCAGACATGGTGGCTCATGCCTGTAATCCCAGCACTCTGGGAGGCCAAGGCAGGTGGATCACCTGAGGTCAGGAGTTTGAGACCAGCCTGGCTAACATGGTGAAATCCCGTCTCTACTGAAAATACAAAAATTAGTCAGGTGCAGTGGTGGGCACCTGTAATCCCAGCTACTTGGAAGGCTGAGGCAGGAGAATTGCTTGAACCCAGGAGACAGAGGTTGCAGTGAGCCAAGATTGTGCCACTGCACTCCAGCGTGGGCAACGGAGAGA
ENST00000560391.1	chr15	95143242	95144050	+	RP11-57P19.1-001	CTTTTTTTTTTTTAGGCAGGGTCTTGCTCTGTAGCTCAGGCTGGAGTGCACTGGTGCAATCTTGGCTCACTGCAGCCTCTGCCTCCCGGGTCCCGGTTCAAGCAATTCTCTTGCCTCAGCCTCTTGAGTAGCTGGGATTACAGGAACGCACCACTATGCCCAGCTAACTTTTGTATTTTTAGTAGAGACAGGGTTTCACCACGTTGGCCAGAC
ENST00000434245.1	chr1	147762994	147767966	-	RP11-495P10.8-001	CTGATTGCTTCAGCTGAGATATCAGCCTTTTCCTGCCTTTGGAATTGAACTGCAACACTGGCTCTTCCTGGGCCTCAAGCCTGCCAGCTTTTGAGCTGTAATCACACCATCATCTCTCCTGGTTCTCAGGCCTTTGGACTCAAATCAGAAACACACCATGGGCTCTCCTGTGTCTCAAGCTTGCCAACTGTGATCTTGAGACTTCTCAGCCTCCATAATCACATGAGTCAATTGTTGGTTCTGTTTCTCTGGAGAACCCTAATCCATCACTTTACATATTTCTTCCATTACACATATTGTTTCCCAGCATATT
ENST00000561275.1	chr15	41576203	41589488	+	OIP5-AS1-006	TTGATATGTTGCCCAGGCTGGTCTCCAATTCCTGGGCTCAAGGGATCCCCCTGCCTCAGCCTCCCCAAAGTGCTGGGATTACAGGTGTGAGCTGCTGCACCTGGCTCAGTGCTACTTTAAAACACAAATGTGGCCGGGCCCAGTGGCTCACGCCTGTAATCCCAATACTTTGGGAGGCTGAGGCGAGTGGATCACTTGAGGTGAGGAGTTTGAACCCAGCCTGGCCAACATGGTGAAACCCCGTTTCTACTA
ENST00000445201.1	chr1	147767898	147769378	-	RP11-495P10.7-001	GCAGTCTATGACCAGGAAGAGGTTCCTCACCATAACCCTACCATGCTGGCACCTTGACCTTAGACTTCCAAACTCCAGAACTGTGAGAAATGTCTGTTGTGGATCAGCTACCCAGTTTATGATCGGCCCTTTCTTCAAATAAGAGCAGTTGGAACAACAAAAGCTGTTCAGTTGTACCCTTGGAATCCACGGAAATCCTGGGTAGGGAAGCTCCAGTACCACCAACTGGAAAGACTGGGAATGCCTAGTAGCTGGTACTGGCCATTGTCGTAGGCTTTGTCCACTTTGACAAACTGAAGACGGGGACTCGACTCACCTTCGCCAGCCACAGGAGGACCTCCAGACGAGGACCGGACTCGCCGCCTTTCTTTCCCGTCAGAAAGGGATCCCTTGCGGACA…
ENST00000526453.1	chr11	118866904	118868714	-	RP11-110I1.12-001	ACATTCTTGGGCCCCAACCCAGAACTACTGAATCAGAAACTTGGGGTGAGGGCCTGTCGTGGTGGCTCATGCCTGTAATCCCAACACTTTGGGAAGCAGAGGAGGGTGGATCACCTGAGGTCAGGAGTTGAGGACCAGCCTGGCTAACATGGTGAAACCCCGTCTCTACTAAAAATAGAAAAATTAGCCAGATGTGGTGGCGTGTGCCCATAATCCTAGCTACTCGGGAGACTGAGGCAGGAGACTCGCTTGAACCCAAGAGGCGGAGGTTGCAGTGAGCCAAGATTGCACCACTGCACTCTAGCCTGGGCGACAGAGTGAGACTCCGTCTCAAAAAAAAA
ENST00000443778.2	chr13	24043650	24061603	+	LINC00327-001	TAGAAGGAATATATTGCTTAAAATGACAAAAATAGCCAACATAGGCTGGGTGCGGTGGCTCATGCCTGTAATCCCAGCACTTTGGGAGGCTGAGGCGGACGGATCACTTGAAGCCAGGAGTTCAAGACCAGCCTGGCCAACATGGTGAAACCCCGTCTCTACTAAAAATACAAAAATTGACTGGGCGCAGTGGTGTGCATCTGTAGTTCCAACTACTTGGGAGGCTGAGGCAGGAGAATCACTTGAATCCGGGAGGCGGAGGTTGCAGTGAGCCGAGATCACG
ENST00000443174.1	chr1	211859863	211863445	+	RP11-122M14.2-001	TTTGGTGAATATTATGAGAAATGACACCGAGGTGACTGGCACATGGTCGAGGCAGCTGCTTAGGCAGCTTAAGCATGCCCTGTGAAACATCCCTGTGGGGGACTCCGACCAGCCCAGGCAACGCGGATCCTGAGAACGCTCCCGGGTAGGCATCTGCCCCTGTGGGATGCCTCACCAGAGCAGTGTGTGGCAGGCCCCCGTGGAGGACCAACACAGTGGCTGAACACCGGGAAGGAACAGGATCTTGGAGTCTGGACATCTAAAACTTGGCACATGTACCACCCCTAGAATTTCTGGTAAACCAGCACCAGCCTGAAGATCACGTTCTCATCAAACGGTGGAAAGAAGAAAAACTCGAGCCAACCTAGGAAGGACCCCACCTTGTGCTGCTAACCACCA…
ENST00000429781.1	chr9	98602881	98637869	-	LINC00476-003	CTCTGAAGAACTTCCTGTAATATTTTTTGCTAGATGGAGTCTTGCTCTGTCACCAGGCTGGAGGGCAGTGGCGCCATCTCGGCTCACTGCAAACTCTGCCTCCCGGGTTCAAGCGATTCTCCTCCCTCAGCCTCCTGAGTAGCTGGGACTACAGGCGTGTGCCACCAAGCCCAGCTAATTTTTGTATTTTAGTAGAGACAGGGTTTCACCATGTTGGCCAGGATGGTCTCGATCTCTTGACCTCGTGATCCACCCACCTCGGCCTCCCAAAGTGCTGGGATTACAGGCATGAGCCACCATGCCCAACCC
ENST00000451070.1	chr2	242914188	242916680	+	AC093642.3-003	TACCAAGGCCTGCTTGTTCCACCAAACTGCTCCATAGGCAGTTGTGACACCCAGAAAGATGCTGATATGGTTTGGCTGTGTCCCCACCCAAATCTCATCTTGAATTGTAGTTCCCATAATCCCCAGGTGTCTGGGAGGGGCCCAGTGGGAGGTAATTGAGACATGG
ENST00000442823.2	chr5	111496588	111498021	+	EPB41L4A-AS1-003	CTACCCTACAGGATGTCCTTGGTGAGGATTTTGAAAATTTGATCTTCACAAGAGTTGCCTGGATCATTTGAAATTTCTGGGAGTCTGAGGAGTACTGACATAATTACCTGCTGGAGTCTGTAAATACACATTTAAGACAGTGAGGATGTGAATAAATATATTAATGCACTT
ENST00000428504.1	chr1	700236	714006	-	RP11-206L10.2-001	TCCCATACCCTTTTTTCCAGTCTCATGTTGAAGATTTTTATGTAGAAGGCCTTCCCAAAGGAATTTTTTTTTTTTTTTTTTGAGATGGAGTTTTCACTCTTATCGCCCAGGCTGGGGTGCAATGGCGCAACCTTGCTGGTCACTGCAACCTCTGCCTCCTGGGTTCAAGAAATTCTCCTGCCTTAGCCTCCCAAGTCACTGGGATTACAGGTGCCCACCACCACACCAGGCTAATTTTTGTATTTTTAGTGGAGATGCGGTTTCACCATGTTGGCCGGGC
ENST00000511603.1	chr4	60633533	60657832	-	RP11-525J21.1-001	CATTCCAAGACTTCCAGCAGTATAGATGCTATGCCACAAAATCCTGACATTGGGCCGGGCATGGTGGCTCACACCTGTAATCCCAGCACTTTGGGAGGCCAAGGCAGGAGGATCACCTTGGGTCAGGAGCTTGAGACCAGCCTGGCAAATATAGTGAAACCTTGTCTCTACTAAAAAATACAAAAATTAGCTGGGCATGATGGCAGGTGCCATTATGTAGTCCCAGCTTCTTGGGAGGCTAAGACAGGAGAATCGCTTGAATCCAGGAGACGGAGGTTGCAGTGAGCCGAGATTGTGCCACTGCACTCCAGCCCAG
ENST00000455984.1	chr3	27863088	27901683	+	AC098973.2-003	CAATCAGCGAGACTCCGTGGGCATAGGACCCTCCGAGCCAGGTGCAGGATATAATCTTGTGGTGCGCCGTTTTTTAAGCCTGTCCGAAAAGCGCAATATTCGCGTGGGAGTGACCCGATTTTCCAGGATGCCCACTGGATCCAAAGAGAGAAACTCTATAGAATTATGATCTAGGTTTGACTGACTCCTGGCAAGAAGCCCTACCCGCCAGC
ENST00000457253.1	chr6	28805645	28806783	-	XXbac-BPG308K3.5-001	AGATAAATGTGGAAATATTTAATAAAAGAAAAACGTAAGCTCTCAATTTTCTTTATTACTTTTTTTTTTTTGAGACGGAGTCTCTCGCTCTGTCGCCCAGTGGCACGATCTTGGCTCACTGCAAGCTCCGCCTCCCGGGTTTACGCCATTCTTCTGCCTCAGCCTCCCGAGTAGCCGGGACTACAGGCGCCCGTCACCACGCCCGGCTAATTTTTTCTATTTTTTTGGTAGAGACAGGGTTTCACCGTGTTAGCCAGGATGGTCGCGATCTCCTGACCTCGTGATCCTCCCGCCTC
ENST00000577123.1	chr16	3126911	3128691	-	RP11-473M20.9-001	CAGTGACAAAGCTGCCTTTGCTTTTATCGAGTTGCAAATCAAAGAAGGGGGGACATGTTGGGAACAGGCCCCCCAAGATCTGGCCATAAACTGGCCCCAAAACTGGCTATAAACAAAATCTGCAGCACTGTGACACGTTCATGATGGCCGTGACGCCCACGCTGGAAGGTTGTGGGTTTACCGGAATGAGGGCAAGGGACACCTGGCCCACCCAGGGCGGAAAACCGCTTAAAGGCGTTCTTAAACCACAAACAATAGCCTGAGTGATCTGTGCCTTAAAGACACACTCCTGCTGCAGATAACTAACCAGACCCACCACTTTACTTCGGCCCATCCCTTCATTTCCCATAAGGGATACTTTTAGTTAATCTATTATCTATAGAAACAATGCTAATGACT…
ENST00000478086.1	chr10	97889812	97917094	+	ZNF518A-002	AGGGACTCGCAGGCAATGGGTACTACGACAGATATCATCTCTTCTTTTGATCACTGTTCCTGATTGTGACATTGTGCAAGTGTTAAATTGTGTGCCTTTTGTTCCTGAAGAAAGAGATGTCTCCTACTCTTTGTGTTGGATAGGTCCTGGGATCTTTGAAATGCTAAGATTCTTGGATACCACAGTATCATAAAATTCCTCTAAATGCAATGAAGGAACTGAGACACAGAGGTTGAGACTTGTCTAAAGTAACATGACCAGTAAGTGCTTGAATTAATGCAGATGAGGAAACTGAGGTCCAGAGAAGTTGAAGTTTTCCCAAGGTCACACAGCAGAGCTGGAACTAGAGCTTGCATTTCCTGACTTCCAGATTAGTGTTATTTTTACTTCAAACTATTA…
ENST00000453135.1	chr1	11669587	11673412	+	RP1-69M21.2-001	TACTGCTTACTTTTTGGGTCCACACTGGTTTTATGAGCTGTAACACTCACCACGAAGGTCTGCAGGTTCACTCCTGAGCCAGCGAGACCACGAGCCCACCGGGAGGAACGAACAACTCCAGACGTGCTGCCTTAAGAGCTGTAACACTCACCGTGAAGGTCTGCAGCTTCACTCCTGAACCAGCGAGGCCACGAACCCACCAGAAGGAAGAAACTCCGAACACATCTGAACATCAGAAGGAACAAACTCCAGACGCGCCACCTTAAGAGCTGTAACATTCACCGCAAGGGTCCGCGGCTTCATTCTTGAAGTCAGTGAGACCAAAAACCCACCA
ENST00000422661.1	chr10	103012577	103023307	-	RP11-107I14.4-001	TGGTGGCTCATGCCTATAATCCCAACACTTTGGGAGGCTGAGGCGGGTGGATAACTTGAGGCCAGGAGTTCAAGACCAGCCTGGCCAACATAGTGAAACCCCGTCTCTACTAAAAATACAAAAATTAGCTGGGGGGGTGGTGGTGCACGCCTGTAATCCCAGCTACTCAGGAGGCTGAGGCAGGAGAATCGCTTGAACCCAGGAGGTAGAGGTTACAGTGAGCCGAGATCTTGCCATTGCACTCCAGCCTGGGCAACAGAGTGAGACTCTGTC
ENST00000571152.1	chr16	3040194	3044510	+	LINC00514-002	GAGTTTTGAACAAAGAAGGTACAGGCTCCAGCAAGATCTCAGACCTGGCCAGGCGCAGTGGCTCACGCCTGTAATCCCAGCACTTTGGGAGGCCTAGGCGGGCGGATCACTTGAGGTCAGGAGTTCAAAACCAGCCTGGCCAACATGGTGAAACTCCGTCTCTACTAAAAATGCTAAAAATTAGCCAGGCGTGGTGGCGGGCACCTGTAATCCCAGCTCCTCAGGAGACTGAGGCAGGAGAATTGCTTGAACCCGGGAGGCGGAGGTTGCAGTGAACCAAGATCACGCCATTGCTCTCCAGCCTGGGCAACAAGAGC
ENST00000433639.1	chr3	6532165	6777816	+	AC069277.2-005	CCGCCTTGCAGTTTGATCTCAGACTGCTGTGCTAGCAATCAGCGAGACTCCCTGGGGTAGGACCCTCCGAGCCAGGTGCGGGAGATAGTCTCCTGGTGCGAGGATTTTTAAGCCGGTCGGAAAAGCGCAGTATTCGGGTGGGAGTGACCCGATTTTCCAGACAGGTGAAGACAGAACAAGAAAACAAACCAAGAATTTCCCCTCACCAGCCACCAGCTCTGCCAGCAACTTGATCTTAGACTTCCCAGCCTCCG
ENST00000546784.2	chr14	45846470	45858489	+	RP11-454K7.1-001	GGGAGATGCAACTATGGAGGCTGAGAAGTCCCACCATCGGAGCGCCTCTGCCCCGCCGCCCCATCTGGGATGTGAGGAGCGCCTCTGCCCGGCCGAGACCCCGTCTGGGAGGTGAGGAGCGTCTCTGCCCGGCCGCCCCGTCTGAGAAGTGAGGAGACCCTCTGCCTGGCAACCACCCCGTCTGAGAAGTGAGGAGCCCCTCCGCCCGGCAGCTGCCCCGTCTGAGAAGTGAGGAGCCTCTCCGCCCGGCAGCCACCCCATCTGGGAAGTGAGGAGCGTCTCCGCCCGGCAGCCACCCCGTC
ENST00000580902.1	chr7	30563590	30603614	-	AC005154.6-018	TTATGGATGGACTGTTGGGTACTGGTTAAGAATTCTGGGTTTGGCCAGGCACAGTGGCTCATGCCTGTAATCCCAGCACTTTGGGAGACTGAGGCCGGTGGATCACGAGCTCAGGAAATTGAGACCATCCTGGCTAACACGGTGAAACCCTGTCTCTCCTAAAAATACAAAAAAATTAGCCAGGCTTGGTGATGGGTGCCTGTAGTCCCAGCTACTCGGGAGGCTGAGGCAGGAGAATGGTGTGAACCTGGGAGGCGGAGC
ENST00000540299.1	chr12	8940869	8946932	+	RP11-20D14.6-002	TCTTTGGGTCCATGCTGCTTTTATGAGCTGTAACACTCACCACGAAGGCCTGCAGCTTCACTCCTGAAGCCAGCGAGACCACGAGCCCGCCGGGAGGAACGAACAACTCCAGATGTGCCGCCTTAAGAGCTGTAACACTCACCGCAAAGGTCTGCAGCTTCACTCCTGAGCCAGCGAGACCACGAACCCACCAGAAGGAAGAAACTCCGAACACATCCGAACATCAGAAGGAACAAACTCCAGACGCACCACCTTAAGAGCTGTAACACTCACCGCAAGGGTCCGCAGTTTCATTCTTGAAGTCAGTGAGACCAAGAACCCACCAATTCCGGACACATTT
ENST00000505114.2	chr8	17942376	17945720	+	CTD-2547L16.1-003	GTGCCATCCGTGGACACAGTCGCGCGGGTCTTTGTGGGAAGAAACAAATCACAAAAGCAATTAAGAGAGCTCAAACAATGGGGTTTATGCCAGTTACATACAAGGATCCTGCATATTTCAGGGACCCTAAAGTTTATAACATCAGATATCCGGAATAAATTCCATCACATTACCACCAGTAAACTTATTTTATAAGATGGGTCTCACTGTGTTGCCCAGGCTGGTCTCTAACTCCTGGCCTCAATCATTCCTGCCTTGTCTTCCCTAAGTGCTGGGATTACAGCTGTGAGCCACTGTGCCTGGCCTCAC
ENST00000513853.1	chr11	28724161	29066418	+	RP11-115J23.1-001	GTCATGAATATACAAGAGCATGAATAAGAGAAGAAAAGATGGAAGATAAAAAGCAGAAGGCACTATTCACAATAGCGAAGACATGGAATCAATCTAAATCCCCATCAATGACAGATTGGATAAAGAAAATGTGCTACATATACACAATGGAATTCTATGCAGCCATAAAAAAAGAA
ENST00000416869.1	chr1	17215036	17216137	-	RP11-108M9.4-002	CGCCCGGCAGGACCACCGAGCAAGGCCTTGGAAAACCAGAGAGATTAGAGCGAATGGGGAAATGGAGAGAGAACCTGAAAGAGCCCCAAACTCGAGGACCTATTGCTCCCCAAGAATAACATCTTCCAGAAGAACTAGACAGAAAACTAGGCGTCTGGGAACTCTGAAATCCTTGGAGGAGTAGCATCATCATGACCCTCTGTGTTCCTTTTGGCAAAGGACTTGCTCCCATTGTTTGCTTGTTCCATTGTCTGTCTGTTAAATAAATAAAACCCTTTT
ENST00000579862.1	chr18	63273325	63319289	+	RP11-775G23.1-001	CGCTCACTCTTTGGGTCCAGACTGCCTTTATGAACTGTAACACTCACCTCCAAGGTCTGCAGCTTCACTCCTGAAGCCAGTGAGACCACGAGCCCACCAGGAGGAACGAACAACTCCAGACGCGCCGCCTTAAGAGCTGTAACACTCACTGCTAAGGTCTACAGCTTCATTCCTGAGCCAGCGAGACCACGAACCCACCAGAAGGAAGAAACTCTGAACACATCCAAACATCAGAAGGAATAAACTCCGGACATGCCGCCTTTAAGAACTGTAACACTCACCGTGTTAAGAACTGTAACACTCACCGTGAG
ENST00000502647.1	chr5	57047018	57047544	-	RP11-772C9.1-001	ATCTTGGCTCACTGCAACCTCTGCCTCCTGGGTTCATGAGATTCTTCTACCTCAGCCTCTTGAGTAGCTGAGATTACAGGCGCACACCACGACACCCAGATAAATTTTGTATTTTTAGTAGAGACGAGATTTTATCATGTTGGCCAGGCTGGTCTTGAACTCCTAACCTCAGGTGATCCTCCCGCCTCGGCCTCCCAAAGTGCTGGGATTACAGGTGTGAGTCACCACGC
ENST00000515329.1	chr4	152877142	152890533	+	RP11-73G16.1-001	TACCTTTAGGACTATAGAGGACAAATAAAACGGAATAGAACCAGCTGGGCCCAGTGGCTCACGCCTGTAATCCCAGCACTTTGGGAGGCTGAGGCGGATGGATCACCTGAGGTCAGGAGTTCAGGACCAGCCTGACCAACATGGTGAAACCCCGTCTCTACTAAAAATACAAAAATTAGCCAGGTATGGTGGCACGTGCCTGTAATCCCAGCTACCTGGGAGGCTGAGGCAGGAGAATTGCTGGAACCTGGGAGGTGGAGGCTGCAGTGAACCGAGAAAGCGCCATTGCACTCCAGTCTGGGTGACAGAGCAAGACTCAGTCAAAAAAAAAAAAAAAAAAAAAAAAAAACAAGAAAAGA
ENST00000434645.1	chr2	202031687	202032269	+	AC007283.5-001	AGTTTTCAGGAACAACAAGCAATTATTCCTACTTTCCAAGTTATTTTGATGCCATGGTGGCTCATACCTATAATCTGAGTACTTTGGGAGGCTGAGTGAGTGGATCCCCTGAGCCCAGAGAGGTCAAGGTTGTGATGAGCTGTGATCACACCACTGCACTTCAGCATGGGAGACAGAGTGAGACCCTGTTTCAGAAAAAATAAAT
ENST00000419272.1	chr13	91543207	91578851	-	LINC00410-001	CCATCACTCAGGCTGGAGTACAGTGCTGAGATCAAGGCTCACTGCAGCCTTGAACACCTGGACTCAAGTGATTCTCCTGCCTCAGCCTCCTGAGTAGCAGAGACTACAGAGCCTCATTCTGTTGCCCAGGCTGGAGTGCAATGGCATGATCTCAGTTCACTGTGACCTCTGCCTCCCTGGTTCAAGTGATTCTTCTGCCTCAGCCTCCCAGGTAG
ENST00000511234.1	chr4	136713538	136727059	-	RP11-780O17.1-001	GCAGAAGGAGAAGTTGAATATGCCTTCAAAACTGGGACATGAGAGAGTCTGGCTCTGTTGTCGCCCAGGCTGGAGTGCAGTGGCGCGTCTCGGCTCACCGCAAGCTTCGCCTCCCGGGTTCATGCCATTCTCCTGCCTCAGCCTCCTGAATAGCTGGGAGTACAGGCGCCTGCCACCACGCCTGGCTAATTTTTTTGTATTTTTAGGAGAGACAGGGTTTCACTGAGTTAGCCAGGATGGTCTCAATCTCCTCACCTCATGATCTGGCTGCCTTGGCCTCCCAAAGTGCTGGGATTATAGC
ENST00000498032.1	chr3	112021324	112051638	+	RP11-90K6.1-001	AAGGAGAAGGAGACGGAGAAGGAGGAAGAGGAGGAGGAGGGCCGGGCGCAGTGGCTCACGCCTGTAATCCCAGCATTTTGGGAGGCCGAGGCGGGCGGATCACGAGGTCAAGAGACCGAGACCATCCTGGCTAACATGGTGAAACCCCGTCTCTACTAAAAATACAAAAAATTAGCCGGGCATGGTGGCGGGCGTCTGTAGTCCCAGCTACTCGGGAGGCTGAGGCAGGAGAATGGCGGGAACCCGGGAGGCGGAGCTTGTAGTGAGCCAAGATAGCGCCACTGCACTCCAGCCTGGACCACAG
ENST00000444750.1	chr1	212341548	212363601	+	RP11-15I11.2-001	AGAAGGCCCCCAAAAGGAGCCAGCATCTTGATTTTGGACTTCCCAGCCTCTAGCACGATGGAGTCTTGCTCTGTCCCCCAGGCTGGAGTGCAGTGGCATGATCTCGGCTCACTGCAAGCTCCGCCTCCTGGGTTCATGCCATTCTCCTGCCTCAG
ENST00000523703.1	chr8	125204911	125259639	-	RP11-37N22.1-001	GTCCGGGCACAGTGGCTCATTCCTGTAATCCCAGAACTTTGGGAGACTGAGGTGAGTGGATCACTTGAGGTCAGGAGTTCGAGACCAGCCTGAACAACATGGTGAAACCCCATCTCTACTAAAAATACAATATTAGCTGGGCATAGTGGCGCATGCCTGTAATCCCAGCTACTCAGGAGGCTGAGGCAGGAGAATCGCTTGAACCCAGGAGGAGGAGGTTGCAGTGAGCCGAGATTGCATCACCGCATTCCAGCCTGGGCAACAAAGCAAGACTTCATC
ENST00000506068.1	chr4	112723956	112761042	+	RP11-269F21.1-001	AGCATGGCGGCAACTGCCTCCGTGATTCAATTATCTCCATCTGGTGCTGCCCTTGACATGTGGGGATTATTACAATTCAAGGCAGGTCCTTCAGGAGGTATCCAGAAGAAGGCACTGTTATCACAGGAGATGACAGCTCCATGTGTGTTATTACCCCTGAAGACCTTCCAGTGGGACAAGATGTGGAGGTGGAGATGGTG
ENST00000512831.1	chr4	163661819	163663200	+	AC005150.1-001	AACTCCAGACGCGCCACCTTAAGAGCTGTAACCCTCACCGCGAAGGTCCACGGCTTCATTCCTGAGCCAGCGAGACCACGAACCCACCAGAAGGAAGAAACTCCAAACACATCCGAACATCAGAAGGAGAAAACTCCAGATGCGCCACCTTAAGAGCTGTAACACTCACCGCGAGGGTCCGCAGCTTCATTCTTGAAGTCAGTGAGACCAAGAACCCACCAATTCTGGACACGCT
ENST00000581745.1	chr17	28878210	28878769	-	RP11-218M11.5-001	CAGCTGGTGGCCTAAGGAGAAGGCACTTCAGGGAAGGGGTCTGTGTTAGTTTGTTTTCACATTGCTATAAAGAAATACCTGAGACTGGATAATTTATAAAGGAAAGAGGCTTAACTGACTCGCAGTTCAGGAAACTTACAATCATGGCGGAAGGTGAAGGGGAAGCAGG
ENST00000454673.1	chr2	45414308	45419424	-	AC009236.1-002	AAATTTGGAGACCAAATGTGAAAAAGTTTTACATAAAAAATATATACCGGCCAGGCACGGTGGCTCACACCTGTAATCCCAGCACTTTGGGAGGCTGAGGCAGGCAGATCACGAGCTCAGGAGATCGAGACCATCCTGACTAATACGGTGAAACCCCATCTCTACTAAAAATACAAAAAATTAGCTAGGTGTGGTGGCAGGTGCCTGTAGTCCCAGCTACTCAGGAAGCTGAGGCAGGAGAATGGTGTGAACCTGGGAGGCGGAGCTTGCAGTGAGCCAAGATTGCGCCACTGCACTCCAGCCTGGGTGACAAAGCGAG
ENST00000457945.1	chr6	12583146	12585636	-	RP11-125M16.1-001	TGTGAATATCATCAGTCTAGCAGTCTCTCTCTGTCACCAGGCTGGAGTACAGTGGGGCAATCTCGGCTCACTGCAACCTCTGCCTCCCGGGTTCAAGCGATTCTCCTGCCTCAGCCTCCCGAGTAGCTGGGACTGTAGGTGCACGCCACCATGAGCAGTTATTTTTTGTCTTTTTAGTAGAGACGAGGTTTCACTATGTTGGCCA
ENST00000451118.1	chr22	46271878	46283628	-	WI2-85898F10.1-001	GAAGGATTTTACTTTTAAAAACCATAGTCAGCCGGGCGCGGTGGCTAACGCCTGTAATCCCAGCACTTAGGGAGGCCGAGGCGGGTGGATCACCTGAGGTCAGGAGTTCAAGAACAATCTGACCAACATGCAGAAACCCTGTCTCTACTAATACTACAAAATTAGCCAGGTGTGGTGGTGGGCGCCCGTAATCCCAGCTACTTGGGGGGCTGAGGCAGGAGAATTGCTTGAACCTGCGGGGTGGAGGTTGCAGTGAGCTGAGATCACACCATTGCACTCCAGCCTGGGCAACAAGAGCGAAACTCT
ENST00000483578.1	chr16	30751987	30762702	+	RP11-2C24.4-001	CTTCAGGATGACGCTGGACGTGGGGCCGGAGGATGAGCTGCCCGACTGGGCCGCCGCCAAAGAGTTTTACCAGAAGTACGACCCTAAGGACGTCATCGGCAGAGGAGTGAGCTCTGTGGTCCGCCGTTGTGTTCATCGAGCTACTGGCCACGAGTTTGCGGTGAAGATTATGGAAGTGACAGCTGAGCGGCTGAGTCCTGAGCAGCTGGAGGAGGTGCGGGAAGCCACACGGCGAGAGACAC
ENST00000560818.1	chr15	53093810	53097139	-	RP11-209K10.2-001	CCTTCTCTTTTCTCCTTTCTTTTTCCCTTTCTCCTCTCCGGTTCCTGATTTAGCTGGGAGCTGTTTATTTATGGCTGCAAATGTGTGTGTTCAAGAGAGAGAGGGAATTGATCTTTGCCTGGACTTAAAGATGGAGCCGAAGAAGCTGGAGGGAATTTGGGCTTGTGCGTCTGGCCCAGACCCTGTGCGCCGAGCCCGAGGTCTATCCTCCCCGCACCTCTCACCTCGCGACCTTGCAGGAATCCGCGGGCCCGGATGCTGCCCAGCTGACCCTCCTGCCCCGGGCCTGGCTGCAGAGAAAGTCTTCGGGCAGGAGGCCATCCTGTTCCTGTCTTTAAAATGAGCACAATAAAAGGGGGCAAATCCTCGAACGCGAACCTGATCTCATGTCACAGAAGC…
ENST00000431060.3	chr15	101390035	101404501	+	RP11-66B24.2-002	AGTTGACTGAGGGCCATTTAAAGATTCCACAGAGGCTGAGAGCAGTGGCTCATGCCTGTAATCCCAGCACTTTGGGAGGCCAAGGCAGGTGGATCACTTGAGGTCAGGAGCTCGAGACCAGCCTGGCCAACATGGTGAAACCCCGTCTCTACTAAAAATACAAAAATTAGCCAGGCATGGTGGTGCACACCAGTAGTCCCAGCTACTCAGGAGGCTGAGGCAGGAGAATCGCTGGAACCCAGGAGGCAA
ENST00000449259.1	chr2	65128973	65132271	-	AC007386.2-001	CTGGGTGCAGTGGCTCACGCCTGTAACCCTAGCACTTTGGGAGTCCGAGGTGGGTGGATCACCTGAGGTTGGGAGTTTGAGACCAGCCTGACCAACATGGAGAAACCCTGTCTCTACTAAAAATACAAAAAGCCAGGTGTGGTGGCGCATGCCTGTAATCCCAGCTGCTTGGGAGGCTGAGGCAGGAGAATCGCTTGAACCCGGGAGGCAGAGGTTGCGGTGAGCCGAGATTGCACCACTGCACTCCAGCCTGGGTAACAAGAG
ENST00000506656.1	chr5	45035300	45098749	+	RP11-357F12.1-001	CTAAATTACAGGCGGGAATCATTATTTTGTTCAATACCTGCTGACAAGAAGTAAAAGCACTTTTTTTTTTTTTTTTTGAGACACAGTCTCACTCTCCAACTCAGGCAGGAGTGCAGTGGCATTATCTCAGCTCAATGCAACATCTGCCTCCTGGGTTCAAGCCATTCTCCTGCCTCAGCCTACTGATTAGCTGGGATTACAAGCATGTGCCACCATGCCCGGCTAATTTTTGTATTTTTAGTGGAGACTGGGTTTCACCATGTTGGCCAGGCTGGTCTCAAACTCCTGACCTCGGGTGATCCACCCACT
ENST00000437713.1	chr22	28315457	28320951	+	TTC28-AS1-003	GAAAGACATGAACCAACGCCCAAAATGAGAAAGAAGGACATATAAAGAAAAAGACAAATACAAGTGAAAAAAATAGACTAATGGATTAACGTCCCTGTCGTGTGACATTTTCTGACTATGGAAATGATATTAGACAAAAAGCAACTTCAAGTGGTTTTCTTATTTGAGTTCAAAATGGGTCATAACGCAGCAGAGATAACTTGAAACATGAACAGCGCATTTGGCCCAGGAACTACTAACGAACATACAGGGCAGCTGTGATTCAAGAAGTTTTGCAAAGCAGACTAGAGCCTTGAATATGAGGAACACAGTGGCCAGCCATTGGATGCTTCACTTCTTGAAGCATCTTGACAGCTTTTTGCAGGTGAAATGCTTCCACACCAGCAGGATGCAGAAAAA…
ENST00000567919.1	chr7	73400321	73403097	+	RP11-731K22.1-001	TATTTGTTTATTTATTTATTTATTTTTTGAGACGAAATCTCGCTGTGTGGCCTAGGTTGGAGTGCAATGGCGCAATCTCGGCTCACTGCAACCTCCACCTCCTGGGTTCAAGCGATTCTCCTGCCTCAGCCTCCTGAGTAGCTGGGATTGCAGGTGCCCACCACCAGGCCTGGCTAATTTTTTGTATTTTTAGTGAAGACGGTGTTTTGCCATGTTGGGCAGGCTGGTGTTGAACTTCTGACCTCAGGTGATCTACCCGCCTCGGCCTCCCAAAGTGCTGGGATTACAGGCATGAGCCACCGCAGCCGGCCCCA
ENST00000580684.1	chr18	5238548	5243910	+	RP11-835E18.2-005	AATAAAAAAGAATTCTGATTGGGTGCAGTGGCTCACACCTGTCATTCCAGCACTTTGAGAGGCCAAGGTGGGCAGATCACATGAGGCCAGGAGTTCAAGACCAGCCTGGCCAACATGGCAGAAACCCCATCTCTACTAAAAATACCAAAATTAGCCGGGCATGGTGGAACACACCTGCAATCCCAGCTACTCGGGAGGCTGAGGCAAGAGAATCGCTTGAACCTGGGAGGCAGAAGTTG
ENST00000532768.1	chr8	61544067	61545330	-	RP11-91I20.3-002	CATTCAAGACTAATAAAGGACTATGCGCAGTAGCTCATGCCTGTAATCCCGGCACTTTGGAGGCTGAGGCGGGAAGATCGCTTGAGCACAGCATTTGAGACCAGCCTGGGCAACATGGCAAAACCCCATCCTTACAAAAAATACGAAAATTAGTTGCACGTGATGGGGTGTGCCTGTAGTCCCAGCTACTCAGAAGGCTGAGGGAGGAGGACTGATTGAGCCCATGAGGTTGAGGCTGCAGTGAGCTGAGATTGTGCCACTGCACTCCAGCCTGGATGACAGAGTGAGAACCTGTCAAAAAGAGGAAAGAAAGAAAGAGAAAGAAAGAAAGAAAGAAAAGAAAAGAAAAGAAAAGAA
ENST00000566225.1	chr18	10411604	10414512	-	RP11-243E13.1-001	GCCCACCCACATCATCCTTTTAGAGTGACAAATTCGGGCTGGCTCGGTGGCTCATGCCTGTAATCCCAGCATTTTGGGAGGCCGAGGCAGGTGGATCACCTGAGGTCAGGAGTTCAAGACCAGCCTGGCCAACATGGTGAAACCCTGTTTCTGATAAAAATACAAAAATTAGCTGGATGTGGTGGTGGGCATCTGTAATCCCAGCTACTTGGGAGGCTGAGGCAGGAGAATCACTTGAACCCAGGAGGCAAAAGTT
ENST00000577456.1	chr22	20632022	20656899	-	AC011718.2-004	TGGACGCTGTACACGACATTGCTAATGAGGACACCGTATAAGACATCGCTAGTAACTATCGCAAGAACAAAAAACCAAACACCGCATATTCTCACTCATAGGTGGGAATTGAACAATGAGATCACATGGACACAGGAAGGGGAATATCACACTCTGGGGA
ENST00000415330.1	chr1	9739857	9747632	-	RP11-558F24.4-001	CCATGCTTAGAGGCTCCATCAATACCTGTGATGGACTAAATGGCATGATGGCTCATGCCTGTAATCCTAGCACTTTGGGATGCCAATGCGGGTGGATCACCTGAGGTTAAGAGTTCGAGACCAGGCTGGCCAACATGGTGAAACCCCATCTCTACTAAAAATACATAAAGTAGCCCGGTGTGGTGGTGGGCGCCTGTAATCCCAGCTACTCGGGAGGCTGAAACAGAAGGATCACTTGAACCCGGGAGGCAGAGGTTGCAATGAGCCGAGAT
ENST00000502071.2	chr11	74022406	74035750	+	RP11-632K5.3-001	GAATTGCTATGTGTCTCTCATTCTTCCCTTTTTAATTTTGTTTTGTTTTGTTTTTGTTTTTTGAGACAGAGTCTTGCTCTGTTGCCCAGGCTGGAGTGCAGTGGTGTGATCTCGGCTCACTGCAACCTCCCCCTCCCGGGCTCAAGTGATTCTCCTGCCTCAGCTGCCCAAGTAGCTGGGACTACAGGTGTGCTGCCCAATGCCTGGCTAATTTTTGTAATTTTAGTAGGTTGGTCTTGAACTCCTGTCCTCAAGTGATCTGCCTGCTT
ENST00000436974.1	chr1	173143438	173144642	-	RP3-395P12.2-001	TGACATTTTCAAGAAGGACACGTTTGCTTCCCCTGCCACCATTGTAAGTTTCCCAATGCCTCCCCAGCCCTGCAGAACTGTGAGCCAGTTAAACCTCTTTCCTCTATAAATTACCTAGTCTCGGGCAGTTCTTTATAGCAGCATGAGAATGGACTAATACAGTAAACTGGTACCACAGAGAGTGGGGTGCTACTGTAAAGATACATGAAAATGTGGAAGTTACTTTGGAACTGGGTAACAGGTAGAGGTTGGAACAGTTTGGAGGGCTCAGAAGACAGGAAAA
ENST00000424435.1	chr1	154374803	154379040	-	RP11-350G8.5-001	GTTCACATGAAAAAATTTAATCCTGGCCAGGCCGGACGTGGTGCCTCACACCTGTAATTCCAGCACTTTGGGAGGCCAAGGTGGGCAGATCATGAGGTCAGGAGTTCGAGACCAGCCTGACCAACATGGTAAAACCACATCTCTACTAAAAATACAAAAATTAGCCGGGCATGGTGGTGCGTACCGGTAGTCCCAGCTACTCAGGAGGCTGAGGCAGGAGAATCACTTGAACCCAGGAGGCGGAGGTTGCAGTGAACCGAGATGGCACCACTGCACTCCAGCCTGGGCAAGAA
ENST00000499502.2	chr4	6689174	6692246	-	RP11-539L10.2-001	GGTCTTCAGAGCGTGGTCCCAGTAAGGAAGGAGACCACTACTACTCTTGCTGCCCTCCTCCCCCGACCTTGCCTAGTTTACAAGACAGGAGGAAAGAGAGAAAGCAAAAAGTTAGAAAAAAAAAAAAAAAAAACAGAAGTAAGATAAATAGCCAGAAGA
ENST00000421331.1	chr1	78347032	78355224	-	NEXN-AS1-001	TTCACTGCACTTGAAAAAAAAATCGAAATGACATCCAGATAAAGAATAAAGATGGATTCTCGCTCTGTTGCCCAGGCTGGAGTGCAATGGCGTGATCTCAGCTCACTGCAACCTCTGCCTCCCAGGTTCAAGCAATTCTCCTGCCTCAGCCTCCCGAGTAGCTGGGACTACAGGCACGCAATGC
ENST00000445814.1	chrX	73047635	73051045	-	XIST-004	CACTGGGCAACAACCCTAGGTCAGGAGGTTCTGTCAAGATACTTTCCTGGTCCCAGATAGGAAGATAAAGTCTCAAAAACAACCACCACACGTCAAGCTCTTCATTGTTCCTATCTGCCAAATCATTATACTTCCTACAAGCAGTGCAGAGAGCTGAGTCTTCAGCAGGTCCAAGAAATTTGAACACACTGAAGGAAGTCAGCCTTCCCACCTGAAGATCAACATGCCTGGCACTCTAGCACTTGAGGATAGCTGAATGAATGTGTCTTACCCATTTCCATGTTTCTCTTGCTAATTTCTTTCGTGTGTGCCTTTGCCTCATTTTCTCTTTTTGTTCAC
ENST00000470546.1	chr3	162895030	163021089	-	RP11-10O22.2-001	TCCCACTCTCCACCCTGAGGTCGACCCCAGTGTCTGTTGTTTCCTTCTTTCTGTTAATGAGTTCTCATCATTTAGCTCCCACTTATAAGTGAGAACATGTGCTATGTGTTTTTCTGTTCCTGTGTTAGTTGGCTAAGGATAATGGCCTCCAGCTCCATTTTT
ENST00000458525.1	chrX	129611042	129658231	-	RP1-274L7.1-001	AAACTGGCTGGAAGAGACGGGCTCTCACTCTGTCACCCAAACTGGAGTACAGTGGCACAATCATAGCTCACTGTAGCCTCAACCTCCTGGGCTCAAGTGATCCTCCCACCTCGGCTTCCCAAGTAGCTGGGACTACAAGTGCACACCACCATACCTAGATATTTTTTTGTTGTTGTTTTTGGTAGAGATGGTTTCTCATTATGTTGCCCAGGCTAGTCTTGAACTCCTGGGCTTGAGTGATCC
ENST00000504419.1	chr5	116078686	116097905	-	RP11-249M12.2-001	AACTACAGTTCCTCTCTCAAGAGCAAAACCTGAAATTTGTCAAGAAATAGTGGACTTTTGCTCTTGTTGCCCAGGCTGGAGTGCAATGGCGTGATCTCGGCTCACCACAACCTCCGTTTCCCAGATTCAAGTGATTCTCCTGTCTCAGCCTCCCAAGTAGCCGAGATTACAGGCATGCACCACCACACCCGGCTAATTTTTTTTATTTTTAGTAGAGACAGGGTTTCTCCACGTTGGTCATCTTGGTCTTGAACTCCTGACCTCAGGTGATCCACCTGCGTCGGGCTCCCAAAGTGCTGGGATTACAGGCATGAGCCACCATGCCCAGCCCTTA
ENST00000419458.1	chr1	178060643	178062735	-	RP11-21M7.1-002	CTCTCCCTCCCCTTTCCCCCACGCCCCGACAGGCCCCAGTATGTGATATTACCCTCCCTGTGTCCATGTGTTCTCATCGTTCAACTCCCACTTATAAGTGAGAATATGCAGAGTTTGGTTTTCTGTTGTGTTACTTTGCTTAGAATGATGGCTCCCAGCTTCATCCATGTCCCTGCAAATGACATGAACTCATTCTTTTTTATGGCTGCATAGTATTCCATGGTGTATATGTGCCACATTGTCTTTATCCAGTCTATCATCGA
ENST00000444265.1	chr6	22056774	22111157	+	LINC00340-001	TGGAGTCCAAGTGTGACTGCCAAGAGGAATCCAGCAAAGCCAAAAAGCCCAAGCATGTAGCCCTGCCCGAAGCACGCCACACGCATGGAAAACCCAGAGGAAATGAGTGAGGATCAATGGGAAGAAGAGAGCCAGCCAGGAAGTTGAAGATTTGTCCAGGAGCAGATAGCTGAAGAGAGAGAGAGAGAAGAGAGAACGGCTTACAGCTCAGGTCCTCTCTCCATGCTTAGGAACCACTACAAATGCTACTGCCTTG
ENST00000523792.1	chr8	122966878	123139423	-	RP11-398G24.2-001	GGTGAGAGGAATCACTGAGGATGCCCAAGGACAAAGCAGCCGGAACAAGACAGAGTTTCTCTTGTTGCCCAGGCTGGAGTGCAATGGCGTGATCTTAGCTCATCGCAACCTCTGCCTCCCAGGTTCAAACAATTCTCCTGCCTCAGTCTCCTGAGTAGCTGGA
ENST00000533670.1	chr11	67654060	67673821	+	RP11-119D9.1-003	TAAGCCTTATGAGGTCGCCACGGAACCGCAGGAGATCATGCTGCTGTGATGCCGGGTTTTCTTAACAGCATAAGGAAGACTTGCCCCTTGCCCTATCAAAGAGAATAGTTTTGGAGGGCCGAAGTGGGACCAAAAAAGATGCAGTTTTCATTTCTATTGGGAAATGTGAAAAAAAAATTGTCAACTCTTTT
ENST00000416385.1	chr1	677192	685396	-	RP11-206L10.3-001	TTGTCACCCAGGCTGGAGTGCAATGGTGCGATTTTGGCTCACTGCAACCTTCACCTTCTGGGTTCAAGCAATTCTCCTGCCTCAGCCTCCCGAGTAGCTGGGATTACAGGTGCCCGCCACCATACCCAGCTAATTTTTGTATTTTTAGTAGAGATGGGATTTCACCATGTTGGC
ENST00000501726.1	chr15	57592562	57599959	+	RP11-358M11.2-001	TTTTGAGACGAAGTCTCACTCACTCTGTCGCCCAGGCTGGACTACAATGGCACGATCTCGGCTCACTGCAAACTCTGCCTCCCAGGTTCAAGCGATTCTCCTGCCTCAGCCTCTCGAGTAGCTAGGATTACAGGCATGCACCACCACGCTGGCTAATTTTTGTATTTTTAGTAGAGACGGGGTTTTGCCA
ENST00000438752.1	chr13	50617571	50656114	-	DLEU2-006	GGCTGCCCTCCCCCGGCGCGCTGGGTCCCGGTGAGGTCTCTAGGTAGGTTTTGACCTGTAGCAGAGAACCAATTCTGGAGAACAGCCTCACTTCTTTGATTGAATACTTACATAATGCATTGGAACATGACATGAGATTAAGGTTTAATAATGATAGAATGAAGACCACAATAAAAGAGACCTCTACTTAGCTCAGCAATTCTTACCTTTCTTACCTATTTGATGAAGATGTCTTTTGAAAGGTGTACTGCAAGGAACAAAATGTT
ENST00000564832.1	chr8	73859384	73862680	+	RP11-531A24.3-001	TTTGTCCACTTCTCCTACAATTATTTTTTAATTTTTTTTATAGAGATAGGATCTTGCTATGTTGCCCAGGCTGGTCTCGAACTCCTGGCCTCAAGCAATCCTCCTGCCTCAGCCTACCAAAGTGCTGGGATTACAGGTGTGAGCCACCACACCCAGCCCTTA
ENST00000415629.1	chr1	79789453	79790534	+	RP4-726F1.1-001	TAGTAGTTATACATGCTTAAAATATTTATTTTGGCTGGACACAATGGCTCATTCCTCTAATCCTAACACTTTGGGAGGCCAAGGTGGTGAAAGGATTGCTTGGGTTCAGGAGTTTGAGGTCAGCCAGGGCAACACAGTGAGACCCCATCTTTACAAAAAATAAAAAATTAGCTGGGTGTGGTGGTTCAGGCTC
ENST00000453706.2	chr2	222502262	222506533	+	AC068489.1-001	AATCACAAGGAGAAAGTGCAGTATTTACTGAGTGAGCAGCTATTCCAGTCAATGGTAAGTGATTTTTTTTTTTTTTTTTTTTGACGGAATCCGGCTCTGTCGCCCAGGCTGGAATGCAGTGGCGCAATCTCGGCTCACTACAACCTCCGCCTCC
ENST00000453420.1	chr21	29488412	29600986	-	AL035610.2-001	TTGTTTTTAGACGGAGTCTCTTCTCTGTCGCCCAGGCTCGAGTGCAGTGGCGCAATCTCTGCTCACTGCAAGCTCCGCCTCCTGGGTTCACGCCATTCTCCTGCCTCAGCCTCCCGAGTAGCTGGGACTACAGGCGCCCGCCACCACACCTGGCTAAGTTTTGTATTTTTTTAGTAGAGACGGGGTTTCACCGTGGTCTACATCTCCTGACCTCGTGATCTGCCCGCCTCGGCCTCCCAAAGTGCTGGGATTACAGGCGTGAGCCACCGCACCCGGCCAAGT
ENST00000421293.1	chr7	86954665	86974802	-	TP53TG1-003	GCTTGGCGCCTGACCCAGGATCTAGAAGGCACTCTGGGCAGGCCGCGCTCCGCCCACGAAGGTTTAACCACCAAGGACTCTGAGAGCTGGCAGGTCTGAGTAACCCTGGTAACAATTCTCTTCACCTTATCAAAACCTGAGCTAAAACCAATGCATCAGCTGATGATGACAGCAGAGAGTGGCAGGGCTGAGGACCCAAAGTCATTTCCCAGGCTGGCGGAGAATAAACTGCCAGGGAGAAGAATGAGAAGACAGGAGACAAACTGTTTGGAAAG
ENST00000500112.1	chr8	128220110	128231333	-	RP11-255B23.3-001	AATCTACTCCCATTTTCAACTCTAAATCATCAGAGTGTCTCAAATCCAAAGCACACACAGACCAGCCTGGCCAACACGGTGAAACTCCACCCCTACTAAAAGTATAAAAATTATCCAGGTGTGGTGGCGGGCGCCTGTAATCCAAGCTACTTGGGAGTCTGGAGGCAGGAGAATCCCTTGAACCTGGGAGATGGAGGTTGCAGTGAGCAGAGATCACACCACCG
ENST00000373508.1	chr20	36305311	36311636	+	RP4-640H8.2-001	TGTGCTCCAGAGTTGTTAAAGAAAGTCTTTAGGTAAAGAGACACAGTGGGCTGGGCACAGTGGCTCACGCCTGTAATCCCAACACTTTGGGAGGCCAAAGCAGGTGGATCACCTGAGGTCAGGAGTTCAAGACCAGCCTGACCAACATGGTGAAACCCCGTCTCTATTAAAAATACAAAAATCAGCTGGGAGTGGTGGTGGGTGCCTGTAATCCCAGCTCCTTGGGAGGCTAAGGCAGGAGAATCACCTGAACCAGGGAGGCAGAGGTTGCAGTGAGCCGAGATTGCGCCACTACACTCCAGCCTGGGTGACAGAGTAAGACT
ENST00000553119.1	chr14	19650041	19718563	+	AL589743.1-010	TGTATGTCCACCACAGTTACTTTATCCCTTCATCTGTGGATGGGCAGTCTCGCTGTATTGCCCAGGCTGGAGTGCAGTGGCATGATCTCAGCTCACTGCAAGCTCTGCTTCCTGGGTTCACGCCATTCTCCTGCCTCAGCCTCCTGAGTAGCTGGGATTACAGGCACCCGCCACCACGCCCAG
ENST00000501294.1	chr11	115628168	115631345	-	CTC-774J1.2-002	GACAGGGATAAAGGGAGAAACTCAGAAATAATGCTTTTGTTTTGTTTTGTTTTGTTTTGAGATGGAGTCTCGCTCTTGTCGCCCAGGCTGGAGTGCAATGGCATGATCTTGGCTCACTGCAAACTCCACCTCCTGGGTTCAAGCGATTCTCCTCCTCAGCCTCCCAAGTAGATGGGCTTACAGGCAAGCGCCATCACGCCCGGCTAATTTTGTATTTTTAGTAGAGATGGGGTTTCACCATATTGGTCAGT
ENST00000578952.1	chr17	12620321	12622491	+	RP11-746E8.1-001	GAGGTCAGGAATTCAAGACCAGCCTGGCTAACACCGTGAAACCCCATCTCTACTAAATATACAAAAACTTAGCCGGGTGTGGTGGTGGGCGCCTGTAGTCCCAGCTACTCAGGAGGCTGAAGCAGGAGAATTGCTTGAACCTGGGAGGCGGAGGTTGCAGTGAGCTGAGATC
ENST00000450746.1	chr3	30566236	30568677	+	AC116035.1-001	TCTTTCAGCACCTCCAGCTAAAAAATGCTGCAGAGGAACTTCCTGTATTAAGTACAGATGGGGTTTCACCATGTTCGCCAGGATGGTCTCGATCTCCTGACCTCGTGATCTGTCCACCTCTGCCTCCCAAAGTGCTGAGATTACAGGTGTGAGCCACCACTCCCAGCCTT
ENST00000555379.1	chr14	21668237	21673662	-	CTD-2552B11.4-002	TCATGCCAAGGATGAGAGAGGGGCATTATCCAAAAAGTTGGGTGTGTCCATTTTTTTTTGAGTCTTGCTCTGTTGCCCAGGCTGGAGTCCAGTGGCATGGTCTTGGCTTACTGCAACCTCCGCCTCCCAGGTTCAAGTAATTCTGCCTCAGCCTCCTGAGTAGCTGGGATTACAGGCGCCTGCTACCTCGCCCGGCTTTTTTGTTGTTGTTATTTTTAGTAGAGACGGTGTTTCACCATGTTGGTCAGGCTGGTCATGAACTCGTGACCTTGTGATCCGCCCGCCTTGGCCTTCCAAAGTGCTGGGATTACAGGCGTGAGCCACTGTGCCCGGCTGTTCA
ENST00000499322.2	chr4	174065386	174090306	-	RP11-10K16.1-003	GGTTGGATTGCTTTAACTCAGGAGTTTGAGGCCAACCTGGGCAACATGACAAAACCCTGTCTCTACAAAAAATACAAAAATTAGCCAGGCATGGTCGTGTGTGCCTGTAGTCCCAGCTACTTGGGAAGCTGAGGTGGGAGGATCAATTGAGCCTGGGAGGCCAGGCTGCAGTGAGTCAAAATCATACCATCTCAATCCAGCCTGAGCAACAGAGTGAGACCCTATCTA
ENST00000356684.2	chr1	213025449	213031430	-	FLVCR1-AS1-001	TTGCCCTTGGAGTCCAGGCTGGAGTGCAATGATGAAATCTCAGCTGACTGCAACTTCTGCCTCCCGGGTTCAAGTGATTCTCCTGCCTCAGCCTCCCAAGTAACTGAGATTACAGGTGCCCACACCCGGGTAATTTTTGTATTTTTAGTAGAGACAGGGTTTCTCCATGTCGGTCAGGCTGGTCTCGAACTCCTGACCTCAGGTGATCCACCTACCTCAGCCTCCCAAAGTGCTGGGGTTACAGGCATGAGCCACCGTGCCCGGCCACC
ENST00000415121.1	chr22	17130819	17134695	+	TPTEP1-003	GATTGAGACCATCTCTAAAACAACAACAGGCCAGGTGCTGTGGCTTATGCCTGTAATCCCAGCAATTTGGGAGGCCGAGGCAGGTGGATCACCTGAGATCAGGAGTTCGAGACCAGCCTGGGCAACCTGGTGAAATCCTGTCTCTACTAAAAATACAAAAATTTAGCAGGGCATGGTGGCACACACCTGTAATCCCAGCTACTCGGGAGGCCGAGGCAGGAGCATTGCTTGTACCCAGGAGGCAGAGATTGCAGTGAGCTGAGATCACGCCATTGCACTCCAG
ENST00000481624.1	chr3	112455293	112468166	-	RP11-572C15.5-001	TCCTCCAACTTACATATTAGAGCTTCTGCAATTAAAGAAAAACAGAAATCAGGCTGGGCGCAGTGGCTCACGCCTGTAATCCCAGCACTCTGGGAGGCCAAGGTGGGTGGATCACCTGAGGTCAGGAGCTTGAGACCAGCCTGGCCAACATGGCAAAACCCCATCTTTACTAAAAATACAAAAATCAGCTGGGTGTGGTGGTGGGTGGCTGTAATCCCAGCTATTCAGGAGGCTGAGTCAGGAGAATCCCTTGAACCCAGGAGGCAGATGTTGCAGTGAGCCGAGATGGCACCACTGCACTCCAGCCTGAGTGACAGAGT
ENST00000510165.1	chr5	27472398	27496508	+	RP11-46C20.1-002	CGATGGAGTCTTGTTCTGTGGTCCAGGCTAGAGGGCAGTGGCATGATCTCGGCTCACTACAAGCTCTGCCTCCCGGGTTCACGCCATTCTCCTGCCTCAGCCTCCTGAGTAGCTGGGACTACAGGCGCCCGCCACCACGCCTGGCTAATTTTTTGTATATTTACTAGAGATGGCTAGTGTTAGCCAAGATGGTCTCGATCTCCTGACCTCGTGATCTGCCCACCTCAGCCTGC
ENST00000456588.1	chr13	81617804	81618577	+	RP11-521J24.1-001	CAGAAGAACAGCACTAGGGAAATGGTGCTAAACCATTCTTGGGGACTCCATCCCTGTGATACAATCACCTCCCACCAGGCCCCACCTCCAACACTGAGAATTACAACTCAACATGAGATTTGGATGGGGACACAGATCCAAACCATATCAA
ENST00000439943.1	chr20	42839599	42854667	+	RP5-995J12.2-002	TCCCATTTTTATGACCATGTGTACTCAATGTTTAGCTCCCACTTAGAAGTAAGAACATGCCCAGCACTTTGGGAGGCCGAGGTGGGTGGATCATGAGGTCAAGAGATCGAGACCATCTTGGCTAACAAAGTGAAACCCTGTCTCTACTAAAAACATAAAAAATTGGCCGGGTGTGGTGGTGGGCACCTGTAGTCCTAGCTACTCGGGAGGCTGAGACAGGAGAATCGCCTGAACCGGGGAGGTGGAGGTTGCAGTGAGCTGAGATTGTACCACTGCACTCCAGCCTGGGTGACAGAGTGAGACTCCATCTCAA
ENST00000492569.1	chr3	153102722	153105157	-	RP11-292E2.3-001	TTCCATCAGTGTCTTTCAAAAAGCAAAAATGTTGGCCAGGCACGGTGGCTCATGCCTGTAATTCCAGCACTTTGGGAGGCCGAGGTTGGCGGATCACGAGGGCAGGAGATCCAGACCATCCTGGCCAACATGGTGAAACCCCGCCTCTACTAAAAATACAAAAATTAGCTGGGCGTGGTGGTGGGTGCCTGTAATCCCAGCTACTCAGGAGGCTGAGGCAGGAGAATTTC
ENST00000420224.1	chr7	124869632	124904345	-	RP11-3B12.3-001	TAGTACTCACTGAAGATGATATACGATCCTGAAAATTCTAATCAGAGATGGCATTTCACCATGTTGCCTGGGTTGGTCTCAAACTCCTGAGCTGAAAGTGATCCTCCCACCTTTGCCTCTCAGTGTTGGGATTACAGAAATGAGCCACCACACCTGGCCCACAGA
ENST00000513843.1	chr4	34122515	34260749	-	RP11-548L20.1-001	CATAAAAGGATCAGACAGCAAAGAGTACTCAAAAGCTGATTTATTGAGATCCTGATGAGTTTGAAGTAACTAGAAACTTGATCAAACAGTGACAAGACCCAAGATTTGTTTTACTCTAAAGTGAGAAATTATCCTCAACAAAAAAACATTTCACAGTGAGAATCAGAAGAATATTTGCATCAGGCAACTCTGGGTGCTAGATATTTATTTTTTTTCTTTTTCACATGAACTATAAAAACTTACCACAAAAGACTGATCTCCACAACTGCTTATACTCTAGGATTATTATACATTGCACTGTTCTTGCTGATACTCCAAAGACATGTAGAAAATAGAAAGGTAAGTTTGCAGGAGGAAAAAAGAACAATGGAATGAAGAAGCAAACAGGGAGTTAAAATA…
ENST00000439332.1	chr1	144300514	144340736	-	BX248398.1-003	TCTTCTGGAAGTGAGAATTGTTTTTGTTTGTTTATCTATTGTAGCAGAATGGGGAAATGGAGAGAGAACCTGAAAGAGCCCCAAACTCGAGGACCTATTGCTCCCCAAGAATAACATCTTCCAGAACTAGACAGAAAACTAGGCGTCTGGGAACCCTGAAATCCTTGGAGGAGTAGATCATCATGACCCTCTGTGTTCCTTTTGGCAAATGACTTGCTTCCATTGTTTGTTTGTTCAATTGTCTGTTTGTTAAATAAATAAAACCCTTTTT
ENST00000442383.1	chr20	42839721	42854667	+	RP5-995J12.2-001	TCCCATTTTTATGACCATGTGTACTCAATGTTTAGCTCCCACTTAGAAGTAAGAACATGCCCAGCACTTTGGGAGGCCGAGGTGGGTGGATCATGAGGTCAAGAGATCGAGACCATCTTGGCTAACAAAGTGAAACCCTGTCTCTACTAAAAACATAAAAAATTGGCCGGGTGTGGTGGTGGGCACCTGTAGTCCTAGCTACTCGGGAGGCTGAGACAGGAGAATCGCCTGAACCGGGGAGGTGGAGGTTGCAGTGAGCTGAGATTGTACCACTGCACTCCAGCCTGGGTGACAGAGTGAGACTCCATCTCAA
ENST00000427447.1	chr21	35303463	35349992	+	AP000569.8-001	TTTGTTAGGGCTCACAAGGAACAGTTATTTATCTTTTATTTTCTATTTTTTTTTTAGAGATGGAGTCTCACTCTGTCTCCCAGGCTGGAGTGCAGTGGTGCCATCTCAGCTCACTGCAACCTCCACCTCCCGGGTTCAAGCAATTCTCCTGTCTCAGCCTCCTGAGTAGCTGGGACTACAGGCGTGTGCCATCATGCCCGGCTAATTTTTAGTATTTTTAGTAGAGGCAGGGTTTCACCATATTGGCCAGGCTGGTCTTGAACTCCTGATCTCAAGTGATCT
ENST00000564121.1	chr2	127782786	127787262	+	RP11-521O16.2-001	ATTAAACTGTTGAAAAAATTTAATGGCATTCGCAACCTAAGCCCACTCTCTCCCGCTTTTTTTTTTTTTTTTTTTTCAGAGTCACTCTGTCGTCCAGGCTGGAGAGCAGTGGCACAATCTCAGCTCACTGCAACCTCTGCCTCCCGGGTTCAAATGATTCTCCTGCCTCAGCCTCCAGAGCAGCTGGGACTACAGGCACGGCACCACCATGCCCGGTTAATTTTTGTATTTTTAGTAGAGACGGGGTTTCCCCATGTTGGCCAGGCTGGTCTCGAACTCCTGGCCTCAAGTGATCAGCCTGCCTCAGCCTC
ENST00000427261.1	chr1	144618159	144621548	+	NBPF8-015	CGCTCATTGAATGAGCATCTCCAGGCCCTCCTCACTCTGGATGAGCCGGACAAGTCCCAGGGGCAGGACCTCCAAGAACAGCTGGCTGAGGGGTGTAGACTGGCACAGCACCTTGTCCAAAAGCTCAGCCCAGGGAGGTGCAGAAGGCTGAAGTGAGCAAAGTCCCTGAGGACTCACTGGAGGAATGTGCCATCACTTGTTCAAATAGCCACGGCCCTTGTGACTCCAACCAGCCTCACAAGAACATCAAAATCACATTTGAGGAAGACGAAGTCAACTCAACTCTGGTTGTAGACAGAGAATCCTCTCATGATGAATGTCAGGATGCTCTAAACATTCTCCCAGTCCCTGGCCCCACCTCTTCTGCCACAAACGTCAGCATGGTGGTATCAGCCGGCC…
ENST00000567966.1	chr16	79831946	79861047	-	RP11-345M22.3-001	ATAAGAAAAAAAAGGGGGCCAGGCACGATGCCTCATGCCTGTAATCCAGCACTTTGGGAGCCTGAGGCGGGTGGATCACGAGGTCAGGAGTTCGAGAGCAGCCTGACCAACACAGTGAAACCCTGTCTCCACTGAGAATACAAAAATTAGCCAGGCATGGTGGCACACGCCTGTAATCCCAGCTACTCAGGAGGCTGAGGCAGGAGAATCC
ENST00000581677.1	chr18	268147	270278	+	RP11-705O1.8-001	TGGGTCACCTGAGGTCAGGAGTGGATCACCTGAGGTATGGCAAACATGGTGAAACGCTGTCTCTACTAAAAATACAAAAATTAGCCGGGCGTGGTGGCACGCACCTGTAATCCCAGCTACTCAGGAGGCCGAGGCAGGAGAATGGTTTGAACCCGGCAGGCGGAGGTTGCAGTGAGCGGAGATCGTGCCATTGCACTCCAGCCTGGGCGACAAGAG
ENST00000449169.1	chr1	110828996	110881793	-	RP5-1074L1.1-001	TTTTTATTTTTATTTATTTATATTTTCCTTATGCCTAGTGTAAAGGGATTTCTTTTCTTTTTTGTTTTTGTTTTTTTTTTGAGATGGAGTCTTGCTCTGTCACCCAGGCTGGAGTGCAGTGCAGTGGCGCTATCTCGGCTCACTGCAACCTCCACCTCCTGGGTTCAAGTGATTCTCCTGCCTCAGCCTCCCAGGAGCTGGGATTACAGGTGTGCCACCACATTTGGCTAATTTTTTTACTTTTAGTAGAGATGGGGTTTCACCATGTTGGCCAGGCTAGTCTCGATCTCCTGACCTCAGGTGATCCACCCGCCTCAGCCTCCCAGAATGCTGGGATTACAGGCATGAGCCACCGCTCCCAGCC
ENST00000580942.1	chr17	62073430	62077259	-	RP11-214C8.2-001	TCTTATTTTTGTTTTAAAAATCATATGCATAAGTCCAGGCACGGTGGCTCACGCCTGTAATCCCAGCAGTTTGGGAGGCCAAGGCAGGCAGATCACTTGAGGTCAGGAGTTCGGGACCAGCCTGGCCAACATGGTGAAACCCTGTCTCTACTAAAAATACAAAAATTAGCCGGGAGTGGTGGCGGGTGCCTGCAATCCCAGACACTCAGGAGGCTGAGGCAGGAGAATCGCTTGAACCTGGGAGGTGGAGGTTGCAGTGAGCCGAGATCATGCCACTGCACT
ENST00000419983.1	chr1	174084520	174129142	-	RP11-160H22.5-004	CATTGAGGCCAGGAGTCCAAGACCAGCCTGCACAATGTAGCAAGACTCCTTCTCTACAAAAAAATAAATAAAAATTAGCCAGGCATGGTGGTGCACTCCTGTAGTCCCAGCTACTCAAGAGGCTGATGTAGAGAATCGCATTATCCCAGAGGTCAAGGCTGCAGTGAGCCGTGATCATGCCTCTGCACTCCAGCCTGGACGATAGA
ENST00000500203.2	chr1	145096530	145100984	+	SEC22B-002	GAACAGGTGGACTGGCTAACTGTGGGCCCTTTGTGACTTTGATCTTGAAAGCAAACTAAAGATGGAGTCTCACTCTGTTGCCCAGGCTAGAGTGCAGTGGTGTGATCTCAGCTTACTGCAACCTCCGGTCCCCAGGTTCAAACGATTCTCCTGCTTCAGCCTCCCGAGTAGCTGGGATTACAGGCACCTGCAACCCTACCCGGCTAATTTTTGTATTTTTAGTTGAGATGGGGTTTCAGCATCTTGGCCAGTCTGATCTTGAACTCCTGACCTCATGATCCACCTGCCTTGGCCTCG
ENST00000502209.2	chr5	12554001	12574749	-	RP11-308B16.2-001	AAGTGCATGTACCATGATACACCAGACGGAGTCTCACTCTCTCGCCCAAGCTGGAGTACAGTGGCGCAATCTCGGCTCACTGCAAGCTCCGCCTCCCGGGTTCACACCATTTTCCTGCCTCAGCCTCCCGATTAGCTAGGACTACAAGCGCCCGCCACCACGCCCGGCT
ENST00000435281.1	chr13	78513296	78519009	-	LINC00439-001	GGGATTGGCTCCTACTCAACATGCAAGCACTAATCCTCTAACATGCAGAGACAGAGTCTCACTCTGTTGCCAGGCTGGAGTGCAATGATGCCATCTCGACTCGCCGCAACCTCCACCTCCCGGGTTCCAGTGATTTTCCTGCATCAGCCTCCCAAGTAGCTGGGACTACAGGCACGTGCCACCACGCCCAGCTAATTTTTGTATTTTTAGTGGGGACAGAGTTTCACCATGTTGGCCAAGATGGTCTTGATCTCTTGACCTTGTGATCCACCCACCTCAGCTTCCCAAAGTGCTGGGATTACAGGCATGAGCCACTGCGCCCAGCCCATA
ENST00000536718.1	chr22	21823436	21825558	+	TMEM191C-201	TTTTTCTTTTCTTTGGAGACGGAGTCTTGCTCTGCGCCCAGGATGGAGTGCAGTGGCATGATCTCGGCTCACTGCAAGCTCTGCCTCCCGGGTTCCAGCGATTCTCCTGCCTCAGCCTCCCAAGTAGCTGGGACTTCAGACGCCCGCCATCATGCCCGTTTAATTTTTTGTATTTTTTGTAGAGACAGAGTTTCACTGTGTTAGCCAGGATGGTCTCGATCTCCTGACCTCGTGATCCGCCCACCTTGGCCTCCCCAAAGTGCTGGGATTACAGGCATGAGCCACCGTGCCTGGCCAACA
ENST00000445346.1	chr6	68936863	69039791	-	RP11-406O16.1-001	CTTCCCAGGCTCAAGCGATCCTCCCACATTTGCCTCCTGAGTAGCTGAGACTACAGTCTTGCCTTGTCACCCAGGCTGGAGTGCAATGGCACAATCTCGGCTCACTGCAATCTCTGCCTCCCAGGTTCAAGTGATTCTTCTGCCTCAGCCTCCCAA
ENST00000330825.3	chr13	45961719	45965610	+	TPT1-AS1-010	GGGGCTGGGACTACAGGCACATACCAACACACCCAGTTAATGTTTTTAATTTTTTTTTAAGACAGAGTCTCACTCTGTCGCCCAGGCTGGAGTGCAGTGGCACGATCTCTGCTCACTGCAAGCTCCGCCTCCCAGGTTCATGCCATTCTCCTGCCTCAGCCTCCCAGCTAGCTGGGACTACAGGTGCCCATCACCACGCCTGGCTAATTTTTTGTATTTTTAGTAGAGACGGGGATTCACCATGTTAGCTAGAATAGTCACGATCTCCTGACCTCATGATCCGCCCGCCTCGGCCTCCCAAAGTGCTGGGATTACAGGCGTGAGCCACCGTGCCCAGCCAATTTTTTAAAATTTTTTGAGGCCAGGAACAGCAGCTCCTGCCTGTAATCCCAGCACTTT…
ENST00000443554.1	chr13	19982181	19983669	-	LINC00420-001	AGACAGATTGAGACCATCTCTAAAACAACAACAACAGGCCAGGTGCAGTGGCTCATGCTTGTAATCCCAGCAATTTGGGAGGCCGAGGCAGGTGGATCACCTGAGATCAGAAGTTTGAGACCTACCTGGGCAACCTGGTGAAATCCTGTCTCTACTAAAAATACAAAAAATTAGCAGGGCATGGTGGCACGCACCTGTAATCCCAGCTACTCGGGAGGCCAAGGCAGAAGCATTGCTTGTACACAGGAGGCGGAGGTTGCAGTGAGCTGAGATCACGC
ENST00000568134.1	chr16	58767815	58896074	+	RP11-410D17.2-002	CGCCCCGGTTGACAATGAGGTCTGGAAATTGGCAACTGATGAAGGGAAGTGTATCAGTCCGTTTTCATGCTGCTGATAAAGACACACCCGAGACTGGGAAGAAAAAGAGGTTTAATGGACTTACACTTCGACATGGCTGGGGAGGCCTCACAATCGTGG
ENST00000582251.1	chr18	68047375	68051827	-	RP11-41O4.2-001	TCTTTAAATTTCAAGAATTTCTTTTCTTTCTTTCTTTCTTTTTTGAGACGGAATTTTGCTCTTGTCGCCCAGGCTGGAGTGCAATGGCGCAATCTCGGCTCACCGCAACCTCCGCCTCCTGGTTCAAGCTATTCTTCTGCCTCAGTCTCCCGAGTAGCTGGGATTGCAGGCATGAGCCACCACGCCCGGCTAATTTTGTATTTTTAGTAGAGATGAGGTTTCTCCATGTTGGTCAGGCTGGTCTCAAACTCCTGAACTCAGGTGATCCGCCCGCCTTAGTCTCCCAAAGTGCTGGGATTACAGGCGTG
ENST00000574520.1	chr17	1898907	1906832	+	CTD-2545H1.2-001	ACCCCTGGATCATTATCATCCCCCTCAGATGGCTCGCTGCAAGATCTACCATCAAAGTAGAGACGGGGTTTCACCATGTTAGCCAGGATGGTCTCGATTTCCTGACCTCGTGATCCGCCCGCCTCGGCCTCCCAAAGTGCTGGGATTACAGGCATGAGCCACCGCGCCCGGCCTTAT
ENST00000426575.1	chr1	175873897	175889649	-	RP11-318C24.2-001	AAGCGTCAAGAACTTGAACAGAAATCCAGCTCTCAGTACATTGCAAGACGAGGTCTCACTATGTTGCCCAGGCTGATCTTGAACTCCTGGGTTCAAGAGATCCACCCATCTCAGCCTCCCAAAGCGCTGGGATTACAGGTGTGAGCCACCGTGCCCAGCCCTGAT
ENST00000421498.1	chr3	178466775	178519724	-	RP11-385J1.2-003	GGCATTCTAATATATGCATTCTTCATAACAACTGTGTGAAACATATTAATATCCTCATTGTTAACGATGAAGAAACTAAATCTCAGGAAGAAAAACTAAGTGAAGACAAAAGAAGGATTTGAACTGAGGTTTGTCAGACTCTCGGGACCATGCTGTTGAAACCACTAAACCACGCTGCCTCTGGGTCACTTGGTAAACAGCATTTAACCATTAAGAAAGTCATT
ENST00000412553.1	chr20	18768294	18774637	-	RP5-1068E13.3-003	TCTGCACAAGCTCTTTTATTTTGCCTGCTGCCATCCACATAAGATGTGACTTGCTCCTCCTTGCCTTCTGCCATGATTGTGAGGCCTCCCCAGCCATGTGGAACTGTAAATCCAATTAAATCTCTTTCTTTTGTAAATTGCCCAGTCTTGGATATGTCTTTATCAGCAGAGTAAATG
ENST00000514855.1	chr4	29048212	29050387	+	RP11-769N22.1-001	GCTCTTTGCGATATAGCTTGCTGCTGCTCACTCTTTGGGTCCACACTGTAACACTCACCGCGAAGGTCTGAAGCTTCACTCCTGAGCCCAGCGAGACCACGAACCCACCAGGAGGAATGAACAACTCCAGACGCGCTGCCTTAAGAGCTGTAACACTCACTGCGAAGGTCTGCAGCTTCACTCCTGAGCCAGCGAGACCACACACCCACCAGAAGGAAGAAACTCCTAACACATCC
ENST00000581556.1	chr18	1099008	1159336	+	RP11-78F17.1-003	TAAATCTTGCTGCTGCTTACTCTTTGGGTCCACACCGCCTTTATGAGCTGTAACACTCACTGTGAAGGTCTGCAGCTTCACTCCTGAGCCAGTGAGACCACGAACCCACCAGAAGGAAGAAACTCTGAACACATCCGAACATCAGAAGGAACAAACTCTGGACGCGCCGCCTTTTTAAGAACTGTAACACTCACTGTGAGGGTCCGCGGCTTCAGTCTTGAAGTCAGTGAGACCAAGAACCCACCGATTCCGGACACACT
ENST00000548691.1	chr12	88210262	88211608	+	RP11-248E9.6-001	GACCAGAAATAATCATGGAGACATCCACATCAGCTCCTCAGCAGCTAAGTCTCAAATAGAGACGGGGTTTCACCGTGTTAGCCAGGATGGTCTCGATCTCCTGACCTCGTGATCCACCCGCCTCGGCCTCCCAAAGTGCTGGGATTACAAGCGTGAGCCACCA
ENST00000504263.1	chr4	80748624	80784401	+	RP11-610O8.1-001	TCACTGAAATGGGACGACATGAACTCAAGGAGGCTATTTATGACCATGTCATTTGCAACATGAAGAAAGCTTATCTGGAGTGAAAGTAAATGAGACCAACAGAGATGAGAGACCCGGAGAAATCCTGGTTACACTGCTTGAATCCTGTCAGTCCTATACTGGAGTCCTGTTAATACAAAATAATAGTAATAATCCCTCTGTTTCTTATGTTTATGCCAACTTCAACAAAAAGAAACTTGACTAAGAGACAATATAAGAATTTAATGTGTAATTAAGAAAGAACTCTCCACCACGGGGAATGTGAAAGGTATATGAGTCCCTTTTCACGATGCGATGTCATGTCTTTTAAATAAGCCATACTTTATGTTCAATAAAAAGAGAATAAGCAGGATTCGCAAG
ENST00000556738.1	chr14	20728638	20732467	-	CTD-2292M16.8-001	ATTAGCCACCAAGCCTGGCTAATTTAAAAAAAATTCTTAGTAGAGGCCGGGTGCAGTGGCTCACACCTGTAATCCCAGCACTTTGGGAGGCCGAGGCAGGCGGATCATGAGGTCAGGAGATCGCGACCATCCTGGCTAACACGGTGAAACCCCGTCTCTACTAAAATACAAAAAAAAAATTAACCGGGCTTGGTGGTGGGCACCTGTAGTCCCAGCTACTGGGGAGGCTGAGGCAGGAGAATGGCGTGAACCCGGGAGGCGGAGCTTGCAGTGAGCCGAGATCGCACCACTGCACTCCAGCCTGGGTGGCAGA
ENST00000551334.1	chr14	19854097	19925327	-	CTD-2314B22.3-001	TGTATGTCCACCACAGTTACTTTATCCCTTCATCTGTGGATGGGCAGTCTCGCTGTATTGCCCAGGCTGGAGTGCAGTGGCATGATCTCAGCTCACTGCAAGCTCTGCTTCCTGGGTTCACGCCATTCTCCTGCCTCAGCCTCCTGAGTAGCTGGGATTACAGGCACCCGCCACCACGCCCAG
ENST00000560387.1	chr15	64993446	65011801	+	AC100830.3-001	AATTAGCCAGGTGTGGTGGTCCATGCCTGCAGTCCCAGCTACCCAGCTGCTTGGGGGGCTGAGGCAGGAGAATCGCTTGAACCTGGGGGGCGGAGGTTGCCGTGAGCTGAGATCACACCACTGCACTCCAGCCTGGGCGACAGAGCGAAACTCCG
ENST00000421326.1	chr2	140227344	140235317	+	AC016710.1-001	AAGCATTGCACTTCTAAAACTTGCAAATCTGAAACCTGGATTTCCAAACATATCAGAGAAAGAAGAAAAACAGGTCCTCACTGCCCTATAGGACAAACCAGAACACGACGGCCAGGATTCAGCTCCTAACCAATCAAATAGAGGATTCAAAAATACCCAATCAAGAGGAGGATTGAAAAACAGACTCTTCTGAATGGACAAAGGGAGAATATGGGAGGGAACAACATGGGAATATAAGTCAGACTAGCAACGGCACCCTCTTCCGGGTCCCCTTCCACCAC
ENST00000569621.1	chr4	24661478	24673191	+	RP11-496D24.2-001	GCACTGCTATAAAGAAATAACTATGGCCTGGCGCCGTGGCTCACGTCCTTAATCCTAGCACTTTGGGAGGCCGAGGCGAGCAGATCACGAGGTCAGAGTTTGACACCAGCCTGGCCAATATGGTGAAACCCCAATTCTACTAAAAATACGAAAATTAGCCAGGCGTGGTGGCACATGTCTGTAATCTCAGCTACTCGGGAGGCTGAGGCAGGAGAATTGCTTGAACCCAGGAAGTGGAGGTTGCAGTGAGCTGAGATTGTGCC
ENST00000562874.1	chr16	70610203	70611571	+	RP11-49C24.1-001	CAACGCCTTGGCAGAGTTTTCCAGCAGGGCCTTGCAGAGAGTGTGTGTGACCTGTGTGGCCACTGCCTTGGGGACGGGTGAGGAGTTAGCCTGGAACATTCCAGCGTGGGCATTATTGTCCTGTTGCAAGTTCAGGGCAAAACCAGGAATCCAGTTTTGTCGATCCAATTGAGAAAACATTTCATGAACAACTACTTGTGGCATGCATTGGCACTCGGAATAAAGCGCACTATTGT
ENST00000584204.1	chr18	4807933	5004536	-	RP11-172F10.1-001	GACATCGCCATCAACGTTGGTGTCTCCCTCTGTCACCCAGGCTGGATGGAGTGCAATGGTGTGATCTCGGCTCAGTGCAACCTCTACCTCCCAAGTTCCAGCGATTCTCCTGCCTCAGCCTCCAGAGTAGCTGACATTACAGGTGCCATGCCCAACTATGGGGATTCACCATGTTGGCCAGGCTGGTCTCGAACTCCTGACCTCAAGTGATCTGCCCACCTCAGCTTCCCAAAGTC
ENST00000569215.1	chr16	10445296	10446609	-	RP11-609N14.1-001	CTTGACATCACAAAATATACCAGGAAAAAAGGGTGAAATGTATCCCTTTCTTGGTTGGGTGCGGTGGCTCATGCCTGTAATCCCAGCACTTTGGGAGGCAAAGGTGGGTGGATCACCTGAGCCCAGGAGTTCCAGACCAGCCTGGGCAATATGGTGAGACCCCCCACCGTCTCTACAAAAAATACAAAAATTAGCTGGGTGTGATGGCATGTCCCCTGCACTCCCAGCTCCTTGGGAGGCTGAGGTAGGAGGATGGATTGAGCCTGAGAGGTCAAGACTGCGGTGAGCTATGTGATTGTACCACTGCATTCCAGCCTGGGTGACAGAGTGAGACCCTTTC
ENST00000553648.2	chr14	51422976	51428720	-	RP11-218E20.3-001	GGGCAGACTGCGAGGAAAGGAGATTGAGACCATCTTGGCTAACACGGTGAAACCCCGTCTCTACCAAAAATACAAAAAATTAGCTGGGCGTGCACACCTGTAGTCCCAGCTACTCAGGAGGCTGAGGCAGGAGAACCGCTTGAACCCTGGAGGCGGAGGTTGCAGTGAGCCAAAATCGTGCCACTGCATTCCAGCCTGGGCAACAGAGCGAGACTCCATCTCA
ENST00000567109.1	chr16	83831265	83834245	+	RP11-483P21.3-001	CTATCTCTACTAAAAAATACAAAAATTAGCTGGGTGTGGTGGTGCACACCTGAAACCCCAGCTACTCAGGAGGCTGAGGCAGGAGAATCGCTTGAACCCAGGAGGCAGAGTTTGCAGTGAGCCATTGCACTCCAGCCTGGGCAACAGAGCAAGACTCCGTCA
ENST00000500538.2	chr4	68567078	68946670	+	RP11-453E17.1-002	GATCTCGGACTTCACAGCCAGCAGAACTGTTTGTCAAAGATCAGATGGTTTCCTTAAGCTGATAAGCAACTTCAACAAAGTCTCAGGATACAAAATCAATGTGCAAAAATCATAAGCATTCTTATACACCAATAACAGACAAACAGCCAAATCATGAGTGAACTTCCATTCATAATTGCACAAAGAGAATCAAATACCTAGGAATCCAGCTTACAAGGGATGTGAAGGACCTCTTCAAGGAGAACTACAAACCACTGCTCAATGAAATAAAAGGGGACACAAACAAATGGAAGAACATTCCATGCTCATGGTTAGGAAGAATCAATATCGTGAAAATGGCCATACTGCCCAAGATAATTTATAGATTCAATGCCATCCCCATCAAGCTACCAATGACTT…
ENST00000511453.1	chr4	22999173	23058485	+	RP11-412P11.1-001	GAGGACATGTACGTTATAGAATTGTACTGATATGTACTTTTTAAATTATTTATTTATTTATTTATTTTTTGAGGCAGAGTCTCACTCTGTCGCCCAGGCTGGAGTTCAGTGGCATGATTTTGGCTCACCGCAACCTCTACCTCCCGGGTTCAAGCAATTCTCCTCCCTCAGCCTTCCAAGTAGCTGGGATTACAGCATCCACCACCACGCCTAGCTAATTTTTGTATTTTTAGAAGAGAAAGGGTTTCACTATGTTGGCCAGGCTGGTCTTGAATACCTGACCTCAGGTGATCCACCCACCTTGGCCTCCCAAAGTGCTAGGATTACAGGCGTGAGCCACTGCGTCCAGCCC
ENST00000514347.1	chr4	142161892	142199943	-	RP11-586L23.1-001	GAGTACAACTGATGCCGTCACTCAGGTACAGAGCAAAACAGGTTGGAGTGCAGTGGCGCGATCTTGGCTCACTGAAACCTCTGACTCCTGGATTCAAGCAATTCTCCTGCCTCAGCCTCCAGAGTAGCTGGGATTACAAGAGCCCACCACCATGCCTGGCTAATTTTTGTATTTTTAGTAGAAATGGGGTTTTGCCATGTTGGCCAGGCTGGTCTCGAATTCCTGAGCTCAGGTGATCCA
ENST00000578741.1	chr18	19793740	19807992	+	RP11-627G18.4-001	AAATGGCTCTATGGTTTCAAACAACATTAACTTTAAAAAATTAACAATGCTGAGCGTGGTGGTTCACACCTGTAATCCCAGCACTTTGGGAAGCTGAGGCAGGTGGATCACCGGAGGCTGGTCTTGAATTCCGGACCTCAGGTGATCCACTAGCCTCGGCCTCCAAAGTGCTGGGATTACAGGCGTGAGCCACCGCGCCCAGCCGGTTTTT
ENST00000558875.1	chr15	36735737	36763217	-	RP11-475A13.1-001	AAACCCCTTTTAAGGAAAATTTTCCTAGCATAATATATGAAGATGGTCCCTCTCTTTGTTGCCCAGGCTGGAGTGCAGTGGTGCGATCTTGACTCACTGCAACCTCTACCTCCTGGATTCAAGTGATTCTCCTGCCTCCTGTAGTCCCAAGTAGCTGGGACTACAGGCACCCGCCACCAAGTCCAGCTAATTTTTGTATTTTTAGTAGAGATGGGGTTTCACCGTATTGGCCAAGCTAGTCTTGAAGTCCTGACCTCAAGTGATCTGCCCCCCTCGGCC
ENST00000565563.1	chr1	1185156	1186714	-	RP5-902P8.12-001	AGTTATACTTGGTATAGACCATATGTGTCACTAATCATTAGTTTGTAGTAATTATTCTTTATTCCAATATTATAATAATCCTCGCTCTATAATCATAATCTAGGAAAAACCAGGCCATACCGAGATAGGAGCTGAGGGGACATGGTGAGAAGTGACCAGAAGACAAGAGTGCGAGCCTTCCGTTACGCCCGGACAGG
ENST00000503568.1	chr5	74343543	74348468	-	RP11-229C3.2-001	CGAGCCGAGAAACGGGACGCTCGAGTCCATTTGCAGTCTTCACGTAGGAAACGGTGCTAGGGCCCATGTTCTAGAACTACATCCTCGGTCACTGTCCCAGTACAGCCATCTGTAGCACCTCCTCAGTAACTGACGGTGATGTTCCTTTCCCTACGCTGTTTATACCATCAGCCTGGGGTTTTCTTTGGAGGTGACACAAAGGT
ENST00000422048.1	chrX	27193036	27417114	-	RP11-268G12.1-001	ATTTAGCATGAAGCACATATTTAGCATAAACTATCTGGTGTGCCCCAGATAGTTTCTACTAAAAATACAAAAAATTAGCCAGGTGTGGTGGCGCGCACCTGTAATCCCAGCTACTCGGGAAGTTGAAGCAGGAGAATCGCTTGAACCCAGGAGGTGGAGGTTGCAGTGAGCTGAGATTGTGCCACTGCACTCCAGCCTGGGCGACAAGAGCGA
ENST00000509919.2	chr12	8404006	8450140	+	RP11-90D4.1-001	CCGGAAGGACCTCCTGGGCCAGAATCTGCATTTTAACAAGATGCTCAGGATCTGTAACCCAGGCTGGAGTGCAGTGGTGCGATCCCGGCTCACTGCAGCCTCTACCTCCTGGGTTCAAGCGATCCTCCCACCTCAGCCTCCCAAGTAGCTGAGACC
ENST00000579991.1	chr17	56168908	56172897	+	RP11-159D12.9-001	GTCACTTGCCATTCCCTCTTCTCCCCAGCCCTGGGAAACCACTGACCTACCTTATATCTCTATGAATTTGCCTAATCTGGACATTTCATATAAATGCAATTGTACATGTGGCCTTTTGTTTCTGGCTTCTTTCACTTAGCATGTTTTCAAGGTTCATTTGTGCT
ENST00000436616.1	chr2	179278725	179298716	+	AC009948.5-006	AGCATCTTTTCATGTATTTTTTGGTCATTTGGTCATTTTTCTTTTTTAATTTTAAAATTTTGAGACAGGCTCTCACTATGTTGCCCAGGTGGTCTCAAACTCCTGGGTTCCAGCGATGCTCATGCCTCAGTCTCCCAAAGGGGTGGGATTACAGGTGTGAGCCACTTTGCCCAGCCCATTTG
ENST00000334146.3	chr17	1614804	1619504	-	MIR22HG-001	TACGAATTCTATCTTTGGGAATTTATCCTAAGAAAATACTTAAGGATTTAGTTAGTGATAAGATGTTCATCCCAGCATTGCAATGGAGAAAAATGGGAAGCAATGGTTTGGTTGGGAATTTATTCCTTTTCTGCTGTAACGAAAGTTTGCAATAGGGGATTGCTTAAGTAAATTATTGTATCTCCATCCAGATGGTGGAGTACCGCGCAGACATTAAAAGTCATGTAAAAGAACATCTGACTGAAAGAAAAATGCTCCTTGAATATTAAAAGGTTGTAAAAATAGTGCATGTTATGTGATTTCAATTTTGTTTTTTAAAATATGGGTGTATGCTTGTATACGTAGAGCAGATAAAAAAGACGGAAGGCATACTAAAAAATGTTGAGTGGTTATCTTTGT…
ENST00000546696.1	chr12	115700974	115708401	+	RP11-116D17.2-001	GGGCAAAGGACTTGAATAGATATTTCTCCAAAGAAGGCATACAAATGGGCAACAAATATATTAAAAGGTGCTCAACATCACTAATCATCAGGGAAATACAAATCAAAACGACAATGAGATATCACCTCGCACCTGTTACAATTGCTATTACTTTAAAAACAAAACAAAACAAAACAAAACATAATGAGTG
ENST00000445300.1	chr1	8086797	8182762	+	RP11-431K24.1-001	ATGCGGCTACAGCACTGGTCTTTACCTTTTAACTGCTTGATTCGAAACATTCCAGCCAGGAACAGTGGCTCACACCTGTAATCCCAGCACTTTGTGGGGCCAAGGCAGGTGGATTGCTCGAGCTCAGGAGTTCGAAACCAGCCTGGGCAACCTGGCAAAACCTCATCTCTACAAAAAAATACAAAAATTAGCCAGGCCTGGTGTGTGTGCCTGTGGTTCCAGCCACTCGGCAGGCTGCGGCCAGAGGATCACTTGAGCCCAGGAAGTGGAGGCTGCAGTGAGCTGAGATCGTGCCGCCACACTCCAGCCTGGGTGACAGAGCCAGACATTGTCTCTAAAAAAAAAAAAAAAAGAAAAGAAAAGAAAGAAAAA
ENST00000563807.1	chr6	45541082	45544507	-	RP1-166H4.2-001	CAACATGTGCAAGAACGGGTTTCAAGGCCGAGGTGGGCAGATCACAAGGTCAGGACTTTGAGACCAGCCTGGCCAATATGGTGAAACCCCATTTCTACTAAAAATACAAAAAAATTAGCCAGGCGTGGTGATGCATGCCTGTAATCCCAGCTACTCGGTAGGCTGAGGCAGGAGAATTGCTTGAACCCGGGAGGCGGAGGTTTGCAGTGAGCCAAGATCGCGCCACTGCACTCCAGCCTGGCAACA
ENST00000414562.1	chr13	45373638	45383766	-	LINC00330-001	CCCCCACAAACACACCCTGCCTCCCCCAGTCCTTAGAAACCCTATGCCTGGCCGGGCGCAGTGGCTCACGCCTGTAATCCCAGCACTTTGGGAGGCTGAGGCGGGCGGATCACTAGGTCAGGAGATCGAGACCATCCTGGCTAACACGGTGAAACCCTGTC
ENST00000446476.1	chr6	164007614	164009197	+	RP5-826L7.1-001	ATAAGGCCCCACCACCACCCCAACACACTTTTAAATAATAAGACGTTCAGGCCAGGCATGGTGGCTCACGCCTGTAATCCCAGGCACTTTGGGAGGCCTGGCCTCACTTGAGGCCAGGAGTTCGAGAAGCCTGGCCAACATGGTGAAACCCAGTCTCTACTAAAAATACAAAAATTAGCTAGGCATGGTGGCATGCACCAGGAATCCCAGCTACTGAGGAGGCTGAGGCAGGAGAATTGGTTGAACCCAGGAGGTGGAGGTTGCAATGGGCCAACATCGTGCCACTGCACTCCAGCCTGGATGACAGAGTGAG
ENST00000458316.1	chr21	29420765	29475899	+	AL035610.1-004	CTGAGAGGAAGGAGGTGTCAGGATTTTCACAGAAGAAGAGCACTAAGGCCAGGCGCAGTGGCTCATGCCTGTAATCCCAGCACTTTGGGAGGCTGAGGCAGGCGGATCAGGAGGTCAGGAGTTCTAGACCAGCCAGACAAACATGGTGAAACCCCGTCTCTACTAAAAATACAAAAATTACACGCCTGTAATCCCAGCTACTCAGGAGGCTGAGGCAGAAGAATCGCTTAAACCCGGGAGGCGGAGGTTGCAGTGAGCTGAGATCGCGCGACT
ENST00000579431.1	chr18	19747215	19748379	-	RP11-627G18.3-003	CTCGCTCCCTTTCGCTTACAGAAAGGATTTCTTCCGACAGACGTGACCCCAGAAGGCTGCCGAGGGAGACTTTAGGACAAGAGGCGTTGTTTTTTTAGGGAAGGAAGAGGAGCCTGTGCAGAGTTGAACTGGGGTGGAGAGGTGCCTTGTAAAGTATGGTTTCCAGAGATGGTGAGACCTCGTAGCTAAGCGTTGTTTCCTCTGCACGTAACTTTTCAGCGTGGCCGCATTTGGAAAAGGCTGAAGGTAGAAAACTCTGGAATGGAGAGGCTGGCGACTGGAGCAGGATCCAGGGGCTTTAAATTTTAACCTGAATGCGATCGAATGCGCGACTCCCAGAAGAGATAGCCAGGCGTCCGCCCGGCCGCTCAACCCCCGCCAGGACTCGGAATGCCTTGC…
ENST00000500447.1	chr11	565659	568420	-	MIR210HG-001	GTGGCTCACACCCGTAATCCCAACACTTCAGGAGGCAGACGCGGGTGATCGCTCACTTGAGATCAGGAGTTCAAGACCAGCCTGGGCAACATGGTGAAACCTCGTCTCTACTAAAAATACAAAAATTAGCTAGGCATGGTGGTGGGCACCTGTAATCCCAGCTACTTGGAAGGCTGAGGCAAGAGAATCGCTTGAACCTGGGAGGTGGAGGTTGCAGCGAG
ENST00000565798.1	chr5	29143667	29172465	+	CTD-2118P12.1-001	CTACACTCTTCCTTAAATAACAAAAACTGCGGCTGGGCGTGGTGGCTCACACTTGTAATCCCAGCACTTTGGGAGGCCGAGGTGGGCGGATCACGAGGTCAGGAGATGGAGACCATCTTGGCTAACACGGTGAAACCCCGTCTCTACTAAAAATACAAAAAATTACACAGGCGCGGTGGCGGGCGCCTATAGTCCCAGCTACCCGGGAGGCTGAGGCGGGAGAATGGCGCGAACCTGGGAGGCGGAGCTTGCAGTGAGCCAAGATCGCGCCACTGCACTCCAGCCTGGGCGACAGAGCAAAA
ENST00000567464.1	chr16	33336282	33337443	-	RP11-23E10.3-001	TTTGAGATGGAATCTCATTCTGTTACTGATGCTGGAGTGAGGTGGCATGATCTCGATTCACTGCAACCTCCACCTCCCAGGTTCAAGCGATTCTCCTGTCTCAGCCCCCCAAGTAGCTAGGACTACAGGAGTTCAAGACCAGCCTGGTCAACATGGCAAAACCATGTCTCTACTGAAAACACAAAATTAGCCAGGCATGGTGGTACATGCTTGTAGTCCTAACCACTCAGGAGGCTGAGGCAAGAGAATCACCTGAACCTGGGAGGCAAAGGTTGCTAGGTTGCTGTGAGCCAAGTTCGCACCATTGCACTCCAGCCTGGGTGAAAAGAGCAAAACTCTGTCTCAAAAAAAAAAAAAAAAAAAAACCACCAAAAACT
ENST00000562582.1	chr18	72076649	72077368	+	RP11-231E4.2-002	ATGAAGACTTAAGTCTTTCTTAAATTTTAAAACATGGCTAGGCATGGTGTCTGAAGCCTGTAATCCCAGCACTTTGAGAGGCCGAGGCAGGTGGATCACCTAAGGCCAGGAGTTCCAGATCAGCCTGGCCAACATGGCGAAACCCCGTCTCTGCTTAAAAAAAAAAAAAAATTAGCTGGGCTTGGTGTGGGGGGGCCTGTAACCCAGCTACTTGTGAGGCTGAGACAGGAGAATTGCTTGAACTAGAGAGGCGGAGGTTGCAGTGAGCTGAGATTGCACTGCTGCACTCCAGCCTGGGCGACAGAACGAGACT
ENST00000581067.1	chr18	5236722	5238597	-	LINC00526-001	TCACAGCGCAAATTATCCAGTAATTTCTCTGAAATCGATGCTGGTTTGTTTTCCCAAGGCAAATCAGCAGCTTATACAGACATTGGGGCCACAAAGCCGGTGGAACAACGGGAGACGGCTTCCTGAGTGTCAGGTCCTCCAAGATGAGCTTAAACTTCGGGTGGTGGGCAGGCTCGGTAGGCGGGAAAGGCCCGTGTCCAGATGAATGCAGTCCATGTTTATATTGATGAAAGACACGTATACCATTTGGTCCAGCTCAACCATTCTTAACAAGTGCTGGCTGTGAGCACTGGTGTGTGTGTGCCTGCGTGCAACCAGCAATGTAAGTGATGACCAGCTGCATGATGCCTTAATTTGAGTGGACAAAGTCGGTCAAGAACCACTTTCAGGCTTCTGGGT…
ENST00000414438.1	chr3	6532420	6625777	+	AC069277.2-006	ATGCCTCGCCCTGCTTCGGCTCGCGCACGGTGCGCGCACCCACTGGCCTGCGCCCACTGTCTGGCACTCCCTAGTGAGATGAACCCGGTACCTCAGATGGAAATGCAGAAATCACCCGTCTTCTGCGTCGCTCACGCTGGGAGCTGTAGAGCGGAGCTGTTCCTATTCGGCCATCTTGGCTCCTC
ENST00000414816.1	chr16	24672742	24682383	-	AC012317.1-001	CACTACAGAATATTATGCTGTAAAGAATAAGGATGTAGGCCAGGTGAGGTGGCTCATGCCTGTAATCCCAGCACTTTGGGAGGCCGAGGCGGGCGGATGACGATGTGAAGAGATCGAGACCATCCTGGCCAACATGTTGAAACCCCGTCTCTACTAACAGTACAAAAATTAGCTGGGTGTGGTGGCAGGTGCCTGTAATTCCAGCTACTCGGGAGGCTGAGGCAGAAGAATCGCTTGAACCTGGGAGGCGGAGGTTGCAGTGAGCCAA
ENST00000441208.1	chr20	34738334	34743655	-	RP11-234K24.3-001	ATACTTTTGTGTGTCATCTGCACAGCATCTTGTGAGATAATATCATCCCTCATCTTTTTTTTTTTCTTTTTTGAGACGGAGTCTCGCTCTGTTGCCCAGGCTGGAGTGCAGTGGCGCGATCTCGGCTCACTGCAAGCTCCGCCTCTCGGGTTCACGCCATTCTCCTGCCTCAGCCTCCCGAGTAGCTGGGACTACAGGCGCCTGCCACCACCATGCCCAGCTAATTTTTTTTTGCATTTTTAGTAGAGATGGGGTTTCACCATGTTAGCCAGGATGGTCTCGATCTCCTGACCTCGTGATCCGCCCGCCTCGGCCTCCCAAAGTGCTGGGATTACAGGCGTGAGCCACCGCGCCCGGCCCCCA
ENST00000426408.1	chr1	142619122	142665640	+	AL583842.3-004	CGCTCAGTTTGCCCATCTCTCCCAGTGCTAACACACAGTTCTCGGGAGACGTTCCCCATTCCCAGAGGAGTAGTGCGAAATGCGTGCGCCTCTAGTCTTAAACTTGGCGTTTGTATTAGTTGGGTTTCCTGGTGTCTCTTTAGCAAGTGAAGTTTCTGGTTCCCTCCTTCACTGTGTGACCTGCCTAGTCCTCCTGGGTTGCATTTACAGAAGTTTATACGAGACCTAGTTTCCAGGGAAGAACTCACTGATTCCGCGAGGGAGATGGCATAATGGATGATGGTCTTCAGCCTTAAGGGTACTTCAGTCTTAACTGTGTGTTACAAAGTTTGAAAGAGAGGGTTCCCTATGAATAAGAAGCGCACTTGAAAGAACAGCTGTCTGGTCTAACCTCTCACT…
ENST00000437492.1	chr21	19933582	20132321	-	AL109763.2-001	CCAACAGCTCCGAAGAGACAGCGACCATCAAGAACAGGCCAAGATGACGATGGCAGTTTTGTCGAAAAGAGAAGGGGGAAATGTGGGGAAAAGCAAGAGAGATCAGATTGTTACTGTGTCTGTGTAGAAAGAAGTAGACATAGGAGACTCCATTTTCTTATGTACTAGGAGAAATTCTTCTGCCTTGAGATTCTGTTAATCTATGACCTTACCTCCAACCCCGTGCTCTCTGAAACATGTGCTGTGTCAACTCAGAGTTGAATGGATTAAGGGCAGTGCAAGATGTGCTTTGTTAAACAGATGCTTGAAGGCAGCATGCTCCTTAAGAGTCATCACC
ENST00000536949.1	chr12	25935639	25967105	-	RP11-443N24.2-001	TGGAATAAGTGATCACTGTATTGCCCAGGCTGCAGTGCAGTGGTGCCATGTCAGCTCACTGCAATCTCCACCTCCTGAGTTCAAGCAGTTCTCCTGCCTCAGCTTCCTGAGTAGCTGGGATTACAGGCGCGCGCCACTGTGCCCGGCTAATTTTTGTATTTTTAGTAGATACGGGGTTTTACCATGTTGGCCAGGCTGGTCT
ENST00000398043.2	chr7	77313537	77325582	-	AC090421.1-003	GAAGAACCCCCGCCCCGGACCCCCAGATCTGCCATGGCCGAGGTAGCGATCGTCTCTGCGGCCACGAAGACTGTTTTAACTTGTACCACTTTCCCTTCCATTTTTCCTGGGGTGCCTCTCACCCTGCATCTGCGCGTTCAGCAAGCTGGATTTCGGGAATGCTCAGTTCAGAAGAGAAAAAATTGCCGGGAATCAAGTCCTTCTTTTTGTTAGTCGGTAGTCGATTGATGGGAAGTGTTCAAAATCATTCGATGTGGTGACAAGGCTTCACCAGGTACTGCCTTCTAACGAGCTGGCCATTTCCACATGTCAGATAGGACCAACTTGCCTTTTAACTACCCGTGTGATACTTAAACACTGTTGCCGGTATCACAGCTTTTCTTCAAAACAGGAAGCAAC…
ENST00000324988.3	chr21	29385681	29395552	+	LINC00314-001	AGAATTATGGGCCAGGTATGGCACTTAACGCCTATAATACAAACATTTTGGGAGGCCCAGGCAGGAGGATTGCTTGAGCTCAGGAGTTAGAGACCAGCTTGGGCAACATAGTGAGACCTCATCTCTACTAAAAATAAAACAAAAAAAGTTATGATAGTGACACTGCACTCCAGCCTGGGTGACAGAGCAAGATCCTGT
ENST00000434530.1	chr3	4938492	5021646	-	AC018816.4-002	CTTTCTCTCTTTCTCTCTCTCTCCTTCTCTCTTTCTTCCTTTCTTTCTTTCTTTTTGACAGAGCCTTGCTCTGTCGCCCAGGCTGGAATGCAGTGGCACAATCTCAGCTCACTGTAAACTCCGCCTCCAAAGTTCAAGCAATTCTCCTGCCTCAGCCTCCTGTGTAGCTGGGATTACACACGCCAGCCACCATGCCTGGCTAATTTTTGTATTTTTAGTAAAGATGGAGTTTCACCCTCTTGGCCAAGCTGGTCTCGAACTCCTGACCTCAACCTTGGCCTCTCAAAGTGCTGGGATTACAAGCATGAGCCACCATGCCTGGCCTTACCTTGATTTTTTTTTTTTGAGACAGAGTCTCACTCTGTTGCTCAGGCTGGAGTGTAGTGGCTCGATCTTGGC…
ENST00000398461.1	chr14	101299305	101327358	+	MEG3-011	GAGGAGATTAAAACTCACATCTGGGAGTCCGGAATCAGAACTTGTAGTTCTTTTTTTTGAAATGGAGTCTCGCTCTGTCGCCCAGGCTGGAGTGCAGTGGCGTGATCTCGGCTCACTGCAACCTCTGCCTTCCGGGTTCAAGCAATTCTCCCACCTCAGCCTCCTGAGTAGCTGGGATTACAGGCGCCCACCACCACAGCCGGCTACTTTTTGTATTTTTAGGAGAGACGGGGTTTCACCATGTTGGTCAGGCTGGTCTTGAACTCCTGACCTCATGATCCACCTGCCTTAGCCTCCCAAAGTGCTGGGATTACAGGCGTGAGCCACCATGCCCAGCCCTA
ENST00000366209.2	chr2	33931952	34522820	+	AC009499.1-002	CCATGCTGGCCAGACATCTTGCTGCCATTGTTTTCCTGTTATTTACTCCCAAACAGATGGAGTGTCGCTCTGTCACCCAGGCTGGAGTGCAGTGGCACGATCTCGGCTTACTGCAAGATCTACCTCCCGGGTTCACGCCATTCTCCTGCCTCAGCCTCCCGAGTAGCTGGGACTACAGGCGTCCGCCACCACGCCCGGCTAATTTTTTGTTTTTTTTAGTATAGACGGGGTTTCACCGTGTTAGCCAGGATGGTCTCAATCTCCTGACCTCGTGACCCGCCCG
ENST00000423403.1	chr1	61125302	61291256	-	RP11-436K8.1-001	ACGAATGGACACCAGGTCATGTGCCAGGTAGCTGGGAAATGAATACTTCTATTTTCTATTCTTTTTTTTTTTTTTTTTTTTTTGAGATGGAGTCTCACACTGTTGCCCGGGCTGGAGTGCAATGGCGCAATCTCAGCTAACTGCAACCTCTGCCTCCCAGGTTCACAGATTCTCCTGCCTCAGCCTCCCGAGTAGCCGGGATTACAGGTGCGCACCACCACGTCTGGCTAATTTTTTGTATTTTTTAGTAGAGACGGGGTTTCCCTATGTTGGCCATACTGGTTTCAAACTCCTGACCTCGTGATCCGCCTGCCTCGGCCTCCCAAAGTGCTGGGATTACAGGTGTGAGCCACCGCACCTGGCCA
ENST00000560187.1	chr15	50647155	50648634	+	CTD-3110H11.2-004	CGCCTGTTCTGCGGTGGGTAGGAGTTTGGAAACTAATGTTCCTGTGCTAACCTTCGTGTCTCTGTGACATGACTGTTGAAAGACGGAGAGTGCGGAATCTTTGGAGTTTTAAGCTTGCCAACTGTGCGGCCTAGCAGAATCCTGGGAGACGGAAGGACAGCCAAGAGGCTAGGATTTACCTTTAAGTGTCCCTAGATTCAACTAGGCAGACTGGGACGGGAGACGCTGTGAAGGTACCAGGGAAGGAACGAGTGAGGTTCCTTTTCCACTTTTTCATAAACTCAACAGTCAGGTTCATGACGAAGATATAGATATTTCTGTAGATTTTTTCCCCAACATTCTAATTATGCCTCATGTTTCGTAGATCCTAGTAACTGCTTGGATTACTGCCACCTCAGA…
ENST00000431094.2	chr14	19650060	19695180	+	AL589743.1-001	GTGGTGGGTTCCATGTGATGGTGGAGTAGGAGGCAGGTCTCCGCGTCTCGCTGTATTGCCCAGGCTGGAGTGCAGTGGCATGATCTCAGCTCACTGCAAGCTCTGCTTCCTGGGTTCACGCCATTCTCCTGCCTCAGCCTCCTGAGTAGCTGGGATTACAGGCACCCGCCACCACGCCCAG
ENST00000445997.1	chr9	138466796	138478958	+	RP11-98L5.2-001	AAACCCTGTCTCTACTAAAAATACAAAATATTAGTCAGGTGTGGCGGCAGGCGCCTATAATCCCAGCTACTCGGGAGGCTGAGGCAGGAGAATGGCGTGAACCCAGGAGGTGGAGCTTGCAGTGAGCCGAGATCGCGCCACTGCACTCCAGCCTGGGCAACAGAGCAAGACTCCATT
ENST00000521317.1	chr8	93777929	93788679	+	RP11-100L22.3-001	TCACTTCCACTTCCATCCCTTTAATCCTGGAGCCGTGAGTCCTGGCTATGGGAGAAACAGTGCCATATATGGGATGCTGATTCAGAGCATACACAGTCTTCTGGAGAACTTTACCCCAGGTCTGCAAAGTATTGTTACCTAGTTGGCATTGTAATTGTGACTTCAAAAGGCCGTTCCATC
ENST00000489626.1	chr7	115429782	115431103	+	RP11-458K10.3-001	AGATTAGCTAGACACAGAGTACTGATTGGTGCATTTACAAACCTCTAGCTAGACACAGAGTGCTGATTGGTGGATTCACAAACCTTTAGCTAGACACAGAGTGCTGATTGGTGCATTCACAATCCTCCAGGTAGACAGAAAAGTTCTCCAAGTCCCTACCCGTC
ENST00000450353.1	chr7	65956082	65958525	-	GS1-124K5.3-001	CCCAAGGTTCAAGGCTGCAATGAGCTATGATCCCATCACAGCACTCCATCCTGCGAGACGGAGAGACGGGGTTTCACCATGTTGGCCAGGCTGGTCTGGAACTCCTGACTTGAAGTAATCTGCCCACCTCGGCTTCCCAAAGTGCTGGGATTACAGGCGTGAGCCACTGCGCCTGGCCCCTTCA
ENST00000506884.1	chr5	59783966	59843484	+	PART1-002	TGCGGTGTCTCATGCCTGTAATCACAGCCCTTTGGGAGGCAGAGGCAGGAGGATCACCTGAGGCCAGGAGTTTGAGACCAGCCTGGACAACATGGTAAAACCCCATCTCTACTGAAAATACAAAATTAGCACGCACCTGTAATCCCAGCTACTCGGGAGGCTGAGGCAGGAGAATCACTTGAACCTGGGAGGTGGAGGTTGCAGTGAGCCAA
ENST00000512693.1	chr5	108572820	108662070	-	CTD-2587M2.1-001	GGTGTGACTTCTCTTCCTTAGAGGGGCATGATAGAGCTCGTGTGTTTCTTTTCTTTTTTTTCTTTTTGTTTTTGAGATGGAGTCTTGTTCTGTCACCCAGGCTGGAGTGCAGTGGCACCATCTTGGCTCACTGTAACCTCTGCCTCCCAGTTCAAGCAATTCTCCTGCCTCAGCCTCCCAAGTAGCTGGGACTACAGGCATGAACCACCACGCCTAGCTAATTTTTGTATTTTTAGCAGAGATGGGGTTTTACCATGTTGGCCAGGCTGGTCTCAAACTCCTGACCTCAAGTGATCCACTTGCCTCAGCCTCCCAAAGTGCTGGGATTACAGGCATGAACCACCATG
ENST00000456026.1	chr1	218216846	218232482	+	RP11-152L7.2-001	ATAATTCAGGCTGGGTGCAGTGGCTTACACCTGTAATCTCTCCACTGAGTTCGAGGCAGGAGGGTCACTTGAGCCCAGGAGTTTGAGACCAGCTTGCACAACATGATAAGACTGTCTCTACAAAAAATTTAAAAATTAGCCAGGCATGGTGGCGCACACCTGCAGTCTCAGCTATTCAGGAAGCTGAGGTGGGAGGATAGCTTGAGCCAGGGAGGT
ENST00000512873.1	chr4	27219100	27283847	+	RP11-415C15.2-001	TCTCAGCTCACTGTAAGCTCCACCTACCAGGTTCACGCCGTTCTCCTGCCTCAGTTTCCCGAGTAGCTGGGACTACAGGTGCCTGCCACCACACCCGGCTAATTTTTTTGTATTTTTAGTAGAGATGGGGTTTCACCGTGTTAGCCAGGATGGTCTCCATCTCCTGACCTTGTGATCCGCCCTCCTCTGCCTCCCAAAGTGCTGGGATTACAGGTGTGAGCCACTGCACCTGGCCTGT
ENST00000484770.1	chr10	97890435	97892666	+	ZNF518A-004	GCTCGCTCTTCTCCAGAGTTGGCCAAAGGTGCTCTTCCCCGCAGACCCTAACCACACCCAGTGGCAGTTGGATTTCTTTGTAACTGGCTTTCTCACATATATCATCTCTTCTTTTGATCACTGTTCCTGATTGTGACATTGTGCAAGTGTTAAATTGTGTGCCTTTTGTTCCTGAAGAAAGAGGTATGGTAAAGATTGAAATACTGGAGTATATAGTC
ENST00000524824.1	chr11	327309	330122	+	RP11-326C3.12-003	TGCTGTGAGTGCAAAGCTCATGCTGGATTTTGAAGATTTGATAGAATTTCACCCTGTTAGCCAGGATGGTCTCAATCTCCTGACCTTGTGATCTGGCCGCCTCGGCCTCCCAAAGTGCTGGGATTACAGGTGTGAGCCACCGCGCCCGGCCTGTCTTCTTCTTCCTAAGGTCTCACTCTGTCACCCAGGCTGAAGTGCAGTGGCACCATCACAGATCACTGCAGACTCCACCTCCTGGGCTCAAGCAATCCTCCTGTCTCAGCCTC
ENST00000422847.1	chr10	81967465	81979413	+	RP11-40F6.2-001	CTTAGACACACAGCAGGCTATGTGCTGTGAACAACAGGCATCCTGGGTTATTTTACAAACTCATGGATAGTCATTTTGAAACCACCTTTGCAAAATTGTGACTGAAACAGTGAAAGAGAGCTAACTTAACCAGCTCCATCTTGTTTCTAACCTCCAAGCTGTCTTTGTTCATTCCTGGGCGTAGGCTGAACTAACTTTGGGAGAAACTTAGTTTGTAGTTATAGTTTAAACAAAGACTGTGACAGCCCTTTCCCAATGCAGACCTCCTTCTTGTCTGGGGACTAGACTAACATTAGCCACAGGATTAGAAATTACGGTTTAGGAGTCACGCAGCTGGAGGCTACAAGATTCTGACCCTCCCTAAACTGCTTCTAAGATCAGTGCTTGAGACATGTTGCA…
ENST00000440479.1	chr15	83379224	83382778	-	AC105339.1-002	AAAATGAGACTCACCCAGTAATAAGCAGAAGATTTGGCTGGGTGAGGTGGCTCATGCCTGTAATCCCAGCACTTTGGGAGGCCGAGACAGGCAGATCACAAGGTCAGGAGTTTGAGACCAGCCTGGCCAAGATGGTGAAACCCCATCTCTACTAAAGATATAAAAATTAGCCGGGCGTGGTGGTGGGTGCCTGTAGTCCCAGCTACTCGGGAGGCTGAGGCAGGAAAATCACTTGAACCCGGGAAGCGGAGGTTGCAGTGAGCCGAGATCGTGCCACT
ENST00000432452.1	chr10	3976710	3978004	+	RP11-464C19.3-001	TCTTGCTCTGTCATCCAGGCTGGCGCGATCTCGGCTCACTTTGACCTCTGCCTCCTGGGTTCAAGCGATTCTCCTGTCACAGCCTCCTGAGCAGCTGGGATTACAGGCAGGCACCACCATGCTGAGCTAATTTTTGTATTTTTAGTAGAGACCAGGTTTCGCCATGTTGCCCAGGCTACTCTCGAACTCCTGGCCTCATGTGATCCGCCCACCTCAGCCTCCCAAAGTGCTGGGATTACAGGCGTGAGCCACTGCAACCAGCT
ENST00000438412.1	chr6	30258570	30294164	-	HCG18-003	CCCTCAGTAAGTCAGTGACTAGGGAAATCCCTCTCTGAGCCTCCCAGTTCATGTTGCTTAGGGAACCTGATATTTTCGTGAAACCTGCCTACACATGGGCAGCCCAACAGCAGAACAAATGGTGGTGACCAAAGTGAACAAAGAAGTATAGTTGTGCCAGCTTCGTAGTTGCCCATGTGGACAAGTCAGCAGGATCAGGACACGAGGAAGAGTAAATGTGAGACAGTCAATGTGACTTCTGCGATAAACAGATTTTTAAACCCCGAAATTTTGCAAAATTTTGGTGAAACCTGAACTTTCTTCGTTGCATATACTGGCACTATCTGTACCATCATACAACTGTCTCACATTAAAGCTATTTTTCTTGGGCACTGATGAGTAAGGTTGGTATAAGTTCCT…
ENST00000565024.1	chr3	182457456	182458636	-	RP11-646E18.4-001	TTGTTTCTAGGGCAGAGGAGGCTTTTTTTTTTTTTTTCTTTAGACAGAGTCTTGCCCTGTTGCCAGGCTGGAGTGCAGTGGCAGAATCTCGGCTCACTGCAACCTCTGCCTCCCAGGTTCAAGCGATTCTCCTGCCTCAACCCCCCGGGTAGCTGGGGCTACAGGCGCGCGCCACCATGCCCAGCGAATTTTCGTATTTTTAGTAGAGACGGGGTTTCACCATATTGGCCAGGATGGTCTCGATCTCTTGACCTCGTGATCTGCCCGACTTGGCTT
ENST00000566385.1	chr13	48504289	48506757	-	RP11-279N8.3-001	TTTCCCTAAAAAACTCGAAGCTGAGGCCGGGCGCAGTGTCTCACGCCTGTAATCCCAGCACTTTGGGAGGCTGAAGCGGGTGGATCATGAGGTCAGGAGATCGAGACCATCCTGGCTAACACAGTGAAACCCCGTCTCTACTAAAAATACAAAGAATTAGCTGGGCGTGGTGGCAGGCGCCTGTAGTCCCAGCTACTCGGGAGGCTGAGGCAGGAGAATGCCGTGAACCCGGCAGGCGGAGCTTGCAGTGAGCCCAGATAGCGCCACTGCACTCCAGCCTGGGTAACAGAGCAAGACTC
ENST00000562878.1	chr1	16841139	16842249	+	RP4-798A10.7-001	CAGATGGAGCCGGGGCATCCTTCTTCAAATAATGGCTTTTAATTCGCAGACTAGAATGTTTCGGATTACAAAAGAAACCGGTTCTCTTCACATCCTTATCCTTGTGATGCAGCATTCCGCTTGCATTTGGAAGCCGTTTAATATCAGAGAGAAGCCATATTTATGAAAGTAAAGAGGCTGCTCAGATGACTGCAAACCAGCCTTCCTTACTGGTTTTATCACTGGTAATGTTATAAAGACAGTTGTCCAGTTTCATGAATCTTGTAGGTTTTTTTTTTTTGATGTTGTTTTTTTTTCAAAAATCCGT
ENST00000509010.1	chr5	124731071	124731673	-	RP11-395P13.6-001	GAATGCAATGGCACTGGCTTACTCAAAATAATAATAATGGCCAGGCACGGTGTCTCACGCCTGTAATCCCAGCACTTTGGGATGCTGAGGCAGGTGGATCACCTGAGGTCAGGAGTTCAAGACCAGTCTGACCAATATGGTGAAACCCCACCTCTATTAAAAATACAAAAATTAGCTGGGCATGGTGGCATGCACTTTTAGTCCCAGTTACTCTGGAGGCTGAGACAGGAGAACTGCTTGCACCCAGGAGGCAGAGGTTGCAGTGAGCTGAGGTCGC
ENST00000513673.1	chr5	37899464	37920971	-	CTD-2194L12.2-001	CTGCAAAGGTAGGCCAAGACCTAAAGGTGGTTCTGGAATTATTTGATATTGGGTGGCAGATGGAGTTTCGCTCTTGTTGCCCAGGCCGGAGTGCAATGGCACGATCTCGACTCACCACAACCTCTGCCTCTCAGGTTCAAGCAATTCTCCTGCCTCAACCTTCTGAGTAGCTGGGATTACAGGCACGCGCCACCATGCCTGACTAATTTTGTATTTTTAGTAGAGGTAGGGTTT
ENST00000359760.5	chr6	168224555	168227389	-	MLLT4-AS1-001	AAAATTGTACTTAAATGATATCCAAGAAATGCTGTAAAAAACAAAATAGGGCCGGGCGCAGTGGCTCACACCTGTAATCCCAGCATTTTGGGAGGCCAAGGCGGGCAGATCACGAGGTCAGGAGATCAAGACCATCCTGGCTAACACGGTGAAACCCCGTCTCTACTAAAAATACAAAAA
ENST00000415627.1	chr2	105990549	105992540	+	AC108058.1-001	ATAGGATTATTGCTGACGCAAGACGATAAAGAATGAAGGAGAGGTCAGGAGTTCAAGACAAGCCTGGCCAACATGGCGAAACCCTATCTCCACTAAAAATACAAACATTAGCCGGGCGTGGTGGTGCATGCCTTTAGTCCCAGCTACTTGGGAAGCTGAGGCAGGAGAATCGCTTGAACCTGGGAGGTGGAGGTTGC
ENST00000515706.1	chr5	85676477	85677244	-	CTC-261N6.2-001	ATGTCTTAAATGAAGATTAAGTCAAATATAAAGATACAGCTAATCAGCCAGCATGGTGGTGCACATCTGTAGTCCCAGTTACTTGGGAGGGGCTGAGGTGGGACAATCGCTTGAGCCCGGGAAGTTGAGGCTGCAGTCAGCCCTGATCACACCACTGCACTCCAGCCTGTGACAAGAG
ENST00000547179.1	chr12	103203057	103218177	-	LINC00485-001	TTTTCTTTTCTTTCTTTCTTCGACAGAGTCTCGCTGTATTGCCAGACTGGAGTGCAGTGGCGTGATCTCGGCTCACTGCAACCTCCGCCTCCCAGGTTCAACTGATTCTCCTGCCTCAGCCTCCTGAGTAGCTGGGACTACAGGCGCCCACCACCACGCCCAGCTAATTTTTTTTTATTTTTAGTAGAGATGGGGTTTCACCATGCTGGCCAAGCTGGTCTCGAATTCCTGACCTCAGGTGATCCACCCGCGTTAGCCTCCCAAAGTGCTGACATTACAGGTGTGAGCCACTGC
ENST00000425388.1	chr3	177012229	177041206	+	LINC00501-001	ATAACCCATTGGGAATATGCTGTGGGGAGGTCTCTCACAGCAGTGTGAAAGAGCACATTATCTTTTTTTTTTTTTTTTTGAGACGGAGTCTCGCTCTGTCACCCAGGCTGGAGTGCAGTGACGCGATCTGGGCTCACTGCAAGCTCTGCCTCCCGGGTTCACGCCATTCTCCTGCCTCAGCCTCCCAAGTAGCTGGGACTACAGGCGCCCGCCACCACGCCAGGCTAATTTTTTGTATTTTTAGTCGAGACGGGGTTTCACCGTGTTAGCCAGGATGATCTCGATCTTCTGACCTCGTGATCCGCCCGTCTCAGCCTCCCAAAGTGCTGGAATTACAGGCGTGAGCCACTGCACCCGGCA
ENST00000507161.1	chr17	48553179	48555752	-	RP11-94C24.3-001	GGGTATAAAGCCCAGGGCAGAAGCCGGGCGCGGTGGCTTACTCCTGTAATCCCAGCACTTTGGGAGGCCGATGCGGGCGGATCATAAGGTCAGGAGATTGAGACCATCCTGGCTAACACGGTGAAACCCCGTTTTTACTAAAAATACAAAAAACTAGCCAGGTGTGGTGGTGCGTGCCAGTAGTCCCAGCTACCCGGGAGGCTGAGGCAGGAGAATTGCTTGAACCTGGGAGGCGGAAGTTGCAGTGAGCCCAGATGGCGACACTGCACTCCAGCCTGGGAGAC
ENST00000425742.1	chr9	45484571	45488153	+	RP11-187C18.2-001	GAGCAACTGGTCTTGCTGGTTTTAAGTGTTGCCTGTGTTTCTGGCATTGGTCACAAAGCCTACTGCCTGCTAATCGGCAAGTGGACCTGTTTCTCTAACAATGGCCCGAAACTTCACAACATCAAAGGAGAAATCATTGCCAGCAAAAGCATTTCCGGGTAGTAGGAAAGAATACAAGTGAATAACATTAGTCCAGAAGTTTTAATAATATTCTTTGCTGGTTGAAATTCATGTTTAATATGATGTAAATTACTTGATAAGCAAATTAAGAACTATGCTACTACAGACTCCAAATAAGACGCAAGAAAAATGAGAGGAAATACA
ENST00000425497.1	chr20	48884022	48896332	+	RP11-290F20.3-001	TTGAGACCAGGAGTTTGAGATCAGCCCTGGGCAACATAGTGAGACCCCTGTCTCTACAAAATTCTAAAAAAATTAGCCGGGTGTGGTGGTGTGTGCCTGTAGTCCCAGCTATTCTAGAGGCTGAGGCGGGAGGATTGCTTGAGCCCAGGAGTTTGAGGCTGCAGTGAGCTA
ENST00000567258.1	chr13	81799999	81801118	-	RP11-240E19.1-001	GCACTGCCTTTATGAGCTGTAACACTTATTGTGAAGGTCTGCAGGTTGACTCCTGAGGCCAGGGAGACCACGAACCCACCGGTAGGAAGAAACTCTGGACACATCCGAACATCAGAAGGAGCAAACTCCAGACACACCATCTTTAAGAACTGCAACACTCACCGGAGGGTCCGCGGCTTCATTGTTGAAGTCAGCGAGACCAAGAACCCACCAATTCCAGATGCAGTC
ENST00000511703.1	chr4	185765738	185776905	-	RP11-701P16.5-001	GCCATCTCTCCAGGCTCAGGAACCTAAAGAAGAATCTACCCAGATGTGGTGGCTCACACCTGTGATCCCACCACTTTGGGAGGCTGAGGCAAGAGGATCACTTGAGCCCAGGAGTTGGAGACCAACGTAGGCAATACAGCAAGACTCCCATCTCTACAAAAAAAAAAAAGAAAGAAAGAAAGAAAGAAAAGAAATTAGCTGGCTGTGGTGCTGCACATTTGTAATACCAGCTACTCTAGAGGCTGAGGCTGGAGGATCACTTGAGCCGAGG
ENST00000422124.1	chr1	17215032	17215868	-	RP11-108M9.4-003	TCCTGTGTTCCGCACGGGGGCTCCACCAGGGCAGGGATGGTGCAGAATGGGGAAATGGAGAGAGAACCTGAAAGAGCCCCAAACTCGAGGACCTATTGCTCCCCAAGAATAACATCTTCCAGAAGAACTAGACAGAAAACTAGGCGTCTGGGAACTCTGAAATCCTTGGAGGAGTAGCATCATCATGACCCTCTGTGTTCCTTTTGGCAAAGGACTTGCTCCCATTGTTTGCTTGTTCCATTGTCTGTCTGTTAAATAAATAAAACCCTTTT
ENST00000414582.1	chr21	19984379	20125346	-	AL109763.2-003	TTCCTGCACGGCTAAGTGCCCAGGTTCATCCTAATTGAGCTGAACACTAGTCACTGGGTTCCACGGTTCTCTTCCATGACCCATGGCTTCTAATAGAGCTATAACACTCACCGCACGGCCCAAGATTCCATTCCTTGGAATCTGTGAGGCCAAGAACCCCAGGTCAGAGAACACGAGGCTAGCCACCATCTTGGAAGTGGCCTACCACCATCTTGGAAGTGGCTCGCCACCATCTGAGGAGCTCTGTGAGCAAGGACCCCCGGGAGAAAGCATTTATGGTGAGGAGAAAAGCAGCTGGTATCACACTCTACCCAAGTCCCAAAAGC
ENST00000506606.1	chr4	68567050	68588220	+	RP11-453E17.1-001	TAATACTAAAATCTCCACCCAAGATGGAGGTTATCTGCCATTTTCTGTACATGTGTTACCAGAAAGGGGTCCTGATCCAGACCCCAAAAGAGGGTTCTTGGATCTCACGCAACAAAGAGTTCGGGGCGAGTCCATAGAGTAAAGTGAAAGCAAGTTCATCAAGAAAGCAAAGGAATAAAGAATGCCTACTCCATAGGCAGAGCAGTGGCTTTGGCTGCTCAGCTGCTTGTACTTGTTACTTCTTGAGTATATGCTAAACAAGGGATTGATTACTCCTTGTTTAGCAGTTTTCTGGGAAAGGAGTGGGCAATTCCCAGAACTGAGGGTTCCTCCCCTTTTTAGACCATATAGGGTGACTTCCTGATGTTGCCATGGCATTTGTAAACTGTCATGGCGCTA…
ENST00000424252.1	chr20	52169308	52191847	+	RP4-724E16.2-001	AAGTTTACAGGCCAGCAGGGAATGGTAAAATGCGTGAGGAAGAACCCCTAGGCTGGGCGCGGTGGCTCACACCTGTAATCCCAGTACTTTGGGAGGCCGAGGCCAGTGCATCACCTGAGGTCAGGAGTTCAAGACCAGCCTGGCCAACATGCTGAAACCCTGTCTCTACTAAAAATACAAGAATTAGCCGGGCGTGGTGGCACGTGCCTATTACCCCAGCTACTCAGGAGGCTGAGGCTGGAGAATTGCTTGAACCCAGGAGAAGGAGGTTTCAGTGAGCCGAGATCGTGCCACTGCACTCAGGCTGGGCAACAAGAGCAAAACTCCGTCTCAAAAAAAAAAAAAAAAAGAAAGAAAGAAAAAAAAA
ENST00000499418.2	chr8	125474725	125486805	-	RP11-383J24.5-001	CTAGGTGCAGTGGCTCACACCTGTAATCCCAGCACTTTGGGAGGCCAAGGTAGGTGGATGACCTGAGGTCAGGAGTTCAAGACCAGCCTGGCCAACATGGCGAAACCCCGTCTCTACTAAAAATACAAAAATTAGCAGGGAGTGGTGGTGCTCACCTGTAGTCCCAGCTATTCAGGAGGCTAAGGCAGGAGAATTGCTTGAACCCAGGAGGCAGAGGTTGCAGTGAGATTGTGCCAATGCACTCCAGCCTGGGCAACAGAGCAAGACTCCATC
ENST00000504870.1	chr4	41878497	41884628	-	RP11-457P14.4-001	ATAATCGAGACCGGCGGAGGCAGGTCAGAGCCGTCTGGAATGCGCGCACCTTCAACCACTTTGGGAGGCCGAGGCAGGTGGATCACCTCAGGTCAGGAGTTCGAGACCAGCGTGACCAACATGGTGAAACCCGTCTCTACTAAAAATACAAAAAATTAGATGGGTATGGTGGCGCGTGCCTGTCTGCTACTCGGGAGGCTGAGGCAGGAGAACCTTGGAGGCAAAGGTTGCAGTGAGCTGAGATCAAGCCACCGCACTCCAGCCTGGGCGACAGCGCAAAACTTTGTCTCAAAAAAAAAAAAAAAAAAAAGTCCGCAGTAT
ENST00000517371.1	chr8	64081212	64125003	+	YTHDF3-010	ATTAAAGCTCTTTTCTGCTTAAGGTGACATCTTTGAACACTTTAACACAAAGTTGACTCTTCTCGTAATGGTTTTCATCAGCGCATCTGCCCTTATACTCTTCACCAAACACACTTGAGAACTGTAACTTCGTCAAGCACTTTCTGTCCTGAAGCTTTTACCAGTATCTGCTGTCTTTTGTAATTATGCATCCTAGCTAAGGCACAGAAGACTGAATGAATGCAAGGATTCATTAACTCTTTGAATTTGTTAAATACTAACAGTTAACCATTAGAAGTGGTTCAATGATGTAAGAGTCACACTGCTTCAACTTTTTCTTTGTTGTAGTTTTTAAATTGTCGATTTTTAGCTATTTGACAGATTAAAAGCAAAATAATCATGCCATATTTAGTCCTGGAG…
ENST00000450692.1	chr2	179400456	179403649	+	AC009948.3-002	CACTGAAAGGAATCTTGATGCTGACCACTTCACCTCGGAGAGCATGAACTGCTCCCATGCCTTCAAGAGTTTTAGTGGGTAACCAGGATGGAACTGCGGTGTTGCTTGCAGGAGAAGCTTACTACTGGTTTCTACTTCTCCAACCTCATTGGTGGCTATGCAGGCACTGTCTCCAGACTGTCTATATTCAACCCAGTATCCAAGAATTTCTTTACCACCATCACATTCAGGTTTCTCCCACTGTAGAGTGACACTATCTTTGGATATTGAAAGAATCTCAAGTTCTCCTGGTTGGCTTGGTTTATCTGAAATATTTTAAAATAATGAAAAGGGAGTCAGCTTTACTGGTGAAATAAAAGGACCAAACATGGCTT
ENST00000429010.1	chr7	47661536	47669491	+	AC095067.1-001	CCCACTGGGGTCTCCTTCCACACTGTGGAAAGTTTGTTCTTTCGCTCTTTGCAATAAATCTTGCTGCTGCTCACTTTTTGGGTCCACACTGCTCTTATGAGCTGTAACACTCACCGCGAAAATCTGTAGCTTCATTCCTGAAGCCAGCGAGCCCACGAGCCCACCGGGAAGAACGAACAACTCCAGACGTGCCGCCTTAAGAGCTGTAACACTCACCGCGAAGGTCTGCAGCTTCACTCCTGAGCCAGCGAGACCACTAACCCACCAGAAGGAAGAAACTCCGAACATCAGAAGGAACAAACTCCAGACGCGCCACCTTAAGAGCTGTAACACTCACTGCGAGGGTCCGCGACTTCATTCTTGAAGTCAGTGAAACCAAGAATCCACCAATTCCGGACA…
ENST00000399711.1	chrX	68399399	68429767	+	LINC00269-001	TATTACCCCGAGTGGAGTGGAGTGGTGCCATCTTGGCTCATTGCATCGTTGACCTCCCGAGCTCAAGTGATCCTCCCACCTCAGCCTCCCACTTTTCGGGACTACAGGCACACACCACCACAGCCAGATGGAGTCTCACTCTGTTGCCCAGGCTTGAGTGCAGTGGCACAATCTCGGCTCACTACAACCTCCGCCTCCTGGGTTCAAGCAATTCTCCTGTCTCAGCCTCCCAAGTAGCTGAGACTACAGAGGCATGCCACCACACCAGGCTAATTTTTGTATTTTCAGTAGAGACGGGGTTTCACCACGTTGGTCAGGCTGGTCTCAAACTCCTGACCTCAGGTGATCCACCTGCCTCAGCCTCTCAAAGTGCTGG
ENST00000427825.1	chr1	200443047	200447421	+	RP11-469A15.2-001	TCACCACATATCGTATTTAGAGGTCCTGCAGAAAGGGCAGAGCGAGTTTCATGTTTGAGTGCAGCGGATGCATGGGCAAAGCATTACACAGCCGCTCCATGGAAGTGACAATGAGCCTTGTCTTTCACACGTAACTCCAGGAACCAGGGGAAACAAAACCAATTCCACCCAGAGGTAAATAAAAATCAAAGAGCGTTCGAGGCAGCCGCATTGACTCACCTT
ENST00000566446.1	chr1	247350582	247351828	-	RP11-488L18.10-001	AATATGAATATAGTTCTGTTACGTAATATTTGTGTTTACTGTGTGAGACAAATGAGTTACTGAATGTAAAAATAATTAGTAAAACTGCCCTTTGATTTTGGAATGTATGAAGCAGGCAAATGCCCCTACCTTCTATTTTTATCAATATTTAGATAAGGCAGACAAATAAATTTTAATAAGATATACAGAATAATCTTGTATTTGAAGAATGCTATGAAAAAAGATAGTTTGGAGGAGTAGTTAGTATTTGGCTCATATAATGTGTTAGGTAACTATTCTAAGCCATTAAACATTTGTATGCTTAATACCTAAGAGTTTAAAGTGAAGAAATCAAAGATTCATTGAAAAAGAAAAATTAAATTTTAAAAAAATTCTATTTTTAATTGAAAAATAATAGTT…
ENST00000501122.2	chr11	65190268	65213011	+	NEAT1-001	TCTGTATTTAAGAAAAGACTTTATCAGACGAGTATGGTGGCTCACGCCTGAATCTTAGCACTTTGGGAGGCTGAGGCAGGTGGATCACGAGGTCAGGAGTTCAATACCAGCCTGGCCAATATGGTAAAACCCCATCTCTACTAAAACTACAAAAATTAGCCAGGCATGGTGGCGCACGCCTGTAGTCCCAGCTACTCGGGAGGCTGAGGCAGAAGAATCACTTGAACCCGGGAGGTGGAGGTTACAGTGAGCCAAGATCGCGCCACTACACTCCAGCCTGGGTGACAGAGTGAGACTCC
ENST00000499242.2	chr4	7099794	7105107	-	RP11-367J11.3-001	TATCACAAAACACTGCACCCGAGGCAGCCAGGCAGCTTCCGAAGACCTCGTTTTCGTTCTTGTTGCCCAGGCTGGAGTGCAATGGCACAGTCTTGGCTCACTGCAACCTCCATCTCCCAGGTTCAAGTGATTCTTCCACCTCAGCCTCCCGAGTAGCTGGTGTTACAGGCACCCGCCACCACGCCTGGCTAATTTTGTATTTTTAGTAGAAACGGGGTTTCACTATGTGGCCAGGCTGGTCTCAAACTCCTGACCTCAGGTGATCAGACTGCCTCAGCCTCCCAAAGTGCTGGGATTACAGGCATAAGCCACCGCACC
ENST00000499137.2	chr12	93936238	93965544	-	RP11-887P2.1-001	GCATAGTAGCTCATGCCTGTAATCCCAATACTTTGGGAGGCTGAGGCAAGTGAAGCACTTGAGGTCAGGAGTTCGAGACCAGCCTGGCCAACATGGCAAAACCCCATCTCTACTAAAAATGCAAACATTAGCTGGGCATGGTGGCACATGCCTGTAATCCCAGCTACTCGGGAGGCTGAGACAGGAGAATCACTTGAACCCAGGAGGTGGAGGTTAC
ENST00000442423.1	chr1	143719662	143721171	-	BX284650.3-001	CCTGAATTAAAACTGCAGAATGTGTTAAAGCATCATTCAACATCGTGAGCACATTTGAGATACTGTACAGGACAACCTGCTTTTCATATTCTCTGTGAATTTCAAAGACGACTGGGATTTTCTTCCTCCTCTACCACCCTGAACAGCAAGACCAATACATCCTGTATTTCCTCCTCTTCAGCCTACTTGTGAAGACAAGGATGAAGACCTCCATGATGAGCCATCTCCACTTAATGACTGTCTCACATTGGCCGGCAACTTGT
ENST00000569149.1	chr22	31367424	31369342	+	TUG1-004	GATGTCCAGGATTGGAGGTTGAAAAGATTTCACTACAGTGTTCTGCAATAGTTGGAGCAGATAACTTTCAGTGTAGCCACAGCCATGGACTCCAGATTTCCAGATTTTCAAGACCTGGACCTGGAACCCGAAAGAGCTTGTCACGATGCGGCAGGAACACTGGAGGTAGATTTTTTTTTATTTTTGAATTTTGGGACTGTTGACCTTGCTGTGAGAAAAGAGACAACGACTGAGCAAGCACTACCACCAGCACTGTTACTGGGAATTAGAAGACCTGAGTTTCTGTCCAGACCCTCAGTGCAAACTGAGGATGCTCCATCCAAAGTGAATTATGATAGCAGACTCCTTGAAAGCAGGGTCCTTGTTTAGTGCATCTTTGCCCACATACACCACAACATA…
ENST00000501888.2	chr4	7102966	7105112	-	RP11-367J11.4-001	AATACTGGAAGCTGTCCTTCCATCCACCAAGAGCTCTTCGCCTTTTTATTTTTAATTTTTGTTTTTGTTTTTGAGACGGAGTCTCACTGTCGCCCAGGCTGGAGTGCGGTGGTGCAATCTCAGCTCACTGCAACCTCCACCTCCCGGGTTTCAGCGATTCTCGTGCCTCAGCTTCCCAAGTGGCTGGGATTACAGGCATGTGCCACCACACCCGGCTAATTTTTGTATTTTTAGTAGAGAAGAGGTTTCACCATGTTGGCCAGGCTGGTCTCGAGCTCT
ENST00000563151.1	chr16	66583182	66585092	+	RP11-403P17.4-001	CCTGAGGCCAGAAGTTCGAGACCAGCCTTGGCCAACATGGCGAAACCCCATCGCTACTAAAAATGCAAAAATTAGCTGGGTGTGGTGGGGGGCACCCGTATTCCCAGCTACTCAGGAGGCTGAGGCAGGAAAATCGCTTGAACCTGGGAGGCAGAGATTGCAGTGAGCCGAGATCACTGCACTGCACTCCAGCCTGAGCAACAGAGGGACACTT
ENST00000471553.1	chr7	89748612	89752204	-	RP5-1121E10.2-001	TCCAATTGGCAGGTGTTGCTAAAACTTTATCACCAAAGTTATTTCACTGGCTGAATGTGGTGGCTCATGCCTGTAATCCCAACACTTTGGGAGGCCGAGGCAGGTGGATCATTTGAGGCCAGGAGTTTGACACCAGCCTGGCCAACATGGTGAAACCTTGTCTCC
ENST00000512942.2	chr8	9046520	9060364	+	RP11-10A14.5-001	GAAACCCACGCTGAGGGAAGAATCATGGGAAAGAGTAGAGACGGGGTTCCACCGTGTTAGCCAGGATGGTCTCGATTTCCTGACCTCGTCATCCTCCCGCCTTGGCCTCCCAAAGTGCTGGGATTACAGGCTTGAGCCACCGCGCCCCGCT
ENST00000582008.1	chr18	5238098	5246507	+	RP11-835E18.2-001	AATAAAAAAGAATTCTGATTGGGTGCAGTGGCTCACACCTGTCATTCCAGCACTTTGAGAGGCCAAGGTGGGCAGATCACATGAGGCCAGGAGTTCAAGACCAGCCTGGCCAACATGGCAGAAACCCCATCTCTACTAAAAATACCAAAATTAGCCGGGCATGGTGGAACACACCTGCAATCCCAGCTACTCGGGAGGCTGAGGCAAGAGAATCGCTTGAACCTGGGAGGCAGAAGTTGC
ENST00000561746.1	chr11	107182857	107186997	-	RP11-819C21.1-001	TCTCTACTAAAAATACAAAAAATTAGCCTGGTGTGGTGGTGGGCGCCTGTAGTCCTGGCTACTCGGGAGGCTGAGGCAGGAGAATGGCGTGAACCCGGGAGGCAGAGCTTGCAGTGAGCCGAGAGTGCGCCACTGCACTCCAGCCTGGGCAACAGAGCGAGACTCCGTCT
ENST00000422374.1	chr1	56046709	56200675	+	RP11-466L17.1-001	GACCTCAGGAGGTGTGTATGGGTTCAAGTTGACAGGGGTTGGAGTTGTGATTGTTAATGCTCTGTGTCAACTTGATTGGATTGAAGGATACAAAGTACTGATCTTGGGTGTGTTGGTGAGGGTGTTGCCAAGAGATATTAACATTTGAGTCAGTGGGCTGGGGAAGGCAGATCCACCCTTAATCTGGTGGGCACAATCTAATCAGCTGCCAGCGAATATAAAGCAGGCAGAAAAATGTGAAAAGGAGAGATGGGCCTAGCTTCCAGCCTACCTCTTTCTCCCATGCTGGATACTTCCTGCCCTTGAATATTGGACTCTAAGGTCTTCGCTTTCAGGACTTGGATTGGCTCTCCTTGCTCCTCAGCTTACAGATGGCCTATTGTGGTAC
ENST00000568248.1	chr8	135804262	135810515	-	AC083843.1-001	TTTGTAAAATGGGGCCACCTGTCTCTTAAATTGTAATGAGGATTTGATTAGATAATCTAGATAAATCACTTAGCACAAGAGTCTCCAGCCCCCGGACTCTTGACTGGTACTGGTCTGTGGCCTGTTAGGCACTGGGCTGCACAGCAGGAGGTGAGCAGGGAGCAAGCTAGCACTAGGGCCCAAGCTCCGCCTCCTGTCGGATCAGTGGCAGCATTAGATACTCATAGGAGCACAGACCCTGTTGTGAACTGTGCGTGTGAGGGATCTAGGTTTCGTGCTCCTTACAAGAATCTAATTAATGCCCGATGAGTTGAGGTGGAACAGTTTCTTCCCAAAACCGTCTCAGGAAACCTGTCCCTGGTGCCAAAATTTGGGGGACCTCTGACGTAGCACACTATC…
ENST00000473550.1	chr3	106959567	106964355	+	RP11-446H18.3-003	CTGGGCACACTGGCTTCACGCCGGCTCCGCCTCACCAGCAAGCGCATTCCCAGATGGAGTCTCACTCTCTCGCCCAGACTGGAGTGCAGTGAAGCAATCTCAGCTCACTGCAACCTCCACCCTCCCGGGTTCAAGTAATTCTCCTGCTTCAGCCTCCTGAGTAGCTAGGATTACAGGCATGCACCATCATACCTGG
ENST00000530000.1	chr6	33878878	33885985	+	RP3-468B3.2-003	GCTCACCGGCAGTCAGAGTTTAAGGTTATCTCTCTTGCTCCCTGAACATTGCTGTTATCCTGTTCTTTTTTCAAGGTGCCCAGATTTCATATTGTTCAAACACACATGCTCTACAAACAATTTGTGCAGTTAACGCAATCATCACAGGGTCCTGAGGCGACATACATCCTCCTCATTTTACAAAGATGATGGGATTAAGAGATTAAAGACAGGCATAGGAAATCACAAGGGTATTGATTGGGGAAGTGATAAGTGTCCATGAAATCTTCACAATTTATGTTCAGAGATTGCAGTAAAGACAGGCGTAAGAAATTATAAAAGTATTAATTTGGGGAACTAATAAATGTCCATGAAATCTTCACAATCCACAATTATTCTGCCATGGCTTCAGCCGG
ENST00000444708.1	chr9	134691578	134696375	+	RP11-323H21.3-001	GTGACAGCCTCTGGAAACCTGAGTCGACATTGTCTGCTGGGCATTAGTGGTGATGCCCCAGAGACAGGATCTTGCTCTGTTGCCCAGGCGAGAGTGCAGTGGCATGATCACAGCTCATTGCAGCCTTGACCTCCTGTGCTCAAGCAATCCTCCTGCCTCAGCCTCCAGAGTAGCTGAGACTACAA
ENST00000527683.1	chr11	133613	139117	-	RP11-304M2.2-001	CCCTGAACATTCTCAGGTCTCCCTCTGTTGTCCAAGGCTGGAGTGTAGTAGTGCTATCGCAGCTGACTGCAGCCTCAACCTTCCAGGCTGAAGCGATCCTCCCACCTCAACCTCCCACGTGGCTGAGACTACAGGTGCTTGCCACTATGCCCAAC
ENST00000454367.1	chr2	58503011	58523683	+	AC007250.4-001	GCTAAGTGTCCGGGTTCGTCCTAATCAAGCTGAACACTAGTCACTGGGTTCCACGGTTCTCTTCCATGACCCACGGCTTCTAATAGAGCTATAACACTCACTGCATGGCCCAAGATTCCATTCCTTGGAATCCGTGAGGCCAAGAACCCCAGGTCAGAGAACACGAGGCTTGCCACCATCTTGGAAGCAGCCCGCCGCCATTTTGGAAGTGGCCCACCACCATCTTGGGAGCTCTGG
ENST00000457283.3	chr16	30546072	30548465	+	AC002310.12-001	ATTTTTCCTTGGAACTGGACTGTGATGAGAGGTGCTTGCCATGAACATAAGCTACTGTCTTTTTTTTCTTTTTTTGAGACGGACTTTCACTTTTTTTGCCCAGGCTGGAGTGTAATGGCGCGATCTTGGCTCACCGCAACCTCCGCCTCCCAGGTTTGAGTGATTCTCCTACCTTAGCCTCCTGAGTAGCTGGGATTACAGGCGTGCGCCACCATTCCCAGCTAATTTTTGTATTTTTAGTAGACACAGTGTTTCTCCATGTTGGTCAGGCTGGTCTCAAACTCCTGACCTCAGGTGATACGCCCGCCTCAGCCTCCCAAAG
ENST00000429998.1	chr6	34247481	34252266	+	RP11-513I15.6-001	TGCTAGCCTCAGCTCAAGTAGTGTGCCCAAATCATCACAAAATGGGATTCCCTTCCCTTTTCTTTTTTTTTTTTTTTTTTTTGAGACGGAGTCTTGCTCTGTCGCCTAGGCTGCAGTGCAGTGGCGGGATCTCGGCTCACTGCAACATCCACCTCCTGGGTTCAAGCGATTCTCCTGCCTCAGCCTCCCGAGTAGCTGGGACTACAGGAGCGTGCCACTACACCTGGCTAATTTTTGTATTTTTAGTAGAGATGGGGTTTCACCATATTGGTCAGGCTGGTCTTGAACTCCTGACCTTGTGATCCACCCGCCTCGGCCTCCCAAAGTGCTGGGA
ENST00000511677.1	chr11	67653966	67658816	+	RP11-119D9.1-001	TTGGCCCATGGGCATTAGTGTCCCAACCTCTGCTCTGGAGTATTCTCTTCAGCAACCTCTGCCTCCTGGGTTCAAGCAATTCTCCTGCCTCAGCCTCCCAAGTAGCTGGGATTACAGGCACCTGCCACCACACCTGGTTAATTTTTGTATTTTTTAATAGAAATAGGGTTTCACCTTGTTGGCCAGGCTGGTCTCAAACTCCTGACATCAGGTGATCCAACCACCTCAGCCTCCCAAAATGCTGGGATTACAGCTGCCCACCACCACACCTGGCTAATTTTTGTATTTTTAGTAGAGATGTGATTTCACTATGTTGCCTAGGCTGGTCTCGAACTCCTGATCTCAAGTGATCCACCTGCCTCGGCCTCCCAAAGTGCTGGGATTACAGGTGTGAGCCAC…
ENST00000416572.1	chr7	65844813	65860906	-	LINC00174-002	CTCAAAAATGATCAAATAATAGTTCATGCATCAAATGCAATAGGAAGTACTTCTGGAGGGGTCTTGCTCTGTTGTCCAGGCTGGAGTGCGGTAGTGCTATCACAGCTGACTGCATCCTCAACCTCTCAGGCTCAAGCAGTCCTCCCACCTCAGCCTCCCAGGTGG
ENST00000457449.1	chr3	184474176	184490943	-	RP11-329B9.1-001	GGCCCCTTCAGTGCCACCATCCTAGGTTTTAAGAAATGTCCCTCCTGGCCGAGCGTGGTGGCTCATGCCTGTAATCCCAGCGCTTTGGGAGGCCGAGGCAGGTGGATCACCTGGGGTCAAGTGTTCGAGATCAAGCCTGGCCAACATGGTGAAACCCCATCTCTACTAAAAACACAAAAAATTAGCCGGGCGTGGTGGTTCATGCCTGTAATCCCAGCTACTCAGGAGGCTGAGGCAGAAGAATTGCTTGAACCCGAGAGGCAGAGGTTGCAGTAAGCCGAGATTGTGCCACTGTACTCCAGCCTGGGCGACAA
ENST00000556168.1	chr14	88192298	88200642	-	RP11-1152H15.1-002	AATGCTGCTGCTGCTGCTCAGTCTTTGGGTCCACACTGCTTTTATGAGCTGTAACACCACGAAGGTCTGCAGCTTCACTCCTGAAGCCAGTGAGACCACAAACCCACTGGGAGGAACAAACAACTCCAGACGCGCCCGCTTAAGAGCTGTAACATTCACCAGGAAGGTCTGCAGCTTAGAGCGAGACCACAAACCCCCCAGAAGGAAGAAACTCCGAATACATCCGAACATCAGAAGGAACAAACTCCGGACACGCCACCTTTAAGAACTGTAACTCATTGCGAGGGTCCGCGGCTTCATTCTTGAAGTCAGTGAGACCGAGAACCAACCAATTCCGGACACAGAA
ENST00000447891.1	chr9	123607151	123616651	+	RP11-27I1.2-001	TGTGGTAAGTTGGTCTGGCACTTAAAAATGTATTGTTTCCCAGGCACGGTGGTTCACACCTGTAATCCCAGCATTTTGGGAGGCCGAGGCAGGCGGATCATTAGGTCAAAAGATTGAGACCATCCTGACCAACATGGTGAAACCCCGTCTCTACTAAAAGTACAAAAATTAGCTGGGTGTGGTGGCGCATGCCTCTAGTCCCAGCTACCTGGGAGGCTGAGGCAGGAGAATTGCTTGAACCCAGGAGGCAGAGGTTGCAGTGAGCCAAGATCA
ENST00000419662.1	chr20	32580316	32582163	-	RP5-1125A11.1-002	AGTTTCTAAAAATAGGCAGCGGCCTGCCGGAAGAATGTTCCAGCCTCCGGTGAACCAGTCTTCCTAGTGAGAGCACGAGAAGCCCGTTGTCCTTCATTCCTCAGCTATGGATTTCCCTGAAAGTTGAGAACTGACCATATTCTCGATGCCTCCTCCGACCTGTGATTTCATGACTCACATCGCTTCCCCAGAACCTGCTTAACAGACGGGATTCCTGAGAATGGAGCAGAGTTTGAATTCAGAGTCCTGGCTTTGCCATACCAGCAGTTATAATTGTCCTTCTGTTGTTTGATGACCTCCCTGCCCTGCTTCAAAAGGAAGAGAAATCAAAGAGTTGACGACCCTGAGCGCAAGGCCTGGGACGTTCTTCCCCAAACTCGCTTTAATATCACCTTCTCA…
ENST00000420557.2	chr6	170190416	170202969	+	LINC00574-001	CATAGCTCAGCAACAGATGCTCTCACGCTTGTTAAAAGTAAAACCGGGCCAGGCGCAGTGGCTCACGCCTGTAATCCCAGCACTTTGGGAGGCCGAGGTGGGTGGATCACCTGAAGTCAGGAGTTTGAGACTAGCCTGACCAACATGGAGAAATCCCGTCTCTACTAAAAATACAAAAAATTAGCTGGGCGTGGTGGCACATGCCTGTAATCCCAGCTACTCGGAGGCAGGAGAATTGCTTGAACCCAGGAGGCGGAGGTTGCGGTGAGCCAAGATCA
ENST00000449713.1	chr21	45905459	45910171	+	AP001065.15-001	CTCCAGGAGATAAACCATCTCCCTTGTGGCTCCTCCGTCGGCTGAGAGCTGCTTCCACTCAATAACACTTTGCACTCGTTCTCCAAGCCCCCGTGTGATCCGATTCTTCTGGTACACCCAGGCAAGAACCCAGGATACAGAAAGGCCTCGGTCCTTTCCACAAGTACCTCTACTTGAGGTACTCATTGACCTGGTTAACACAAGCTGCCTACAGACGCCAAAACTAAGGGCACCCTGGAACACAGGCTTCAGCTGTAAACATTCACCCCTGGGCACTGCCGTGGGGTGGGAGCCTGCCTGAGTGTATGCTCCCCTAGAGGTTTGAGCTGCGGGGCACTGAAGAAGTGAGCCACACTCCCATCGCACACTGCGAGGGGGACAAAGGAACTTTTCCTCTTT…
ENST00000443364.1	chr1	159931007	159946902	+	RP11-48O20.4-002	GAGTAGAAGACAGTATCAAGAATCCAGAGCCCAGCACCTGTAGTCCTAACTATTCAGATTCCTTGAGCCCAGGAGTTTGAGTCCAGCCTGGACAACATATTGAGACCCCCATCTCTCTAAAAAAAAAGAGAAAGAAAGAAGGAAAGAAAAAAAGAAAGAAAGAAAGAAAGAAAGAAAGAAAGAAAGAAAGAAAGAAAGAGAAAGAAAGAAGGAAAGAAGGAAAGAAGGAAAGAAAGAAAGAAAGAGA
ENST00000514239.1	chr5	90519235	90519784	+	RP11-414H23.2-001	AGACGGAATCTCGCTCGGTCGCCAGGCTGGAGTGCAGTGGCGCAATATCAGCTCACTGCAACCTCCGCCTCCCGGGTTCAAGAGATTATCCTGCCTCAGCCTCCTGAGTAGCTGAGCCTACAGGCATGCGCCACCACACCCAGCTAATTTTTGTATTTTTAGTAAAGAAGGCGTTTCACGATGTTGGCCAGGATGGTCTCAAACTCTTGACCTCGTGAT
ENST00000501702.2	chr5	127357219	127418766	-	CTC-228N24.3-009	GGCGATGCTGGGGGCTTTCCGGTCGGGGCCGCAGCCGCTTCCGGAGCCGCGGGCGAGGTGCAAGCGGTCTTCTCTGTCTTCTTTATGGCCAGTAAAATTCTCCAGAAGAGATTTATGGCAGCCTCACTCCCAGTAGTTTCTGCATTTAGTGAGATAAGCCACAGCAATTGTCTGCTATTTTAAAAGCACTGTGATGCTTAAATATTCCAGCTGCTACATCGGACAGGTGTCTGATGATCCTGAGAACAGTCATCAAAAAGTAGAACTTGAGCCTGGAATACATTCTCTGGCATAGCCATAGTCAATCACCAGTATAATTAATGTAAATGGACACTGGATAGCTTTTTTGTGAATTCTGATGCAGCACAAAGAGACTTTAATTGTTTCCAAAAAGAAAAT…
ENST00000359941.5	chr7	86954540	86974831	-	TP53TG1-001	AGAACAGTGATCACACAGATTCCTACTTGGGCTCTTTCCTTTAATCTTCGGAGGCTGAGTTTGCCCAACTCAGGTTTAACCACCAAGGACTCTGAGAGCTGGCAGGTCTGAGTAACCCTGGTAACAATTCTCTTCACCTTATCAAAACCTGAGCTAAAACCAATGCATCAGCTGATGATGACAGCAGAGAGTGGCAGGGCTGAGGACCCAAAGTCATTTCCCAGGCTGGCGGAGAATAAACTGCCAGGGAGAAGAATGAGAAGACAGGAGACAAACTGTTTGGAAAGCTAAATCTTCC
ENST00000444482.1	chrX	73168807	73169393	+	RP13-216E22.4-001	TTTGTTTTTGAGATGAAGTCTTGCTCTTGTCACCCAGGCTGGAGTGCAATGGTGTGATCTCGGCTCACTGCAACCTCGACCTCCCGGGTTCAAGTGATCCGTCTGCCTCGGCCTCCCAAAGTGCTGGGATTACAGGCGTGAGCCACCGCGCCCGGCCATTCCTT
ENST00000432268.1	chr2	112249519	112252388	-	AC017002.2-001	TGAGAAGCCAAAGTGAAGCTCAGAGATGGAAAATTTGGGCAGTTGTCTGGACATTAGGAGTTGAGTCACCTCCTACCCATGAGGAACAAGCCTGTGGGGGGACTGATATTATCACTTCTGTCATCAAGAAATAAGGCCGCAGGCATCCCTGAATATAGAGCATTTA
ENST00000422542.1	chr7	22896146	22900458	+	AC005682.5-002	CTTGAAAGAATCAGTGAAGCTTTTCAAGTAGAGGAGTACTCTACTTTGAAGAAAGGAATGGAACAGAAGGTGTCTGCATAACTAAATGGGGATCTAGAGAAAGTGGAGACTGCCTCTGGAGCAGGGAGGTGAGTGGACCAGATCACTGTGGGCCTGGGCCTACTCAGCTGATTTTCAAGCTAAAACCAGGGGTAACTTTTCCTCTTGAGACGAAAGCCATGCTCACATTCTGTGAACAGCCAGAGATGTGTTCGAAAGGCTTACTTTTATTTTGTACTAGAAAAGATTGTCTTTCCAAAATTTACCTCG
ENST00000501714.1	chr5	36864526	36876759	-	CTD-2653M23.2-001	AAAGGGGCTATTTTCGGTAAAAAGTGCAGTAGGTGTGGTGGTGTCGACCTGTCATCCCAGCTACTTGAGAGGCTGAAGGGGGAGGATCGCTTGAGCCCAGGAGGTAGAGGCTGCAGTGAGTCATGATGGCACCACTGCACTCCAGCCTGGGTGACAGAGTGAGAGCCTGT
ENST00000443556.1	chr6	147708799	147711601	+	RP11-361F15.2-001	TGTATTGTCTAAACTTTGCTTCAACTGAAGACAGTGTAAGGAGTTGAAAATACAATCAACATAGCAATGGAAAGCAATGCAAAGAGGGTAAATCTTGTTTTAATTTTTTTAACTTTTTTTTTTTGTAAATAAATAGTACTGTGATACTTTAGGTGTGACCTCTATTCCACATGAT
ENST00000576751.1	chr17	53403117	53405152	-	RP11-515O17.3-001	AGCTAAGGTCACTATTCTTATTCCTCTGAGAAAGGTGAAAGGTGGGTTGGGTGCAGTGGCTCACGCCTGTAATCCCAGCACTTTAGGAGGTCGAGGTGGGTGGATCACGAGGTCAAGAGATCGAGACCATCCTGGCCAACACGGTGAAACCCTGCCTCTACTAAAAATACAAAACTTAGCTGGGCATGGTGGCACGTGCCTGTAGTCCCAGCTACTTGGGAGGCTGAGGCAGGAGTCGCTTGAACCCAGGAGGCTGAGGTTGCAGTGAGCTGAGATCGC
ENST00000485898.1	chr3	119814476	119817634	+	RP11-18H7.1-003	TTTGTCCTCCAGGCTGGAGTGCTGCGGCCTCAACCTCCCAGGTTCAAGGGATCCTGCTGCCTCAGCCCCCCAAGTAGCTAGGACTACAAGGGTGCACCACCACACCCAGCTAATTTTTGTATTTTTTGTATAAATGGGGTTTCGCCATGTTGCCCAGACTGGTCTCAAACTCCTGGGCTCAAA
ENST00000543970.1	chr12	124997767	124999359	+	RP11-83B20.1-001	GGAGGCTGAAGGTCTCAGGAAAGGGTGTTCCCAGAAGAGGTTACAGCCAGGCCGGGTGTGGTGGCTCATGCCTGTAATCCTAGCACTTTGAGAGGCCGAGGCAGGTGGATCACTTGAGGTCAGGAGTTCAAGACCAGCCTGGCTAACATGGCAAAACCCTGTCTCCACTCAAAATACAAAAATTAGGCATGGTGGTATGCGCCTGTAGTCCCAGCTACTCAGGAGGCAGGAGAATCGCTTGAACCTGAA
ENST00000554631.1	chr14	95623981	95646263	+	DICER1-AS1-004	GTGAGGTAGGTGCTTTAACTGTGTGCACATTGTGAGGTAGGTGCTGAAACTGCTTCCTGTTTTTTTTTTTTTTTTCTTTTGAGACGGAGTCTCACTCTGTCTCCAGGCTGGAGTGCAGTGGTGCGACCTGGGCTTACTGCAATCTCCGCCTCCCAGGTTCAAGTGATTCTCCTGCCTCAGCCTCCCGAGTAGCTGGGATTACAGGGGCACGCCACCACACCCAGCTAATTTTTGTATTTTTAGAAGAGACGGGGTTTCACCATGTTGGCCATGATGGTCTCGATTTCTGACCTTGTCATCCGTCCGCCTTGGCCTCCCAAAGTGCTGG
ENST00000401018.1	chr1	113362795	113393265	-	RP11-426L16.8-001	GCAGACCAGACCCGCCCCGCCTCTCCGTGCCACGCACGCGCTCGGCTCCGCGCTTAATGGCTGGAGTGCAGTGGCGCGATCTCGGCTCATCGCAACCTCCATCTCCCGGGTTCAAGCAATTCTCTGCCTCAGCCTCCCGAGTGGCTGGGATTACAGAAGCAGTATCTGACTGTGTTGCCCAGGCTGGTCTTGAACTCCTGGTCTCAAATGATTCTCCTGCTTTGGCCTCCTAAAGTGCTGG
ENST00000501652.1	chr5	127301579	127418666	-	CTC-228N24.3-003	ACACACTTCTGATGACACCTTTATTTTAAAAGCTGATGTTCCAAGAGTCGGGGTTTCACCGTGTTAGCCAGGATGGTCTCGATCTCCTGACCTCGTGATCCGCCCACCTCCGCCTCTCCAAGTGCTGGGATTACAGGCATGAGCCACCGCGCCCGGCCCTTG
ENST00000432668.1	chr7	22895704	22896694	+	AC005682.5-003	TGTTGGGATAGTGTTTCTTTTCAAAAATGGATAGGATTCAATGCTCATCAGTGGGAAGATAGTGACTCCTGACCATTTTCCTCCTAGCTGGAAACTACAGAAGACTCCCAAGTATCAGGAAATTTGGAGAATTTGTACAGGAATTATATTCAGAGATAGCAATTTATTTACTCATCAAAGAGAGCTATTGGATAGCCACCATAAAGACCACTCATTAAAAAACAAAATTGCATGATATTCTTAACATTGTCTTTCACTTTTTTTAACCAGGCTTGGTGGAGTTTCAAGATGCTGATGAACTTAAGGTCTGGCGCTTGAAAGAATCAGTGAAGCTTTTCAAGTAGAGGAGG
ENST00000577970.1	chr17	30089458	30096067	+	RP11-805L22.3-001	GACATGCCACCTTTAAGAGCTGTAACACTGCAAAGGTCTGCGGCTTCACTCCTGAAGTCAAGCGAGACCATGAACCCACCAGAAGGAAGAAACTCCAGACCCATCTGAACATCTGAAGGAACAAACTCCGGACACACCACTTTTAAAAACTGTAACACTCACCGTGAGGGTCCTCAGCTTC
ENST00000300458.1	chr17	48838389	48844879	-	LINC00483-001	TCCCAGGAATGGCCGCGCATGGTGGCTCACCCCCTGTAATCCCAGCACTTTAGGAAGCCAAGGTGGGCAGATCACCTGAGGTCAGGAGTTCTAGACCAGCCTGGCCAACATATAGTGAAACCCAGTCTCTACTAAAAAAAATACAAAAATTAGCTAGGTGTGGTGGCGCACACCTGTAGTAGTCCCAGCTACATGGGAAGCTGAGGCAGGAGAATCACCTGAACCCAGGAGGCAGAGGTTGCAGTGAGCTGAGATTGCGCCACTGCACTCCAGCCTGGCGACAGAGCAA
ENST00000559330.1	chr7	101993675	101995807	+	CTA-313A17.5-001	GTCCTTCCCTGGTCCCTGGCTCTCTGAGTCCCTCCTTTTTTGTTTTGTTTTGTTTTGACACAGAATCTTGCTTTGTCACCCAGGCTGGAGTGTAGTGGTGCAATCTCAGCTCACTGCAACATCCATCTCCTGGATTCCATTTATTCTTCTGCCTCAGCCTCTCAGGTAGCTGGGATTACAGGTGCCTGCCATAATGCCC
ENST00000382265.3	chr1	152221478	152243570	+	FLG-AS1-004	CCAGCCCCTTGTGCTTCCTGGGTGAGGCAATGCCTCCTGCTCCCCCTCCATGGGCTGTACCCACTGTCTAACCAATCCCAATGAGAGGAACCAGGTACCTCTGTTGGAAATGCAGAAATCACCTGCCTTCTGCATTGGTCTCACTGGGAGCTGCAGACCGGA
ENST00000519840.1	chr8	72587534	72615021	+	RP11-1144P22.1-002	TGAAAGATACCAGACACCAAATAATATCCCATATGATTTCATTTACATTAAATGTTTTTTTTTTGAGATGGAGTCTCGCTCTGTTGCCCAGGCTGGAGTGCAGTGGCACAATCTTGGCTCACTGCAACCTCTGCTTTTCAGGTTCAAGCTATTCTCCCACTTCAGCCTCCCCAGTAGCTGGGACTACAGGTACCTGCCAC
ENST00000498917.2	chr4	68566997	68588223	+	RP11-453E17.1-003	TAATACTAAAATCTCCACCCAAGATGGAGGTTATCTGCCATTTTCTGTACATGTGTTACCAGAAAGGGGTCCTGATCCAGACCCCAAAAGAGGGTTCTTGGATCTCACGCAACAAAGAGTTCGGGGCGAGTCCATAGAGTAAAGTGAAAGCAAGTTCATCAAGAAAGCAAAGGAATAAAGAATGCCTACTCCATAGGCAGAGCAGTGGCTTTGGCTGCTCAGCTGCTTGTACTTGTTACTTCTTGAGTATATGCTAAACAAGGGATTGATTACTCCTTGTTTAGCAGTTTTCTGGGAAAGGAGTGGGCAATTCCCAGAACTGAGGGTTCCTCCCCTTTTTAGACCATATAGGGTGACTTCCTGATGTTGCCATGGCATTTGTAAACTGTCATGGCGCTA…
ENST00000559702.1	chr15	67812343	67813400	-	RP11-502I4.1-002	AGCTGCGCGAGGCGGAGGGTCACCTGCGTCAAGGAGCTGGTTTTGAGTGGCCAGGTACGGAGTCTCACTCTGTTGCCCAGGCTGGAGTGCAGTGGTGCAATCTCAGCTCACTGCAACCTCTGCCTCCCAGAGACGGGGTTTCACCATGTTGGCCAGGCTGGTCTCAAACTCATGACCTCGTGATCCACCTGCCTCGGCCTCCCAAAGTGC
ENST00000569908.1	chr15	24803304	24804739	+	PWRN1-009	CTGCAGCTCCATTCATGTCCCTGCAAAGACATCATCTGGTTCTTCTTTATAGCTGCGTTGTATTCCATGGTATATATGTGCCACATTTTCTTTATACAGTCTATTGTTGATGGACAATTGAGATTGATTCCATGTTTTTGCTATTGTGAATAGTGCTGCAGTGAACATAT
ENST00000500537.2	chr11	112830001	112834182	-	RP11-629G13.1-001	CCCCACTCCTGTAGCAGGTTTTTTGTTTTGTTTTGTTTTGTTTTGTTTCTGTTTTGTTTTTTTGAGATGGAGCCTCGCTCTGTCGCCCAGGCTGCAGTGCAGTGGCGCCATCTCTGCTCACTGCAACCTCTGCTCCCGGTTCAAGCGATTCTGCTGCCTCAGCCTCCTGAGTAGCTGGGATTACAGGCGCGCGCCACCACGCCCAGCTAATTTTTGTATTTTTAGTAGAGACGGTGTTTCACCATGTTGGTCAGGCCGGTCTCGAACTCCTGACCTCGTGATCTGCCCACCTCAGCCTCCCAAAGTGCTAGG
ENST00000507248.1	chr4	109459345	109541553	-	RPL34-AS1-001	TATTTATTTAAATTGAGATGGATTCTTGCTCTGTCGCCTACGGTGAAGTGCAATGGCACCATCTCGGCTCACTGCAACTTCCGCCTCCCAGGTTAAAGCGATTCTTCCACCTCAGCTTCCCAGGTAGCTGGGATTACAGGCACTCGCCATCATGCCCAGCTAATTTTTGTATTTTTGTAGAGATGGGGTTCTACCATGTTGGCCAGTCTGGACTTGAACTCTTGACCTCAGGTGATCCACCCGCCTTGGCCTCCCAAAGTACTGGGATTACAGGCGTGAGCCACCACACCCGGCAGCAAA
ENST00000484698.1	chr3	106555657	106959479	-	RP11-280F2.2-001	CAGGAAATCGAGACCACCCTGGCCAACATTGTGAAACACCATCTCTACTAAAACACAAAAAAATTAGCCAGGTGTGGTGGCACGCACCTGTAGTCCCAGCTACTCGGGAGGCTGAGGCAGGGGAATCACTTGAACCCGTGAGGAGGAAATTGCAGCGAGCCAAGATCGCGCCACTGCACCCCAGCCTGGGCGACAGAGAGAGACTCCATCTCAAAAACAAAA
ENST00000415611.2	chr7	22893874	22899106	+	AC005682.5-001	GTGACTGGGCTTGGTGGAGTTTCAAGATGCTGATGAACTTAAGGTCTGGCGCTTGAAAGAATCAGTGAAGCTTTTCAAGTAGAGGAGTGGTGTTTCCAGTGAAATCTATGGCAAGATGGTTTGGGGTCACTATCTACATGAACTGCCAAGTTGGAAAATCAAAAATACATCAAAATCACTCTTGGGACATAAGTCACGGAAGTGACTCATGCACACAATAAATACCCAAGAAGCAGGACCAGACGGCAGTTGTGTATTGGCACGCTCATCAGTGCTGCAAAAATTCCCCTTCTGGATGGCAACAACAATGCTGTATCCACAGCAGCATTTTAAATCTCACCTCTGATGTATCCATTGTTGTGGGCATGAGATGGCAGAAAGTGGGATA
ENST00000427798.1	chr14	19653939	19681519	+	AL589743.1-002	GAGTCTCTGAGGTCACAGAGTTTATTAGTTCATTTTCACACTCCAGGAAAGAAGTTTAATTCACAGTTCCACATGGCTGGGGAGGCCTCAGGAAACTTACAATCATGGTGGAAGGGGAAGCAAACACATCCTTCACGTGGCAGCAGGAGAGAGAAGTGCAGAAGAGGGGAAAGTCCCCTTATAAAACCATCAGATCTCGTGGGAACTCA
ENST00000555596.1	chr12	85711837	85736690	+	RP11-408B11.2-001	GGCGTAGGACCCTCCGAGCCAGGCATCAGCTATCAAAACTTATGGGAAATGGAATTGAAGACAACTACTTCTAGAATTGGTGCATGGAAGCTTCTCATAGGTGATTAGCCACACTCTTCTTCTGTCAACCTGGTGCAGAAAAGCTTGAAGACCTTGGAAATCACATATTGATGATGGAGGAGATACAAGAATGAAGGACCCTGGGTTCCTGAATCAACACTCTAAGAAGAGACTCCTTGAAATCAAGAGCACTCATTTTGACATTGCAAACGGAAAAATTCACTTCTATCAGGTTTGA
ENST00000566715.1	chr15	78433584	78435515	+	RP11-285A1.1-001	TGCCTGTGGCAACTAAGAATTTTGCTTGATGTGGCCTGGTGCAGCAGCTCATGCCTGTAATCCCAACACTTTAGGAGGCTGAGGCGGGAGGATTGCTTGAGCCCAGGAGTTCCAGACTAGCCTGAGCAACATAGCAAGACCCTATCTCTACAAAAAATTAAAAAGTTAGCTGGGAGTGGTGGCTCATGACTGCATTCCCAGCTACTTGGGAGGCTGAAGTAGGAGGATTG
ENST00000426282.1	chr22	45529709	45559662	-	CTA-217C2.1-001	GTGTGGGAGCTGCAGGGCTGAGGAGAGGCCGCCCGCAACCCTCGGGAATCGTAGACGAGGTCTCACTATGTTGGCCAGGTTGGTCTCGAATTCCTGGCCGCAAGCCGTTCTCCAGTCTGGGCCTCCCAAAGTGCTAGGATTACAGGAACAGAA
ENST00000437803.1	chr1	106615868	106627121	+	RP5-947P14.1-001	ATATCTCCTTTATGTCATTAGAGGGAAAGAAGTACAACCATACAGTAAAAACAGAAGTGAAAATGGAGTTTCGCTCTTGTTGCCCAGGCTGGAGTACAATGGGGAGATCTCAGCTCACTGTGGCCTCCGCCTCCCAGTTTCAAGCTATTCTCCTGCCTCAGCCTCCGAG
ENST00000442332.1	chrX	122867023	122868144	+	RP5-931E15.2-001	CCTCAGCCTGCCGAGTGCCTGCGATTGCAGGTGCGCGCCGCCACGCCTGACTGTTTTTCGTATTTTTTTGGTGGAGACGGGGTTTCGCTGTGTTGGCCGGGCTGGTCTCCAGCTCCTAACCGCGAGTGATCCGCCAGCCTCGGCCTCCCGAGGTGCCGGGATTGCAGACGGAGTCTCGTTCACTCAGTGCTCAATGGTGCCCAGGCTGGGGTGCAGTGGCGTGATCTCGGCTCGCTGCAACCTCCACCTCCCAGCCGCCTGCCTTGGCCTCCCAAAGTGCCGAGATTGCAGCCTTTGCCCGGCCGCCACCCCGTCTGGG
ENST00000500929.2	chr15	59060270	59063173	-	RP11-30K9.6-001	CTCTGCACTTACAAGAAAGATCAAAGACTTTAAGACTTTCACTGTTTCTTCTACCGCTATCTACTACGAGCTTCAAAGAGGAACCAGGAGTATGGGAGGAGCATGAAAGTGGACAAGGAACGTGACCATTGAAGCACAGCACCACAGGGAGGGATTT
ENST00000443753.1	chr20	21175043	21198927	-	RP4-777D9.2-001	AGAAATTCATATGACACACTTATCTTTACAGTATTTTTTTTTTTTTAATAAAAATGAGATGGGGTCTTGCTTTGTTGCCCAGGCTGGTCTCAAACTCTTGAGCTCAAGCAATCCTCCCACCTTGGCCTCCCAAAGTTCTGCGATTACAGACATGAGCCACCACACCTGGCTGACA
ENST00000521021.1	chr8	23316113	23342484	+	CTC-756D1.2-001	GGTTGGGGTTATGTTAGTCTTCCTTAAGGAGGGCTCTACTAAAATGCCAGACTAGGCCGGGCATGGTGGCTCATGCCTGTAATCCCAGCACTTTGGGAGTCCAAGGCTGGTCTCGAACTCCTGACCTCAGATGATCCCCCAGCCTCGGCCTTCCAAAGTGTTGGGATTATAGGCGTGAGCCACTGCGCCTGGCCTGTTTTTGTTTTTTTTTGAAATGGAGTCTTGCTCTGTTGCCAGG
ENST00000503299.1	chr4	29119929	29204392	+	RP11-472K22.1-001	CTACTGCTCACTTTTTGGGTTAACACTGCTTTTATGAGTTGTAACACTCACCGCAAAGGTCTGCAGCTTCACTCCTGAGCCAGCTCTGAGACCGTGAACCCACCAGAAAGAAGAAACTCCGAACACATCCGAACATCAGAAGGAATAAACTCCAGACGCGCCACCTTAAGAGCTGTAACACTCACCGCGAGGATCCGCGGCTTCATTCTTGAAGTCAGTGAGACCAAGAACCCACCAATTCCAGAGACACT
ENST00000550827.1	chr14	29299449	29311543	+	CTD-2384A14.1-004	CTCAGCTTCCGGAGCAGCTGGGACTGCTGGCGCCCGCCACTACGCTCGGCTAATTTTTTTGTGTTTTTAGTAGAGACGGGCTTTCACCGTGTTGGCCTAGCGGTTCTCCAACTCCTGACCTCATGATCCCCCCGCCTCAGCCTCCCAAAGTGCTGGGATTACAAGCGTGAG
ENST00000501143.1	chr16	66785654	66788643	+	RP11-61A14.4-001	AGGAACTATTAAAGTCCTGTGGAAGAGTTTAACAAAAAAGCATAGGAAGGCCAGGTACGGTGGCTCACACCTGTAATCCCGGCACTTTGGGAGGCCGAGGCTGGCGGATCACTTGAGGTCAGGAGTTCCAGACCAGCCTGTCCAACATGGCCAAACCCCGTCTCTACTAAAAATACAAAAAAAAAAAAAAAAAATTAGCCAGGAATGGTGGCATCCGCCTGTAATCCCAGCTGCCTGGGAGGCTGAAGCACGATAATTGCTTGAACCCAGGAGACAGAGGCTGCAGGGAGTTGAGATCACACCACTGCACTCTAGCCTGGGCGACAGAGTA
ENST00000509473.1	chr4	66535678	66559104	+	RP11-807H7.1-001	TGGCAAAAAGCCTCACGGGCATGTACAGGAAGCCTTCCTGCAGACATCCACAGTGAACAAGTCTAAGGACAATAGCTTTCGTTGGCCCCCAATAGAAGGCATTTTTAGTGATGTGTGGCCTCACCACTTAAATCCAGTTTATTGAATCTGAAGTGATTTGCTCCTCTTTCTGGACTACACAATAAACACCCTCCAACGTCCCCAGCCATGCTCTTCCCATCATTTGGCTGAAAGGGGAGGAATTCAAGGCCTTAGAGTGGGGAAGCTACAATTTGGAAGAATCCTGGAAGCACAGATTACCCTGTGAAGCAGCATCCCCATGAGGGTCTCTTTCTTCTGTGATATAAGCAAGAAATAAATGAATTGTGCAAATCC
ENST00000444816.1	chr20	37077253	37079564	+	SNHG11-002	AGAGTGCCATGGCCCAGGAAGACAGGTTTTCTTCCATCTAGGCCAGGCCATCCAGTGGCCATCCTCCGTGTCCTCCCGCCTCCTCCTGGTGTGACTTCTGAAAACCAAGAATTTGTTCCTGTTGACTTTTTCTGTGCTATGGACCATTGTCCTCTCACCCACTCAATAAATCTTGAAACATG
ENST00000556673.1	chr14	88490952	88563276	+	RP11-300J18.3-008	GAAGGCTGCAGGGACCTCTGCCCAGGAAAGCCAGATGATGCATATCATAAATTATTACTCACCCCATGTTCCCACCCTCGAGAGACCTCCAAACAATCACCATGCCACAGTGAACATTCAGTAACAAAAATTCAGCCAGGGTTTTCACCAGCATGAATGGCAGTGATTCCAATCAGGAAAACAGAAAGAGGAGAGTTCAGAGCCACCTAGAATGGCTCTTGCAAGATACGAAATCAAGGCAGCAGCAACAGGGCTGAACATTCCTCATCCCTAACTCTCCCTTCACCAGTAGGAAACCCAGGATAACTGCAATCACCGCAGGCCCATCTGGCCTGAAGTTCTACTACTAGTAGCCCTCCATGGGACCTTCTTAAGGAAGCATGTCAACTCAGGTAAGGG…
ENST00000412946.2	chr13	45915553	45944051	+	TPT1-AS1-004	TCTGGGAACGTGAGTATCAACCAAGAATGAATCTCGCTGTGTTGTCCAGGCTGGAGTGCAGTGGCACCATCTCGGCTCACTGCAACCTCTGGCTCCCAGGTTCAAGCGATTCTCCTGCCTCAGCCCCCTGAGTAGCTGGGATTACAGGCACGCGCCACCACTCCC
ENST00000515343.1	chr4	11470873	11479820	+	RP11-281P23.1-001	GGGTCTATATCCAGAGGAATACAAATCATTCTACCATAAAGACACATGCACACAAATATTTTTGCAGCACTATTCACAAGAGCAAAGACATGGAATCAACCTATTGTTTATCCATCAGTAACAAATTGGATAAATAAAATATGGTACACATACACCATGGAATACTATGCAGCCATAAAAAAGAATGA
ENST00000507365.1	chr4	138466884	138524584	+	RP11-714L20.1-001	CTAGTTAAGCAGTAATGCAAGCTGAAGAAAATTCTTCCACTGTTAGGCTGGGCACGGTGGCTCACACCTATAATCCCAGCACTTTGGGAGGCCAAGGCGGGTGGATCACCTGAGGTTAGGAGTTCGAGACCAGCTTGGCCAACGTGGTGGAACCCCGTCTCTGCTGAAAATACAAAAATTAGCCAGGCATGATGGCAGGTGCCTGTAATCCCAGCCACTTGGGGGGCTGAGGTGGGAGAATCGCTTGAACCCGGGAGGCGGAGATTGCAGTGAGCAGAGATCGC
ENST00000416381.1	chrX	102094835	102121752	+	LL0XNC01-157D4.1-005	TTGCTTGGACTTACAGGACAGAGGCAGAAGGGCTAGGACACAGGCACTCTTTATACGCATTCTTTTTTTTTTTTTTTTTTTGAGACGGAGTATCGCCTGTTGCCAGGCTGGAATGCAATGGTGTGATCTCAGCTCACTGCAACCTCCGCCTCCTGGGTTCAAGCGATTCTCCTGCCTCAGCCTCCTGAGTAGCTAGGACTGTAGGCACGCACCACCACGCCCAGCTAATTTTTTGTATTTTTAGTATAGTCGAGGT
ENST00000445753.1	chr1	143647638	143744410	-	BX284650.1-001	CGTTCGGCTGTTAATCTAGAGGTTGGTGGTTAGAGCCCACTGAGGGATGCCTCCTCCAGATTTTTTTTTTTTTTTTTCTGAGACAGAGTCTTGCTCTGTCGCCAGGCTGGAGTGCAGTGGCGCGATCTCGGCTCACTGCAACATCCGCCTCCCTGGTTCAAGCGATTCCCCTGCCTCAGCCTCCCGAGTAGCTGA
ENST00000423999.2	chr12	122502262	122503728	+	AC156455.1-003	AATCTGGCTACCTGTTTTTTTATTTTTATTTATTTATTTATTTTGAGACAAAGTCTCGCTCTTGTCATCCAGGCTGGAGTGCAATGGCATGATCTCGGCTCACTGCAACCTCCGCCTCTGGGGCTCAAGCGATTCTCCTGCCTCAGCCTCCTGAGT
ENST00000446423.1	chr20	1306064	1358827	+	FKBP1A-SDCBP2-001	ACCTGCTCCAAGGAACTGGTGCCCCAGAACTGGTGAGCTGGGGTATGCATTTAGCTCATTCGTTTACCAGAATGCAGTCACCACCTGATGAAAGAAATGACTAATGGCAGGACTTGAACAGTTCTCTATAAATGAGTACCTGGGAGAAAAACAGGTCTCCAGGCTCCACAATACCCAATAAACACACTGCCTTTAGCCCACTTCAAGCTGCACTTCTTACATGGAACCCAACCCAACCAACCTCAGAGGTAAGGGTGAGAGCAGGCA
ENST00000564772.1	chr22	26917948	26921002	-	CTA-445C9.15-001	GGCAGATAAGCTGAGGTCAGGAGTTCCAGACCAGCCTGGCCAACGTGGCGAAACCCCATCTACTAAAAATACAAAAATTAGCTGGGCGTCGTGGCGCATGCCTGTAGTTGCAGCTACTTGGGAGGCTGAGGCAGGAGAATTGCTTGAACCCAGGAGGCAGAGGTTGCAGTGAACCAAGATCATGCTAGTACACTCCAGCCTGGGCAACAGAGTGAGACTCCATC
ENST00000422473.1	chr21	37477178	37481988	+	AP000688.29-001	AAGTAAGATAAATAGCCAGACAACCTTGGCACCACCACCTGGCCCTAGGAGTTAAAAAGGTAATAATAATAACATCAACCCCAGACCTAAACTACTTGTGTTATCTGTAAATTCCAGACATTGTATGAAAAAGCATTGCAAAACTTTCTGTTCTGTTAGCTGATGCATGTAGCCTCCAGTCACGTTCCCCACGC
ENST00000428651.1	chr2	156877046	156881088	-	AC093375.1-002	GAAGATACTTGGAAAAATCAGGGAAGAGTGAAGAAGATACTTCAAAAAATCGGGGAAGATTTTCATCATAAGGTCCAAGCAAAGATTCCTGAGCCTGAGTCTACTGACAAATATACCACATCCCCAGAGTAAGTTGGAGTCTCTTAAAATTGTCTTGCTGGCATCTAGCGGAGATTGTCCCCACAAGCATGTTCCTTATGACGGATGCCTGGGTCAGAACACATAATACATTCCTTTTTATAAGCACAAAGATTCTGAGAAGCACTGCCCCTCCCACGTGTCACACTCTGGGGAGAGATTATTGGAATGCCTCTTGGATCAGGTATCTTTGGTGATCATTCCACCTAGTTAAGATGAAGCTGGTGATAGCCTTTGGCTTGTTTCAGGTAATGTAACCAG…
ENST00000549065.1	chr14	19919133	19925306	-	CTD-2314B22.3-013	TGTATGTCCACCACAGTTACTTTATCCCTTCATCTGTGGATGGGCAGTCTCGCTGTATTGCCCAGGCTGGAGTGCAGTGGCATGATCTCAGCTCACTGCAAGCTCTGCTTCCTGGGTTCACGCCATTCTCCTGCCTCAGCCTCCTGAGTAGCTGGGATTACAGGCACCCGCCACCACGCCCAG
ENST00000507444.1	chr5	6310553	6337405	-	CTD-2324F15.2-001	ATCTCTCTCCCTAAGGCTCCCTTAAGACTCTAGGGAGGATCTGTCCTGTGCCTCTCTCTGTTGCCCAGGCTGGAGTGCAATGGCATGATCTCGACTCACTGCAGCCTCCGCCTCCTGGGTTCAAGTGATTCTCCTGCCTTAGCCTCCTGAGTAGCTGTGACTACAGGCGCCCAACACCACGCCTGGCTAATTTTTGTATTTTTAGTAGAGGTGGGGTTTCACCAGGTTGGCCAGGCTTGTCTCAAACTCCTGACCTCAAATCATCTGCCTGCCTCGGCCTCCCAAAGTGCTAGGATTACAGGCATCAGCCACCACGCC
ENST00000418499.3	chr14	19650036	19687565	+	AL589743.1-003	TGTATGTCCACCACAGTTACTTTATCCCTTCATCTGTGGATGGGCAGTCTCGCTGTATTGCCCAGGCTGGAGTGCAGTGGCATGATCTCAGCTCACTGCAAGCTCTGCTTCCTGGGTTCACGCCATTCTCCTGCCTCAGCCTCCTGAGTAGCTGGGATTACAGGCACCCGCCACCACGCCCAG
ENST00000453910.1	chr21	17791837	17979423	+	LINC00478-009	CCAGTAGACAACCTCTCCCACTAATTGTGTATTAGCAACGTATTTTATCTTGAGAGCTTGTACACTGGGCTCTCAACGTGGTGTGGAAGGTAGCCTGTTACAGTGCTGGATTCATAAAAGGGCCTTTATGGTTTGTGAAAGAATATCTGTGTGCTTAGGGAGGAAACTTTTTGATCTGCAGAAAAGCCAGAAGACATCTAGGACATCCATAAAAATTCATCAGAGAGCATTTTACTACTGAGCTGCAAAGGGAAAAACTTAAAATGGATATGAAAAGTGAAGAAAGTGATCATAGGAGAAAACCATTTCAGGTGTCTGATGATTTGTGAGCCTCAAGTGACTACTCTGTGGAATCATCTGTCCTTGCCTTTGAATTAGCTTTCCCTAGGCCATGAGTCA…
ENST00000547552.1	chr12	57824898	57827718	+	RP11-756H6.1-001	AAGAACTGAAGAACAACAACCAAGAATACCTGGATTTAAAACCTATACTCCTGGCCAGGCACGGTGGCTCACGCCTGTAATCCCAGCATGTTGGGAGGCCGAGGCGGGTGGATCACAAGGTCAGGAGTTCAAGACCAGCCTGAACAACATGGTGAAACCCCGTCTCTACTAAAAATACAAAAATTA
ENST00000570714.1	chr19	20997934	21005077	+	CTD-2542C24.1-001	TTATGGTTATAATAATTATACAAAAATACAAATAAAATATGTCCAGGTGCAGTGGCTCACGCCTGTAATTCCAGCACTTTGGGAGGCCAAGGCAGGTGGAATGCTTGAGGCTAGGGGTTCAAGACCAGCCTGGCCAACATGGTGAAACCCCTTCTCTACTAAAAATACAAAAATTGACCAGGCATCTTGGTGCACACCTGGAGGCTGAGGCAGGAGAATTGTTTGAACCCGGGAGGTGGAGGTTGCAGTGAGCCAAGGT
ENST00000455671.1	chr11	1923876	1929145	+	AC051649.16-001	GGATTTGGATCCTGTGCAAGAAAGAATTCAGGTGACTTAGAATGCCTGACCATGTGGGAATGCAGCCCAGTAGGACTCAGTCTCATTTTACCCAGCCCCTGTTCAAGATGGAGTCGCTCTGGTTCACACGCCTCAGACACAGCCTCTGCCTCCCGCCTCAGCCTCCTAAGCAGCTGGGACTACAGTGCA
ENST00000515416.2	chr12	74593351	74686402	-	RP11-81H3.2-001	TTACATAGAAGGCCTAACCAGCACCCAAGATCATGCTCATAGGTGGAGGAGACTTGCTTTGTCTCAGATGAGACTTTGGACTGTGGACTTTTGAGTTAATGCTGAAATGAGTTGAGACTTTGGGGAACTGTTGGGAAGGCATGATTGGTTTTAAATATGAATATATGAGATTTGGGAGGGGGTCAGGGGTGGAATGATATGGTTTGGCTCTGTGTCCCCACCCAAATCTCATCTTGTAGCTCCCATAATCCTCCCATGTTGTGGGAGGGACCCAGTGGGAGATGATTGAATCATGA
ENST00000499809.1	chr11	115624965	115630912	-	CTC-774J1.2-001	GAGCTACTAGAGTGTCTAGGAACCAATCTGAAAGAGAAAGGAAACACTGCTTTTTTTTTGTTTGTTTTTTGAGATGGAGTCTCACTCTGTCACCAGGCTGGAGTGCAGTGGCGCAATTGTGGCTCACTGCAAACTCCACTTCCCTAGTTCAAATGATTCTCCTGCCTCAGCCTCCCGAGTAGCTGGGACTACAGGCGTGCATCACCACACCCAGCTAATTTTTGTATTTTTAGTAGAGATGGGGTTTCACCATGTTGGCTAGGATGGTCTTGATCTCTTGACCTCGTGATCTGCCTGCCTCAGCCTCTCAAAGAGCTGGGATTACAGG
ENST00000535487.1	chr12	130554869	130557230	+	RP11-474D1.2-001	CTGGTCACTGCCCTGTCACTTCTGAAAGTCATGTGGACTCCATTATTTGTTTATTTTTTTGAGACGGAGGCTCGCTCTGTCGCCCAGGCTGGAGTGCAGTGGCGTAATCTCGGTTCCCTGCAACCTCTGCCTCCCGTGTTCAAGCGATTCTCCTGCCTCAGCCTCCCGAGTAGCTGGGATTACAGGCGCCATGTTAACCAGGATGGTCTCGATCTCCTGACCTCATGATCTGCCTGCCTCGGCCTCCCAAAGTGCTGGGATTACAGGTGTGAGACACCACACCTGGTTAATTTTTGTATTTTTTAATAGCGATGGGGTTTCACCATGTTGGCCAGGCTGGTCTTGAACTCCTGATCTCAAATAATCCACCCACCTTGGCATCCCAAAGTGCTGGGATTA…
ENST00000440377.1	chr1	146644805	146646726	+	RP11-337C18.8-001	TGTTTAGGAGCTCTAGCTCCTTGACAAATTAGTAAAATGTTAGTCTTAGGAGAAGAACGAAAAGGCTCTCCTAGGCTAAGAAACAGCATACACAGTGAGAAACCTCAGAAGAAATAAAATTCAAGGAAGATAGCAACAACGAAAACATCAGAAGGAACACTAAAGTAGTCAAATCAGCCTAGCAGAAACAAAGTACGTTAACCAATGGAAAACTGACGGAGAGAAATAAACTGTTTTTGCACAGCTAAATGGAAATGACTTTTGAATTATCTGCTTTGGAAGATTATCCATGACACTGTTCTGCCCTGCTCTGCTCTAACAACATTTGTAAGTCACTCAACAGTTAATAATAAAAGTCAGTTTTGAATATTGCAGGTTTTAGACACAGAACAAATGTAA…
ENST00000493033.1	chr3	113933237	113955051	+	RP11-553L6.2-002	AACTATTATCAGCCAGGTGCAGTGGCTCACGCCTGTAAGCATTTTGAGAGGCTGAGGTGGGTGGATCATGAGGTCAGGAGATCGAGACCATCCTGGCTAACACGGTGAAACCCCATCTCTACTAAAAATACAAAAAATTAGCTAGGCATGGTGGCGGGTGCCTGTAGTCCCAGCTACTTGGGAGGTTGAGGCAAGAGAATCACTTGAACCCAGGAGGCAGAGGTTGCAGTGAGCCGACATGCGCCACTGCACTCCAGCCTGGGTGACAGAGTGAGACTCCATCT
ENST00000564534.1	chr19	23237624	23244067	-	CTD-2291D10.1-001	GTCAACCATTGAGACTGTGACTCACACACTTAGATCCAACATCCAAGGCTGGGCGCAGTGGCTCACGCCTGTAATCCCAGCACTTTGAAAGGCCAACGCAGGCGGATCACCGGAGGTCAGGAGTTCAAGACCATCCTGGCCAACATGGTGAAACCCCCATCTCTACTAAAAATACAAAAATTAGCCGCGCGTGGTGGCAGGCACCTGTAATCCCAGCTACTCGGGAGGCTGACACAGGAGAATCGCTTGAACCTGGGAGGCAGAGGTTGCAGTGAGCCGAGATCACA
ENST00000484076.1	chr3	119813741	119855630	+	RP11-18H7.1-001	AAAGAAGAGGGGAGGTTAAAAAATGGAGGCAACAGCTGGGTACAGTGGCTCACTCCTGTAATTCCAGCACTTTAGGAGGCCAAGGCTGGAGTGCAATGGTGCGATCTCGACTCACTGCAACCTCTGCCTCCCAGGTTCAAGCAATTCTCCTGCCTCAGCTTCCCGAGT
ENST00000418813.1	chr21	17791998	17979404	+	LINC00478-010	GAATATCTGTGTGCTTAGGGAGGAAACTTTTTGATCTGCAGAAAAGCCAGAAGACATCTAGGACATCCATAAAAATTCATCAGAGAGCATTTTACTACTGAGCTGCAAAGGGAAAAACTTAAAATGGATATGAAAAGTGAAGAAAGTGATCATAGGAGAAAACCATTTCAGATGACAAGAGCACCTCAAAGGCAGCAGCCTCAAGGAGCAGCCATGGCCCCAGACTTGTCGCACGGATGCAGAAA
ENST00000510254.1	chr5	92746994	92916713	-	RP11-65F13.2-005	CTCGGACCCTGGACCGTGCGTCGTGGGCACCAGAAACGAGACTCGGCCAAATCCTGCCTCACCAGCAGGTAGATGAAACTCAAGAGAAAAGGTGTGGATAAATGAAACTAGCCCATGATGAACCTGTTTTCTCCGTGACCACAATATTAACCAGGATGAATGGCGATACACTGCCTCTAGGACTGGGACAGATAGCCACTGAGTACCTGCTTCAAATCACCCTGCACGTTTTCTCTTTGGAAAGATAAGCACTGGAGAACCATCTCGTTACCTTCAGCAGAAATGGAAACAAATCAAGACATTAAGAATGCCGCAGTGGACAGCAGTTATGCAAGGTTCAGCAGAGGAAGTTTTCAAGATGGTGTGCCTCAC
ENST00000502659.2	chr5	70647681	70742169	-	RP11-136K7.2-001	ATCTTTCAGTATATAGTCTATTCAGAACAATGTGCTAGTGACTATTGAGTGTGGTTACATTCTTTTTTTTTTTTTTTTTTGAGATGGAGTCTCACTCTGTCCCCTAGGCTGGAGTGCAGTGGCACAATCTTGGCTCACTGCAACCTCTGCCTCCTGGGTTCAAGCAATTCTCCTGAGTCAGCCTCCTGAGTAGCTGAGACTACAGGCACCCACCATCACGGCCAACTAATTTTTGTATTTTTAGTAGAGATGGGGTTTCACCATATTGGCCAGGCTGGTCTTAAACTCCTGACCTTG
ENST00000475371.1	chr3	62249549	62304567	-	RP11-204J18.3-003	CCCAATTGAGAACTACTGCTCTAAACTATGGAGTCTCACTCTGTCACCCAGGATGGAGTACAGTGGCGTGATCTCGGCTCACTGCAAGCTCCGCCTCCTGGGTTCATGCCATTCTCCTGCCTTAGCCTCCCGAGTAGCTGGGACTACAGGCGCCTGCCACCACGCCCGGCTAATTTTTGTATTTTTAGTAGAGACAGGGTTTCACCGCATTAGCCAGGATGGTCTCGATCTCCTGACCTCGTGATCCGCCCGCCTCAGCCTCCCAAA
ENST00000584373.1	chr18	19746939	19747903	-	RP11-627G18.3-002	ATTGCTTCTAAACACTTCTGAATTTTAAATTGCTACCGAGAAGGTCCAGAAACCGTTCTCATCCAATTTAGTCACTTTTATTACGTTCCACTTTGCCTCCCCCAATCACTGCGGCGGCTCCCAGTTTCAGCGTGGCCGCATTTGGAAAAGGCTGAAGGTAGAAAACTCTGGAATGGAGAGGCTGGCGACTGGAGCAGGATCCAGGGGCTTTAAATTTTAACCTGAATGCGATCGAATGCGCGACTCCCAGAAGAGATAGCCAGGCGTCCGCCCGGCCGCTCAACCCCCGCCAGGACTCGGAATGCCTTGCTTTTGGTTCTTTTCTACAAGGATGTCTGCGTGGATATCCCTGGACACTCGATACCCCCCGGGGACC
ENST00000556053.1	chr15	95976323	96051076	+	RP11-398J10.1-001	AAAAATATTTAAGTGGGCCGGGAGGATGGCTCACGCCTGTAATCCCAGCACTTTGGGAGGCCTAGGCGGGCGGATCACGAGGTCAGGAGATGGAGACCATCCTGGCTAACATGGTGAAACCCCGTCTCTACTAAAAATACAAAAAAAAAAAAAAATTAACCAGGCGTGGTGGAGGGCGCCTGTAGTCCCAGCTACTCGGGAGACTGAGGCAGGAGAATGGGGAGAACCCGGGAGGCGGAGCTTGCAGTGAGCCGAGATCATGCCACTGCACTCCAGCCTGGGCGACAGAGCAAGACTC
ENST00000523840.1	chr8	25283036	25284096	-	RP11-395I14.2-001	GTCGCCAAAGGAGATTAACATTTGAGTCAGTGGGCTGGGGAAGGCAGACCCACCCTTAATCTGGGTGGGCACCATCTAATCAGCTGCCAGCAAATATAAAGCAGGCAGAAAAACGTGAAAAGTCTAGATGGGCCTAACCTCCCAGCCTACATCCTTCTCCTGTGCTGGATGCTTCCTGCCCTCGAACATTGGACTCAAAGTTCTTCAGCTTTGGGACTCAGACTGGCTTTCCTTGCTCCTCAGCTTGCGGACGGCCTAC
ENST00000513868.2	chr8	128902873	129113499	+	PVT1-004	TGGTCCAGGCTGAAGTACAGTGGCATGATCCCAGGTCACTGCAACCCCCACCTCCCGGGTTCAAGTGATCCTCCTGCCTCAGCCTCCCGAGTAGCTGGTATTACAGGCGTGTGCCACAAAGCCTGGCTAAGTTTTGTATTTTTAGTAGAGACGGGGTTTCACCATGTTGGCCAGGTTGGTCTCGAACTCCTGACCTCAAGTGATCCACT
ENST00000428419.1	chr13	32599450	32605776	-	FRY-AS1-001	CTGCTCCAGACAACTGAATGGTGACTTCAAGAACAAATATTCAGGCTGGGTGCGGTGGCTCACACCTGTAATCCCAACACTTTTGGAGGCTGAGGTGAGTGGATCACCTGAGGTCAGGAGTTCGAGACTAGCCTGGCCAACATGGTGAAACCCTGTTTCTACTAAAGATACAAAAATTAGCTGGGCGTGGTGGTGGGTGCCAGTAATCTCAGCTAGGAGGCTGAGGCAGGAGAATCGCTTGAGCCTGGGAGGCAGAGG
ENST00000539666.1	chr10	97889812	97911323	+	ZNF518A-005	GGCCGCCATCAGGGACTCGCAGGCAATGGGTACTACGACAGATATCATCTCTTCTTTTGATCACTGTTCCTGATTGTGACATTGTGCAAGTGTTAAATTGTGTGCCTTTTGTTCCTGAAGAAAGAGGTCCTGGGATCTTTGAAATGCTAAGATTCTTGGATACCACAGTATCATAAAATTCCTCTAAATGCAGTGCTGGTGGCATTCTTTACCACGTGTATGAAAAGCGCATCTGTGTAGTGGGAGAAAGTGAAGCCATAAGGAGATGGGAGATGGATGGTGGTAGTGCCAGTTTCAATCTCAGGGAACATGTTGGTGCTAGCAATCCCCTACTCTGTCTGGCCTCTGGATCTAGCTTGAAGTTCTGGATTCATTTCCTTCTTCCTTGTACCTCAGCCT…
ENST00000548886.1	chr12	97886238	97954476	+	RMST-002	GGAATAGGTTGCCAACTGTAGTTACTCCACTCAGCACAGAATGGCTGCGGGGAAATATAATCAGACATGCCCAAAGAAGTCTGCTTAGGGTGAAACAAATACCTTTGAGGTTTAAATCAGAAAGGAAGGAGAGACTGTTTCTACAGGTGTCATACAAAAATCAATACTGAGCCAAGGATTATTGGATCCCATAGAACCACGGAGACTTGGTAGTGAAATTCTTCCAAAGGCAGATGGTGTTCCTAGGTTTGGAAATATAAATCCCATGGGAAGTCAGCTGAAGACCATTTTATGCATCACTCATCCTGTTAGAGCCCTGTGCTGTTCTGTCTCTCTATAAGACTGGCTGAAACCACCACGGTTGTTTACAATTTATGCTCTAACTTTGGATCACCTAGT…
ENST00000414142.1	chr20	37049239	37063916	-	RP4-564F22.2-005	GTGCCCAGTGGCCCCAGGTGACGTGTCTTCAAGAAGAGGCTGAGCTGCGGTGCTTGTAAGGGTCTCATTCTGTCACCCAGGCTGGAGTGCAGTGGTGCAATGATGGCTCACTGCAGCCTCGACCTGGGCTCAAGTGATCCTCCACCTCAGCTTCCTGAGTAGCTGGGACC
ENST00000418369.1	chrX	90562779	90563877	+	RP13-212L9.1-001	GGGTGTTCACCAGATTTTTGGTTCTTATGAAGGGACATGGATGGAGCTGGAAACACTTATGCTCAGCAAACTAATGCAGGAACAGAAAACCAAGAACCACATATTCTCACTTATAAGTGGGAGCTAAACAATGAGAAAACATGGACACATGTGGG
ENST00000560054.1	chr15	81952822	82090465	-	RP11-499F3.2-002	TGCCTCGCCCTGCTTCGGCTCGCGCACGGTGCGCGCACCCACTGACCTGCGCCCACTGTCTGGCACTCCCTAGTGAGATGAACCCGGTACCTCAGATGGAAATGCAGAAATCACCCGTCTTCTGCGTCGCTCACGCTGGGAGCTGTAGACCGGAGCTGTTCCTATTCGGCCATCTTGGCTCC
ENST00000442673.1	chr1	3816967	3833789	+	RP13-15E13.1-003	CTGTAATCCCAGCACTTTGGGAGGGAAGCCGAGGCAGGTGGATCACTGGAGGTCAGCCTGGCCAACATGGTGAAACCCCGTCTCTACTAAAAATACAAAAATTAGCTGGGCGTGGCGGCATGTGTCTGTAATCCCAGTTACTCGGGAGGCTGAGGCAGGAGAATTGCTTGAACCTGGGAGGCAGAGGTTGCAGTGAGCCAAGAGTGCGCCACTGCACTCCAGCCTGGGCAACAGAGCGAGACTCTTTG
ENST00000502421.1	chr5	136070615	136090375	+	CTB-1I21.1-001	CTAGGGCTGAGAAGGAAAGAGAGGCTGCTTCTACCAGGTTCTCCATCCTGCAACACAAGGCTTTGGTATCAGGATGCTGCTGGCCTCATCAAATGAGTTAGGGAGGATTCCCTCTTTTTCTATTGATTGGAATAGTTTCAGAAGGAATGGTACCTGCTCCTCTTTATACCTCTGGTAGAATTCGGCTGTGAATCCGTCTGGTCCTGGACTTTTTTT
ENST00000564401.1	chr15	56686518	56688983	-	RP11-48G14.2-001	CTCCCTTTTAAAACCATCAGATCTCCTGAGACTTTTTCGCCATCACAAGAACAGCACAGGAAAGACTTGCCCCCATGATTCAATTACCTCCCACCGGCTCCCTCCCGCAACAAGTGGGAATTCAAGATGAAATTTGGGTGGGGACACAGCCAAACCATATCAAATGTTTTATGCTAACTGAAAAAAAAAAAAAAAAAACAGATTCA
ENST00000424662.1	chr20	57927249	57932829	-	RP4-614C15.2-001	GTCAGGTACTGGACTGGATTTGGGGAATCTGGTGATGAACACATCAGATGGGGCCGGGCGCAGTGGCTCACACCTGTAATCCCAGCACTTTGGGAGGCCGAGGCAGGAAGATCACTTGAAGCCAGAGTTCAGGACCAGCCTGGCCAACATGCTGAAACCCCGTCTCCACT
ENST00000529881.1	chr11	134815477	134846593	-	RP11-555G19.4-001	CATATCTCAGATTTGTAAAATTATTATTTATTTATTTAATTTTTTTTTTTGGGATAGAGACTCACTCTGTCACCCAGGCTGGAGTGCAGTGGCACGATCTCAGCTCAATACAACCTCCACCTCCCAGGTTCAAATGATTCTCCTGCCTCAGCCTCCTGAGTAGCTAGGATTACAGGTGCCTGCCACCATGCCCAGCTAATCTTTGTATTTTTAGTAGAGACGGGGTTTCACCATATTGGCTGGGCTGGTCTCCAACTCCTGACCTCGGGTGATCCTCCCGCCTCAGCCTCCCAAAGTGCTGGGATTAC
ENST00000582727.1	chr7	45023213	45026273	-	SNHG15-006	GGGAACTGGGGCTTGGGAGGGTGGTGGAAAATGCTGATGCTCTGGCTATTGCTATTGTTTTGAATAATCAGTGGTCCCTTGTCCCTAATCGAGGAATTTTGTATTTTCTACCAGTGTCCATGAAACTGGGAGGCGACCGTGTTAGCTGCCAGTTCCTGACAGCCACCTCTCACCAGTGGCTTCACTCTGTGTCCCTGACCCAGCACATGGCACAAGAGTGCCTGCCATCCGTCAGTGTTTCTACAGCAGCAATCCCAAGATGCTGGAGCTAGAGGGGACCTGACCTGAGAGAAGATACCTTCAGTGGCTGC
ENST00000574741.1	chr17	45159285	45177605	-	RP11-156P1.3-001	GGGAAGCCACCTGGCCTGAAGATCCTGTCTCTAAGATCCCATTCTGAGAGTTTTGCTCTTCTTGCCCAGGCTGGAGTGCAATGGCATGATGTTGGCTCACCACAACCTCCACTTCCTGGGTTCAAGTGATTCTCCTGCCTCAGCCTCCTGTGTAGCTGGGATTACAGGCATGCTCCACCACGACCGACTAATTTTGCATTTTTAGTAGAGACGGGATTTCTCCATGTTGTTCATGTTGGTTTCGAACTCCCAACCTCAGGTGATCTGCCTGCCTCCGCCTC
ENST00000440522.1	chr17	13202500	13210077	-	AC003664.1-001	AATTTTGAGAGCAAAGCATTACAGAAATGTAAAAAAATCTTGAAGGCCAGGTGCGGTGTCTCATGCCTGTAATCCCAGCACTTTGGGAGGCTGAGATGGAGTCTCGCTGTGTCACCAGGCTGGAGTACAGTAGTGTGATCTCGGCTCATTGCAACCTCCATCTCCCAGGTTCAAGCAATCCTCCTGCCTCAGCCTCCTGAGTAGCTGGGACTACAG
ENST00000413221.2	chr5	111496222	111499973	+	EPB41L4A-AS1-001	GCGGCCTGTGTCCGAAGTGTCCGGGGCCGTGAACAAGGGCAGCGGCCTGGCCTCAGGCCTGCGTTCCCACGTTTGGAAACGGGGAGCTTCGTCGATTTGTGTTTACATCATCGACTATGCCAGGGAGTTCTCCAGATAAGCCTGGTTTTATTTTCGTCAGTGAAAAGGCCTTACCGTATAACTGACTTTATGCTTGCCCTGCCCCCGTATAAAATAACTTAAAAGCAGCGTGCCTGGTTACAGCTGTTTCCACGTGCGGTGCTCGTCGGGAGTGATCACCTACCCTACAGGTGGAAGATGGATGCCTGAAGTGTAGACTGCTGCTAGCTGAATACCATCTGGGAGCATAAAGGTGACCTGAAGGATGTCCTTGGTGAGGATTTTGAAAATTTGATCTTC…
ENST00000567540.1	chr2	10179218	10180790	-	RP11-254F7.2-001	TTTGACTTTGCAAAACTGCATGAGACCGCCGGGCGCGGTGGCTCACGCCTGTAATCCCAGCACTTCAAGAGGCCGAGGCAGACAGATCACCTGAGGTCAGGAGTTTGAGGCCAGCCTGGCCAGCATGGTGAAACCCCGTCTCTACTAAAAATACAAAAAATCAGCCAGTAATCCTAGCTACTCGGGAGGCTGAGGCAGGAGAATCGCTTGAACCCAGGAAGCAGAGGTTGCAGTGAGCCGAGGTCATGCCATTGCACTCCAGCCTGGGCTACAAGAGTGAAAC
ENST00000514791.1	chr5	67096567	67185924	-	RP11-434D9.2-001	TGCTAGCAATCAGCGAGACTCCGTGGGCGTAGGACCCTCCGAGCCAGGTGTGGGATGTAATTTCGTGGTGCGCCGTTTTTTAAGCCCGTCGGAAAAGCGCAGTATTCGGGTGGGAGTGACCCGATTTTCCAGTGAGATGAACCCGGTACCTCAGATGGAAATGCAGAAATCACCCATCTTCTGCGTCGCTCACGCTGGGAGCTGTAGACCTGAGCTGTTCCTATTCGGCCATCTTGGCTCCTCCCCCC
ENST00000436996.1	chr22	28315424	28318558	+	TTC28-AS1-009	CGCTTTCCGGATAAAAATGGCAGAATGAAAGAATTATGAGTGGAACTAGAGAATAGGAAAGACATGAACCAACGCCCAAAATGAGAAAGAAGGACATATAAAGAAAAAGACAAATACAAGTGAAAAAAATAGACTAATGGATTAACGTCCCTGTCGTGTGACATTTTCTGGTATGACAGCTGAAGATGTTGAACCGTATGGTGCAGTTTTGCAAATAGTGTATGAAGTGGGTTGTAAGTTTTACCAGTAATTGTCTATAGATACAAAAAGGAGCCAACCTCT
ENST00000528390.1	chr11	45392947	45410059	+	RP11-430H10.2-001	GAGAGGGAGAGTGTAGGATCACACAATTTTTTTTTTTTTTTGAGATGGCGTTTCACTGTCACCCAGGCTATAGTGCAATGGCGTGATCTCAGCTCACTGCAACCTCCACCTCCCTGATTCAAGTGATTCTCCTGCCTCAGCCTTCTGAGTAGCTGGGATTATAGGCGCGCGCCACCACGCCCAGCTAATTTTTGTATTTTAATAGAGACGGGGTTTCACCATATTGGCCAGGCTGGTCTCCGAGCTCCTGACCTCAGGTGATCCGCCTGCTTTGGCCTCTCAAAGTGCTGGGATTATAGGCGTGAGCCACCGCGTCCGG
ENST00000440726.1	chr3	187166632	187167238	+	RP11-567G11.1-001	CCATCTACTGATTGGATGAGGCCCACCAGCATTCTGAAAGACAAGGAATCTGAGACCTGGCTGGGAGAAGAGGACTTGCCTAAAGTTATCCCACACAGCAAATTAGTTGGAAAACCAGGATAGTTGAGTAAATATCCTGGAGCCCAGCCAAGTAATGAAGCCAGAATTCAGAAAGCTGTTTTGGCTAGATCTTGGATTTTTACAATAAAGGGTCTG
ENST00000523336.1	chr8	33865374	33896526	+	RP11-317N12.1-001	TGACAATGGCCAGATCAACCTTGATGGAGTCTTGTTCTGTCACCAGGCTGGAGTGCAGTGGTGCGATCTCAGCTCACTACAACCTCCACCTCCTGGGTTCAAGTGAATCCCCTGCCTCAGCCTCCCTAGTAGCTGGGACTACAGGCACACACCACCACACCTGGCTAATTTTTTGTATTTTTTAGTAGAGACGGGGTTTCACCATGTTGGCCAGGATGGTCTCAATCTCTTGACCTCATGATCTGCCCACCCCACCCTCCCAAAGTTCTGGGATTACAGGCCTGAGCCACTGCACCT
ENST00000434052.1	chr19	58816742	58818000	+	ERVK3-1-003	AACCGTGACAAGTGGTGCCCGACCAGGGACCTGAACGAGGAAGGTCTGCCAGAGCAGAGAAAGTGAAACTGATCAGACGAACTACGAACCCCTGGACGGGAGAGTCTGCCGGCGGAGAATATAAGGTCAGTTCCCTGAGAAGGTATCGGGAGCGGGAGGTTTCTGAATCAGGGTAACATGGGGCAGAATCTGTCTGTTGAGGAGCA
ENST00000448086.1	chr2	216139714	216142670	+	AC073284.4-001	CCTCATTCCATTACCTAATCAGATTCTCAGCCAAAGACAAACAGCAACATATGGGACTTTAAGGGTCTTGCTCTGTCACCCAGGCTGGAGTTCACTGGCATGATCATGGCTCACTGCAGCCTCCATCTCCTGGACTCAGAGACGGAGCTTCACCATGTTGCCCAGGCTGGTCTTGAACATCTGGACTCAAGTTATCTGTCACCTTGGCCTCCCAAAGTGCTGGGATTACAGGCATGAGCCACAGCACCTTGCTT
ENST00000513304.1	chr4	124403	127532	+	ZNF718-003	GTTCAAGCGATTCACCTGCTCAGCCTCCTGAGTAGTTGGGATTACAGGCGCGCCACCACACTCAGCTAATTTTTTTGTATTTTTAGTAGAGACGGGGTTTCGCCATGTTGGCCAGGATGGTCTCCATCTTCTGACCTCATGATCCACCGGCCTCGGCCTCCCAAAGTGCTGGGATTATAGGCGTGAGCCACCGTGCC
ENST00000418974.1	chr1	144284104	144311653	-	BX248398.1-011	TGCTCTCTTACCCAAGCTGGAGTGCAGTGACATGATCTTGGCTGACTGCAATCTGTGCCTCCTGGGCTCAAGCAATCTTCCCACCTCAGCCTCCCAAGTAGCTGGGACTACAGGTGTGTGCCACCACACCTGGCTAATGTTTGTATTTTTTGTAGAGATAGGGTTTCTCCATGTTGTCCAGGCTGGTCTTGAACTACTGAGCTGAAGTAATCCACCTGCTTTGGCCTCCCAAAGTGCTGGGATTACAGATATGAGCCACTG
ENST00000470449.1	chr3	123304402	123349668	+	MYLK-AS1-001	GGAGAAGCCCAGGCGGCCTAGAATCCAGTGTCGTCCGTGAGTGCTTGGCTGGTGTTCAAGTGCATCTTCCAGCCTGAGACCGCGTGGACTCGCTCATCGTGAGGGCGAGAGGAGGATAAGCCCATTGGGCTGTCGGCTGAGAGTGAGGTGCGGGATTGCTGATGAAATCCTTGGCATCGTCGGAGATCTCATCGAATGCCTCGTCGTCGAAGTCCCAGGTGGCTGAGGTAACGTTGGCCAAGGTTTCGTTATCGTTGTCTCCCATGAAGGGGGAAAGGCCACTGACTCTGGAGAGACAAGAGCAGGACAGCAGGTGTGGCTAGGAGAGGGCGCGACGACCAGATGAGGGAATTGAGGCACAGCCCAGGCTCAAGTCACCTGCCCAAAGATTCACAGCCA…
ENST00000439004.1	chr1	221503421	221509638	-	RP11-421L10.1-001	GCTGGATGCGGTGGCTCACGCCTGCAATCCCAGATTTTTGGGAGGCTGAGGTGGGTGGATAACTTGAGGTCAGGAGTTCAAGACCAGCCTGACTAACATGGTGAAACCCCATCTCCACTAAAAATACAAAAATTAGCCAGGTGTGGTGGCATGCACCTGTAGTCCCAGCTACTCGGGAGGCTAAGGCAGGAGAATCACTTGAACCCAGCAGGTGGAGGTTGCAGTGAGCCGATATCACACCACTGCACTCCAGCCTGGGCAACCAAGGG
ENST00000420850.1	chr3	40487833	40494820	-	ENTPD3-AS1-003	TATATCAATGGGGAAGTTCTAGATCTTTTGCAAAGCAGGAGCAAGCTGCCCTGTTGTGAGCTCTCCGGTGGAGAGCCCCACATGGCAAGAAAATGAGAAGCCCCCTGAACAGACAAGAGCTGAGGCCCAGGATACAATATCCTGAAAAAAACTGAATCCTGCTGACAGTTGCCCAAGTGAAGCTGGAAGTGGATCTTTCTGCAGTGGATCCTTGAGATGACTGTAGCCCTGGCTGACAACTTGATTGCTGCCTGTGAAGGACCCTGAACCAGAGGACTCAGCGAAATTGTGCCCAGATTCCTGACCTACAGAGGCAGTGAGATAATAAATGCTGTTGAGGTCAC
ENST00000448172.1	chr1	144614531	144619419	+	NBPF8-008	ATTGGAATGCAGGGCTCCTAAGATTCCATGACACCCCCACCTTCTAATTCTGTTATTGCAACTGCAGACCGTTACCTGGCACGCTGGCCACAATCTACCTCACTCTTATCAGAGTCTGAGCTACTGGCAGTGCTTTCAGCTCTGAGTTGAGGCACCTCGAACCTTGTTTTTGTGGTGAAGGATCCTAAAGTGCTGTGGGAGTGATCACATTTTTCACAACATCCCTGACTCCACCTCTTCTGCCACAAACGTCAGCATGGTGGTATCAGCCGGCCCTTGGTCCAGCGAGAAGGCAGAGATGAACATTCTAGAAATCAACGAGAAATTGCGCCCCCAGTTGGCAGAGAACAAACAGCAGTTCGTAAACCTCAAAGAGATGTTTTCTAACTCAACTGGCCG…
ENST00000317122.1	chr1	16160973	16174642	-	RP11-169K16.9-001	CACAGCAAGACCCCGTTCCCAGGCTGGGGGCAAAGCCGGGCTCGGTGGCTCACGCCTGTAATTCCAGCACTTTGGGAGGCCGAGGTGGGCGGATCACCTGAGCTCAGGAGTTCGAGACCAGCCTGACCAACATGGTGAAACCCATCTCTACTAAACATACAAAAATTACCCGAGCGTATTGGCGGGCGCCTGTAGTCCCAGCTACATGGGAGGCTGAGGCAGGAGAATCGCTTGAACCCGGGAGGCGAAGGTTGCAGTGAGC
ENST00000512519.1	chr5	38843364	38845931	-	CTD-2127H9.1-002	CTGCTTCGTTAAACACTCTTTTTATTTTTTTATTTGTGTGTGTGTTTTTATTTTTAATTTATTTATTTATTTATTTATTTAGAGACGGAGTCTTGCTCTGTCACACAGGCTGGAGTGCAGTGGCACGATCTCAGCTCACTGCATGCTCCGCCTCCTGGGTTCACACCATTCTGCCTCAGCCTCCCGAGGAGCTGGAACTACAGGCGCCGGCTACCACGCCCAGCTAAT
ENST00000446541.1	chr1	144604416	144621656	+	NBPF8-006	AGACAAAGGTTTTTCAACTGGACGCCTTAGGATACATGCTTGCAAAAACAAAGTAGCCAAAAAGAAACCAGAGTCACAGAATATCAGAGCCAGAGGAACATTTGGAGACCGTTACCTGGCACGCTGGCCACAATCTACCTCACTCTTATCAGAGTCTGAGCTACTGGCAGTGCTTTCAGCTCTGAGTTGAGGCACCTCGAACCTTGTTTTTGTGGTGAAGGATCCTAAAGTGCTGTGGGAGTGATCACATTTTTCACAACATCCCTGACTCCACCTCTTCTGCCACAAACGTCAGCATGGTGGTATCAGCCGGCCCTTGGTCCAGCGAGAAGGCAGAGATGAACATTCTAGAAATCAACGAGAAATTGCGCCCCCAGTTGGCAGAGAACAAACAGCAGT…
ENST00000432783.1	chr9	98857492	98864194	+	RP11-569G13.2-001	AGGTTGGCCTGCCTCTGTCAGAGGTGTTTAAACCAGATTGACTCTCTCTTGTATAGGGGCTGGGTAAAATGAGGCTGAGACCTACTGGGCTGCATTCTCAGGAGATTAGGCATTCTAAGTCACAGGATGAGATAGGAGGTCGGCACAAGATACAGATCACAAAGACCTTGCTGATAAAACAGGTTGCAGTAAAGAAGCCGGCCAAAACCCACCAAAACCAAGATGGTGACGAGAGTGACTCTGGTCGTCCTCACTGCTACACTCCCATCAGCGCCATGACAGTTTACAGATGCCATAGCAACGTCTGGAAGTTACCTGTACGGTCTATAAAGGGGAGGCATGAATAATCCACCCCTTGTTTAGCATATCATCAAGAAATAACCATAAAAATGGGCAACC…
ENST00000506412.1	chr4	136042422	136044934	-	RP11-553P9.3-002	GACCTTGAGACGTGTCCATCAATGCTACACAGAGTCTCGCTCTGTTGCCAGGCTGGAATGTAATGGCACAATCTCGGCTCACTTCAACCTCTGCCTCCCGAATTCAAGCAATTCTCCTGCCTCAGCTTCCCTGAGTATCTGAGACTACAGATGCCCACCACCATGCCTGGCTAATTTTTGTATTTTTAGAAGAGACAG
ENST00000449960.1	chr1	144593906	144620039	+	NBPF8-004	GCCTCCACGCTGGGGGTGCCACCAACTCCCACTGTCCAGGGCTTCCAGTGGACTCTCCGAGGTACTGATGTAGAAACTTCCCCATTCGGTGCACCAAGAGCAACCTCACACGGTGTGGGCCGAATGAAGAGCTGCCAGATCCCACAGTCCCTGACTCCACCTCTTCTGCCACAAACGTCAGCATGGTGGTATCAGCCGGCCCTTGGTCCAGCGAGAAGGCAGAGATGAACATTCTAGAAATCAACGAGAAATTGCGCCCCCAGTTGGCAGAGAACAAACAGCAGTTCGTAAACCTCAAAGAGATGTTTTCTAACTCAACTGGCCGGCTTCCTGGCCAACCGACAGAAGAAATACAAGTATGAAGAGTGTAAAGACCTCATAAGATTTATGCTGAGGAAT…
ENST00000500215.2	chr14	77507406	77535846	+	RP11-7F17.5-001	TGCAAAGAATACCCAGCCACAGCTGTGAACTTGGGGAAACACATTTTTTCTTTTTCTTTTCTTTTCTTTTTTTTTTTTTTTTGAGAGGGAGTCTCACTCTGTTGCCCAGGCTGAGGTACAGTGGCGTGATCTTGACTCACTGCAACCTCCACCTCCCAGGTTCAAGCAATTCTTCTGCCTAAGCCTCCTGAGTAGCTAGGACTACAGGCATGTGCCACCACCCCCAGCTAATTTTTGTATTTTTAGTAGAGATGGGGTTTCACCATGCTGGCCAGGCTGGGCT
ENST00000507736.1	chr5	87566322	87583474	+	TMEM161B-AS1-011	GGAATTGTTTGGCTAATTGGAAGTGACAGAAACCTTGGGAGAAAGCAACCGCATACCAAGGATAATTATAAGAAGAAGAGAAGACATGGAGAAGAGGAGGGAGTAGTTGTGACCGTGGAGGCAGAGAATGGAGTAATGTGATCATAAATCAAGGAATGCTGACAGCCACTAAAGCTGGAGAAGGCCAAGGACAGATATTCAATCCTCCCGTAGAAGTACAGCCCTGCTAATGCATTGATTTTGGACTTCTGGCCTCAGAACTGTAAGAGAATAAATTTCTATTGTTTTAAGCCTTC
ENST00000542992.1	chr14	22183017	22184486	-	AE000658.31-001	AAGGATCACATATGCTTCCTCTTCTCAAGAATTTCATTTGATTAAAAAGTAAGATTAGGCCAGGCGTGGTGGCTCACGCCTGTAATCCCAACACTGTGGGAGGCTGAGACTACAGGCACATGCCAACACACCAGGCTAATTTTTCCTATTTTTTGTAAAGACAGGGTCTCACTATGTTGACTAGGCTGGTCTCGAACTCCTGGGCTCAAGGGATCCTCTCACCTCCG
ENST00000376800.3	chr6	29942888	29946183	+	HCG9-001	TGAGCTTCTACCTCCAGATGTGCCAGGGTGCATCTCAATAAACTTGGATTTTGGCCAGGCGCGGTGGCTCAGGCCTGTAATCCCAGCTCTGGAAGCTGAAGGATAGCTTGAGCCCAGGAGTTCGAGGCTGCAGTGAGCTATGATCTCACCACTACACTCCAGCCTGGGTGACAGCAAGAGA
ENST00000515123.1	chr5	19036014	19038908	-	RP11-124N3.2-001	TATGATGAGTATAACTGAAGCACATATTGCTGGATGCTACAGAGAAAATCACATGGAGAATAACACTAATGGACATGTAAACACACATCGATAAATACAATACAATTAGCCCTCCAGAACTGATGGAAAGAACACAGCAGAGGAGCTTTTATGTATACATGAAGCTATTCTCATTCTGTGTATTAGAATCCAACTCCTTGGCAAAAACTAAACAGCCTCCAAAAAGCCTGCTGGATTGGCTCTGTCCATTCCTCATACTATGACAAAGAACTGTGGAGCGTCAATAGGGAAAAGAAAAGGGCATGGGGGCACTGCAGGAAACTCTGCAAGGACTCTGCATTTCATCTGGAGAACAATGGACTGGAAGAGTACATAATCTATCCCCTTCACATCAACACA…
ENST00000568345.1	chr15	72757468	72758603	-	RP11-1007O24.2-001	CCCTGTCGCCCAGGCTGGAGCGCAATTGCGCAATCTCGGCTCATTGCAACCTCCACTTCTCAGGTTCAAGCAATTCTCTTGCCTCAGCCTCTCAAGTAGTTGGGATTACAGGCACCCACCACCACGCCCGACTAATTTTATGTATTTTTAGTAGACACAGGGTTTCACCATGTTGGCCAGGCTGCTCTCAAACTCTTGACCTGAGGTGATCCACCTTGGCCTCCCAAAGTGTTGGGACTACAGGCGTGAGCCACTGCACCTGACTTA
ENST00000505347.1	chr4	19173957	19458617	-	RP11-3J1.1-001	AGTACGCGGGACCACAGGCGCCTGCCATCATGCCCGGCTAATTTTTTTTTGTTTGTTTTTGTTTTTTTGTATTGTTAGTAGAGACGGGGTTTCACCATGTTAGCCAGGATGGTCTTGATGTCCTGACCTCGTGACCCGCCCGCCTCGGCCTCC
ENST00000453988.1	chr1	112147001	112151345	-	RP5-836N10.1-003	CAGCCTCGGCCTCCCGGGGTGCGGGGATTGCAGACGGAGTCTGGTTCACTCAGTGCTCAATGGTGCCCAGGCTGGAGTGCAGTGGCGTGATCTCGGCTGGCTACAACCTCCACCTCCCAGCCGCCTGCCTTGGCCTCCCTAAGTGCCGAGATTGCAGCCTCTGCCCGGCCGCCACCCCGTCTGGGAAGTGAGGAGCGTCTCTGCCTGGCCGCCCATCGCCTG
ENST00000449469.1	chr20	37049238	37057973	-	RP4-564F22.2-009	CAGTGTGGGACAAAGGAAAAACGGCAGCCTGGGCAACCCCGCCTCTATAAGAACTAAAAAATTAGCCAGGCATGGCGGTGCATGCCCCTGTAGTCCTAGCTTCTCAGGAGGCTGAGGCAGGAGGCTCTCTTGAGCCCGGGAGGACAAGGCTGCAGTGAGCCATGACCATGCCACTGCACTCAGCCTGGGCAACAGAGTGAGACCCTGTCTCAAG
ENST00000530270.1	chr11	82783396	82784754	+	RP11-113K21.5-008	CGAAGAAATCGTTGTTGGAAGGTGACCAAGGTGGAAAGAGACGTTGCTTTGGCCCTGCAAGTAAGAAGAGAGAGGGAATAGCCTGAAGGAGTAACACTAAATTTAAAATGACACTTTTTTACCAACCAGCGAAAGCAGATGTTCAAAGGGGATATTGGCCAGAGTCTGTCACACTAAGATGAGAAATGTCCTTTCTTCCTGAAGGTGTCTGATGTGTAAAAATATGATATACTTTGTGCTGTTTCCTCCCTTCCCTTTTGCATATTATTCTGAAACAACATTAACTAGTTACTTTGCGTCATTGAAGGTATGCACTTCCCCTCTATGTTAGGAGTGAATAAAATTAAAAATAGATCCTTATAACAAAGAAAGGCAGATAGAATGATTAAAAATGACCAA…
ENST00000544380.1	chr12	4754661	4757193	+	RP11-500M8.4-001	ATAATATAGAATCAGTGGGAGTCCTGTCTTCCTGCAACTAGATGGTCTCATCTGGGGATGGTGGGAGACAGCGACAGATCATCAGGCACTAGATTCTCATAAGGAGTGCACAACGTACACTTTCCACAATAGGGTTCAAGCTCCTATGAGAATCTAATGCCACCACTGATCTGACAGGAGGTGGAGCTCAGCTTT
ENST00000506897.1	chr4	133996465	134017981	-	RP11-9G1.3-002	TGCCATGCTTCCTGTACAGACTGTGGGACTCCATGTAAGATGTTCCTGCTTCCCCTTTGCCTTCTACCATGATTGTAACTTTCCTGAGGCCTTCCCAGCCATGCTTCTTGTACAACCTGCAGAACTGTGAGTCAATTAAACCTGTTTTCTTTATAAAT
ENST00000355189.3	chr21	19933932	20132122	-	AL109763.2-002	GTGCTCCTGAACCAGCGAGGCACCCATTGCCAATCCTGATTGGGCTAAAGGCTTGCCGTTGTTCCTGCACGGCTAAGTGCCCAGGTTCATCCTAATTGAGCTGAACACTAGTCACTGGGTTCCACGGTTCTCTTCCATGACCCATGGCTTCTAATAGAGCTATAACACTCACCGCACGGCCCAAGATTCCATTCCTTGGAATCTGTGAGGCCAAGAACCCCAGGTCAGAGAACACGAGGCTAGCCACCATCTTGGAAGTGGCCTACCACCATCTTGGAAGTGGCTCGCCACCATCTGAGGAGCTCTGTGAGCAAGGACCCCCGGGAGAAAGCATTTATGGTGAGGAGAAAAGCAGCTGGTATCACACTCTACCCAAGTCCCAAAA
ENST00000452809.1	chr1	155531863	155533735	+	RP11-29H23.1-001	TCCGGACCTCCAGGAGGTAGGGAGTGAGGCCAGTAGGACCGGCGCGCCTCCGGGGGGATTCCTCCCGGGCGTTGAGTTGCCAACCTGGGACCCGAGGAAGATCGGCGTGGTGGTGTGCTTTTTGTTGTTGTTAACCCTCCTCGGATTTCTCGAATTTCACACCACTGTCCATATGCGATGATGTTTGTTTGCCCTTGACGCACTTACTCATGGATGGTACTTCTTCAGCCTCGTTAGACAGCCTGGTGATGGAGGATGAAGAAACCATGTGCTTTTCATTCAGTTCTGGACTTAGTCTCCCTTTTCTTCCTTCAGCAAGTTATTTTTGTTAGTTCCTTATCAAAAAGTGTACATAAAAATTAGGCAACTCCAAACATGCCTCCAGGGTTAATGTGTGAA…
ENST00000419027.1	chr1	143464644	143467613	-	BX004987.4-007	AGCTGAGCAGGCCTGGGGCTTGGTTCTATGTCCCTGTGGCTATGTTTCCAGTGTCCTCTGGGTGTTTCCAAGAGCAACAAGAAACGAATAAATCTCTGGTGAGTTGTTTATTTGTTCTTCACTTTGTTTTACACTGTATTTTCTGAGTTTATGGGTGTCTGTGAATTAAAAAGGAAAAGTGGAAATAAGTAAAACTCAGGTTGAAGGAAATATACATAAATAAGATAAAGCTGACCTGTAGATATAGACAGGTTATAAAAGCTTAGAGTTGTCTAAGTTGAGTGCAAAGTTTCCTCTGATCTTTCTGATGCCGAAACAAAAAAGGCAGTCATGTTTGTTACGTGATTGGAATGGAACCCGAAAAGAGAGCACGCTGTATTCTTGTGGGACAGGAAAGCT…
ENST00000551161.1	chr12	111269582	111283767	+	RP1-74B13.2-001	TACTCCCTTGCGTACCATATTATCTTTCTGAAACCAAAAACATGGTAAGTTCTTTTTTTTTTTTTTGAAACGGAGTCTCACTCTGTCACCCAGGCTGGAGTGAGTGTGATCTTGGCTCACGGCAACCTTTGCCTCCTGGGTTCAAGCAATTCTCCTGCCCTAGCCT
ENST00000446527.1	chr1	101491474	101552727	+	RP11-421L21.3-004	TTGGACAATCAAAATATTGAACCACCCTGGACCTACAAGTGTTTCTGGGATGGGAACATGCAAACGTTGGTCCAAATTGTTGTTCTAGGCAGCCCAGTACATTTCTCCAATGCCTGATGGAATGATAGGGTATGCATAAATGTTCATGTGGGCTCTGGAGTATACCAGGAACTGAAGTAAGGTACATGGACGTCTTGAATATTGTAACTGAGATGGGCAAGCCTACACCTTTGCAAATAAAGGAGGATTGGGAAAGATTAAGCCTCTCAAGCACTGTGAAAAATCACTTTCTCTTGTTGTATTCTTGGAGCCCCTGCTAATTCATTATTGAAAAATACCTGCTGCCTGCATTTGGCCTTATGTTGTCATTTACTTGGTACTTCCTAAGCGTGGCTACTC…
ENST00000334165.4	chr21	33944547	33948191	-	C21orf77-001	ACCCTATCTCTTCTAAAAAAAAAAAAATACAAAAAATTAGTTGGGCGTGGTGGATGGCACCTGTAATCTTAGCTACTCAGGAGGCTGAGGCAGGAGAATCGTTTGAACCTGGGAGGTGGAGGTTGCAGTGAGCCAAGATCATGCCATTGCA
ENST00000482677.1	chr3	67705181	67998137	+	RP11-81N13.1-001	AGAGTTCCACAGTTGCATTGAAAACTAATAGACCACAGGCCGGGCACAGTGGCTCACGCGTGTAATCCCAGCACTTTGGGAGGCCGAGGTGAGTGGATCACAAGAGATGAAGTCTTGCTCTGTCACCAGGCTGGAGTGCAGTGGTGTGATCTCGGCTCAATGCAACCTCCGCCTCCCAGGTTCAAGTGATTCCCCTGCCTCAGTGTCCTGTGTAGCTGGGACTACAGGAGTGTGCCACCACACCCAACTATTTTTTTTATTGTATTTTAGTAGAGACAGGGTTTCACCATGTTGGCCAGAATGGTCTCAATCTCCTGACCTCGTGATCCACCCACCTTGGCCTCTCAAAATGCTGGGATTACAGGCATGAGCCACTGTGCCTGGCTGTGT
ENST00000555688.1	chr14	21668619	21675059	-	CTD-2552B11.4-001	AATTTCCTGGGAGCAGGGGGATGGGCTTTTAAATTCTGATGTCCAGTGGCATGGTCTTGGCTTACTGCAACCTCCGCCTCCCAGGTTCAAGTAATTCTGCCTCAGCCTCCTGAGTAGCTGGGATTACAGGCGCCTGCTACCTCGCCCGGCTTTTTTGTTGTTGTTATTTTTAGTAGAGACGGTGTTTCACCATGTTGGTCAGGCTGGTCATGAACTCGTGACCTTGTGATCCGCCCGCCTTGGCCTTCCAAAGTGCTGGGATTACAGGCGTGAGCCACTGTGCCCGGCTGTTCA
ENST00000504107.1	chr5	116790958	116815063	+	CTC-504A5.1-003	TGCAAGAAGGTCGGACTCGGCAGTTAATACTCTTGGATAATGTATTTAAGGATGCTTAAGAAATTGCAACAGCCAGTTCAACCTTCAGCAACCACCATACTGATCAGTAGTCATCAACATTGAGACGAGACTGTACACCAGCAAAAAGATCCCAACTCAATGAAGGCTCAGATGATTTTAGCATTTTTTTAGCAATAAAGCATTTTTAAATTAAACTATATACATTGTTGTTTTAGACAAGTTTTTGCACATTCAGAATACAGTAAAGTGTAAACATGACTTTTATATACACTGGGGAAACCAAAAAATTTGTGTGACTTACTTTATTGCAATATTTGTTTTATTGTGCTGATCTGGAGCTA
ENST00000422351.1	chr2	43254991	43266682	-	AC016735.2-001	AACAAACCTATGAGGCTGGAGTGCAGCAGCGCGATCTCGGCTCACTGCAACTTCCACCTCCTGGTTTCAAGCAATTCTCCCGCCTCAGCCTCCCGAGTAGCTGGGATTACAAGCACCCGCCACCATGCCCGGCTAATTTTTATATTTTTAGCAGAGGCGGGATTTCTCCATGTAGCCCAGGCCGGTCTCGAACTCCTGACCTCAAGTGATCCACCCACCTCAGCCTCCCAAAGTGCTGGGATTACAGGTGTGAGCCACCATGCCCCGCCA
ENST00000428411.1	chr1	113499082	113511609	+	RP11-31F15.1-003	TGTGGGAGTTAGAAAATAAGGACTAGGCGCCTGGGCGCGGTGGCTCACGCCTGTAATCCCAGCACTTTGGGAGGCCGCGGTGGGCAGAACACGAGGTCAGGAGATTGAGGCCATCCTGGCTAACACGGTGAAACCCCGTCTTTACTAAAAAATAGAAAAAATTAGCTGGGCGTGGTGGCGGGCGCCTGTAGTCGCAGCTACTCTGGAGGCTTGAGGCAGGAGAATGGCGTGAACCTGGGAGGCGGAGCTTGCAGTGAGCCAAGATCGCGCCACTACACTCCAGCCTGGGCGACAGAGCGACACTCTGT
ENST00000511079.1	chr4	124385	156177	+	ZNF718-004	GTTCAAGCGATTCACCTGCTCAGCCTCCTGAGTAGTTGGGATTACAGGCGCGCCACCACACTCAGCTAATTTTTTTGTATTTTTAGTAGAGACGGGGTTTCGCCATGTTGGCCAGGATGGTCTCCATCTTCTGACCTCATGATCCACCGGCCTCGGCCTCCCAAAGTGCTGGGATTATAGGCGTGAGCCACCGTGCC
ENST00000452565.1	chr7	65958772	65960459	+	GS1-124K5.4-002	CTGTTCAAAGTATTTTCTGTAACTCCAACTGTAACTTGGTTCTAGGAGGAGAGAATCCATGTTTGGTCAACAGAACTTTTCGCCGCCACTTAAGTTTACTGCTTCAATATCTTTTCCTTACTAATTGATTGTTAATTAAGTAGTGTCCAAGTGAGTTAGCCTTTTTAGGGTTGATTAATTAAAAGAGCAGCAAGAATGGCATTT
ENST00000518024.1	chr8	144076292	144093994	-	RP11-273G15.2-005	TGATTTGTCTTCAGTAAAAACAGGTACTGGGCTGGGCATGGTGGCTCACAGCTGTAATCCCAGCACACTGGGAGGCCAAGGCAGGCAGATCGCTTGAGGTCAGGAGTTTGAGACCAGCCTGGCCAACATGGTGGTGAAACACCATCTCTACCAAAAAATATAAAAATTAGCCAGGTGTGGTGGCATGTGTCTGTAATCCTAGCTACCCAGGAGGCTGAGGCATGAGAATTGCTTGAACCCAGGAGGTGGAGCTTGCC
ENST00000425799.2	chr3	18735378	18959184	+	AC105750.1-002	GAAGTCCAGAATCATCATGACTTTCAGTCTTTGATATGTGACTTGTTCTTTCTAGAACCTTATGAAAAATATCCAACCCGAGCAGGATAAAACTGATCATCCTGAGGATATTGCCCTTGGAGTTAATTTTTTGAGAGAAATAAAACAATAAACATCATAAGACACAAACCCCAAGCAACTGATCTCACTGTTAAAATCCAACCTGAGAACAATGGAATGGATTGCGCTCTCTAGAAGAAAATTCTGAGAAAAAAATTCATATGCAAGAAATTTACTGGGGAGTG
ENST00000448494.1	chr2	96472865	96481963	-	LINC00342-002	AAACTCTAAAAAATCTGGGTATTGAGGAAACATAGCTCAAAGTGATGAGCTGTTTTTGTACCAGTATCATGCTGTTTTGGTTACTGTAGCCCTGTAGTATAGTTTGAAGTTGGGTAACATGATGCCTCCAGCTTTGTTCTTTTTGCTGAGGATT
ENST00000456248.1	chr2	199164086	199239273	-	AC005235.1-001	GATTCTCAATAAGGCATCAATGAAAAAAGGTCAAAACTGTGATCCCTGCTACTTGGGAGGCTGAGACACAAGAATTGCTTGAATCCAGGAGGCGGAGGTTGCAGTGAACCAAGATCATGCCACTGAACTCCAGCCTGGGTGACAGAGCAAGAGTCTGTCTCAAAAAAAAAAAAAAGAAAAGAAAAAGAT
ENST00000561226.1	chr15	41576218	41579672	+	OIP5-AS1-009	AGAAAACAGACACATATTTAATTAGATTGAAGGAAATCAAATGATTAAAAAATAGGCCTGGCCCGGTGGCTCACGCCTGTAATCCCAGCAGTTTGGGAGGCCGAGGCTGGTCTCAAACTCTTGACTTAATCCCAAAGTGCTGGGATTACAGGCATATGCCACTGCGCCTGGCCA
ENST00000511243.2	chr11	96180295	96239990	-	JRKL-AS1-001	GCTGCCTGGACAAGGGAGTTCAGCCTTTGGGAGATAAAGCAGAATATAAAGGGTCACACTCTGTCACCCAGACTGGAGTGCAGTGGCGCAATCTCAGCTCGCTGTAGACTCAACCTCCTGGGCTCAAGCGATTCTCCCACCTCAGCCTTCTGA
ENST00000505276.2	chr12	3405367	3409390	-	RP5-1063M23.1-001	TCTCCTGGTCTGGGGCCTGATTCTCAGGAATGCCAGTGGGTTTTTTGTTTTTGTTTTTGAGGCAGGGTCTTGCTCTGTCATCCAGGCTGGAGGGTAGTGGCGTGACCAGGGCTCACTGCAGCCTTGACCTCCCAGGCTCAAGCGATCCTCCCAGCTCAGCCTGCTGACCAGCTGGGATGATAGGCAGGCACCACCACACCTGGCTAATTTTTTAAACTTTTTGTAGAGATGGGGTCTCCCTATGTTGCCCAGGCTGGCCTCAAATTCCTGGGCTCAAGCCATCCTCCCACCCTGGC
ENST00000553378.1	chr14	97059069	97062099	+	RP11-433J8.1-002	ATAGTTGATTCTGTCTTTATTTAAAATTTTTGGCGGCGCGCGGTGGCTCAAGCCTGTAATCCCAGCACTTTGGGAGGCCGAGGCGGGTGGATCACGAGGTCAGGAGATCGAGACCATCCTGGCTAACACGGTGAAACGCCGTCTGTACTAAAAGTACAAAAAAATTAGCCGGACGTGGTGGCGGGAGCCTGTAGTCCCAGCTACTCCGGAGGCTGAGGCAGGAGAATGGTGTGAACCCGGGAGGTGGAGCTTGCAGTGAGCCGAGATGGCGCCACTGCACTCCAGCCTGGGTGACAGAGCGAGACTCCATC
ENST00000518324.1	chr8	18949242	18972534	+	RP11-1080G15.2-001	GAATTCGTCTTTGGTCATTTTCTACTTTGGAAATACGAGACAGGATCTCCCTCTGTTGTGCAGGCTGGTCTCAAACTCCTGCCTTCAAGCGATCTTCCTGCCTGGCCTCCCAAAGTGTTGGAATTACAGGCATGAGCCACTGCACCCGCCCAGTAAA
ENST00000397340.2	chr12	130517998	130526887	-	RP11-474D1.3-202	TTCTCACTCTTTGTTTGCAAAGAATTTCTTTTTTTATCGTTTTCTTTTTCTTTTTCTATTTTCTTTTTTCTTTTTTTTTTGAGACAGAGTCTCTCTCTGTTGCCCAGGCTGGAGTGCAGTGGCATGACCTCGGCTCACTGCAACCTCGGCCTCCTGGGTTCAAGCAATTCTCCTGCCTCAGCCTCCCGAGTAGCTGGGATTACGGGCACACACCACAACGCTCAGCTAATTTTTGTATTTTTAGAAAAGACAGGGTTTTACCATGTTGGCCAGGCTGGTCTCGATCTTCTGAGCTCGTGATCCACCTGCCTCGGCCTCCAAAGTGCTGGGATTACAGGCGTGAGCCACCACACCCAGCCTAAG
ENST00000503496.1	chr15	35047284	35105124	+	RP11-814P5.1-001	TTTTTTGTTTTGTTTTGAGGCTGGAGTGCAGTGATGCAATCTCCACTCACTGCAACCTCCACCTTCCAGGTTCAAGCGATTCTTGTGCCTCAGACTCCTGAGTAGATGGGATTACAGGTGTGCACCACCATGCCCAGCTAATTTTTGTACTTTTAGTAGAGATGGGTTTTCACTATGTTGGCCAGGCTGGTCTCCAACTCCTGGCCTCAAGTGATCCACCCACCTCAGCCTCCCAAAGTGCTGGGATTACAGGCGTGAGCCACCATGCCTAGCA
ENST00000567268.1	chr17	17091981	17095962	+	RP11-45M22.1-001	GGTGGAGGGGGGTTGTTTTTTGTTTTTTGTTTTCAAGACAGAGTCTCGCTCTGTTGTCCAGGCTGGAGTGTAGTGGCATGATCTCGGCTCACTGCAACCTCTGCCTCCCAGGTTCATGCCATTCTCCTGCCTCAGCCTCCCGAGTAGCTGGGACTACAGGTGTCTGCCGCCACGCCTGGCTAATTTTTTTGTATTTTTAGTAGAGACGGGGTTTCACCATGTTGGTCAGGATGGTCTCGATTTCCTGACCTCGTGATCCGCCTGTCTCGGCCTCCCAAAGTGCTGGGATTACAGGCGTGAGCCACCACGCCTGGCCTAT
ENST00000538380.1	chr5	17169364	17217508	-	AC091878.1-201	AGTGGATATCTTTGTGGTTGCTGCCACGGGATTTAAGAGTCCTTTTTTTTTTTTTGATACGGAGTCTTGCTCTGTCACCCAAGCTGGAGTGCAGTGGTGTGATCTCAGCTCTCTGCAACCCCCACCTCCTGGGTTCAAGCGATTCTCCTGCCTCAGCCTCCTGAGTAGCTGGGATTACAGGCATTCACCACCATGCCCAGCTAATTTCTGTATTTTCAGTAGAGACGGGGTTTCACTATGTTGGCCAGGATGGTCTTGATCTCCTGACCTTAAGAGATCCTCCTGCCTCGGCCTCCCAAAGGGCTGAGATTACAGGCGTGAGCCACCACGCCCAGCCTAAG
ENST00000585065.1	chr17	56066404	56072211	-	RP11-159D12.2-001	AGGCCCCTTCACCTGCTTTTATGCCTGGACCAGATGACTGAATGTAGAACTTTAGGCACTTTTTTTTTTTTTTGAGACGGAGTCTCGGTTTGTTGCCCAGGCTGGAGTGCAGTGGCGCAATCTCGGCTCACTGCAAGCTCTGCCCCCCGGGTTCACGCCATTCTCTTGCCTCAGCCTCCCAAGTAGCTGGGACTACAGACTCCCACCACCATGCCCGGCTAATTTTTATATTTTTTAGTAGAGACAGGGTTTCACCGTGTTAGCCAGGATGGTCTCAATCTCCTGACCTGGTGATCCACCTGCCTTGGCCTCCCAAAGTGCTGGGATTACAGGTGTGAGCCACCA
ENST00000446917.1	chr20	29638245	29641792	+	RP11-348I14.4-001	AGATGGCTGTTTAAGGATCAAATTGCAGCAATTGGTAAAAGTAGATATTAGTCATATTTATGAAGTGACACACAGTGATACTGAAGGCACTTATTTCTCAAGAAACATCATTTTTTCCCAACAAGAACATACTACATCCTAGACATGAGATGAAAATAAGCTTTAATTTTCACCACAGCAGGGCGACAATCAGAGAACTGAGGTGGTACAGATCCATTAGAGGACCATATCCATGAGTCTATCAGTCTCTACTGTAGGACAGAGCAAGAATTTTTAAAGAATCTCGGTGAAGGCTCCTTTTCAAAAAAATATAAAGATTAAAGCCTTTGAAACGTAAATTATTTTTTCCAGTTATTACATTGAGGACAAAGTTATAGTTGCAAAGTTAAGATTTTTATA…
ENST00000453026.1	chr2	179278720	179303866	+	AC009948.5-005	ACTGAGAAGCTTATTCCATGGAGGCTGAACTGTTTTATATTCCCACCAGCAACGTTAGAGACGGGGTTTCACCGCGTTAGCCAGAATGGTTTCTATCTCCTGACCTCATGATCCGCCCACCTCGGCCTCCCAAAGTGCTGGGATTACAGGCGTGAGCCACTGTGCCTGGCCAAACG
ENST00000437133.1	chr1	144598654	144620094	+	NBPF8-003	CTCCGAGGTACTGATGTAGAAACTTCCCCATTCGGTGCACCAAGAGCAACCTCACACGGTGTGGGCCGAATGAAGAGCTGCCAGATCCCACAGGTGGCAAGGGCTCTGGAACAGCCACATAAAGCCCTTGAAGATAAGGATGGTCAAACAAAATAATATCATACCTGGAGAAACTCAGATCTTGCTAAGATTTACTGGTTGGGAATCCAAAGTTAATGCCAAGAAGCAGCCGCCAGTTGGGATCAAATGTGAGCCTATGGATCAAGACCGTTACCTGGCACGCTGGCCACAATCTACCTCACTCTTATCAGAGTCTGAGCTACTGGCAGTGCTTTCAGCTCTGAGTTGAGGCACCTCGAACCTTGTTTTTGTGGTGAAGGATCCTAAAGTGCTGTGGGA…
ENST00000430699.1	chr1	143347969	143376699	+	BX004987.3-003	GATTCATTGCCTACATTGGATGATGAAGACTTGAGTGTTGCTACTAAGGCCATGGTGTGTGATGTTCCCCATCCTGTGTCCAAGTGTTCTCATTTTTCAGTTCCCACCTATGAGTGAGAACATGTGGTGTTTGGTTTTCTGTCCTTGGAACAGTTTGCTCAGAATGATGGTTTCCAGCTTCATCCATGTCCCTACAAAGGACATGAACTCATCATTTTT
ENST00000563079.1	chr6	4492040	4496003	+	RP11-274H24.1-001	TGGGCTTCAGAATGCCCTAACTCTGGGCCCGGCGCGGTGGCTCACGCCTGTAAACCCATCACTTTGGGAGGCCAAGGCGGGTGGATCACAAGATCAAGACCATCCTGGCCAACATGGTGAAACCCTGTCTCTACTGAAAATACAAAAATTAGCTGGGCATGGTGGCTTGTGCTTGTAATCCAGCTACTTGGAAGGCTGAGGCTGGAGGATCGCTTGAACCCAGAAGGCAGAGGTTGCAGTGAGCTGAGATCACACCACTGCACTCCAGCCTGGCAACAGAGTGAGACTCTGTCTCAAAAAAAAAAAAAAAAAAAAAAAGAATGCCCTAA
ENST00000575930.1	chr17	45061410	45144818	-	RP11-156P1.3-007	GCAAGGTCCGAGGGCTGCCAGGTCCACGCTGCTTTTATGAGCTGTAACACTCACCGCGAAGATCTGCAGCTTCACTCCTGAGCCCAGCGAGACCACGAGCCCACCGGGAGGAACAAACAACTCCAGACGCGCTGCCTTAAGAGCTGTAACACTTGCCGTGAAGGTCTGCAGCTTCACTCCTGAGCCAGCGAGACCACGAACCCACCAGAAGGAAGAAACTCCGAACACATCTCAACATCAGAACGGACAGACTCCAGACGCACCACCTTAAGAGCTGTAACACTCACCGCGAGGTTCCG
ENST00000414039.1	chr1	94784034	94790125	-	RP11-148B18.4-001	AGTTCACTGCGGCCTCAAATTCCTGCACTCAACAGATCCTCCCACCTCAGCCTCGCAACTGGCTGGGACTACAGGGATGCACCACCACACCTGGCTAATTTTTAACTCTTTCGTAGGAATGAGGTCTTGCTGTGTTGCCCAGGCTGGTCTCGAACTCTGGGGGTCAAGAGATCCTCCCATCTCGGCCTTCCAAAGTGTTGGGATTACAGGCACGCACCACCACACCTGGCTACATGC
ENST00000447950.1	chr9	8858129	8862255	+	RP11-75C9.1-002	GCTTGCTTTGGCCAAACACAGAACTAGCACATAAGAAAGCTAAAAGGCCAGGCACTGTGGCTCACACCTGTAATCCCAGCACTTTTGGAGGCCAAGGCAGGCAGATCACTTGAGGTCAGGAGTTTGAAATCAGCCTGGCCAACATGGTGAAACCCGTCTCTACTAAAAATACAAAAATTATCTGGGCGTGGTGGCACGTGTCTGTAATCCCAGCTACTCGGGAGG
ENST00000533615.1	chr8	7812595	7848219	+	FAM66E-002	CCCAGGTCCCAGAAGTATGGAAAAAATGAGCATTTCATCCCAAAGATGCAGCCGACTTGATTGTGGTGGATAAGCTTTTTGATGTGCTGCTGGATTCTGTTTGCTAGTATTTTATTAAGAATTTTTGCATTAATGTTCATCAGGGATATTG
ENST00000400353.2	chr21	35303517	35343487	+	AP000569.8-002	TTTGTTAGGGCTCACAAGGAACAGTTATTTATCTTTTATTTTCTATTTTTTTTTTAGAGATGGAGTCTCACTCTGTCTCCCAGGCTGGAGTGCAGTGGTGCCATCTCAGCTCACTGCAACCTCCACCTCCCGGGTTCAAGCAATTCTCCTGTCTCAGCCTCCTGAGTAGCTGGGACTACAGGCGTGTGCCATCATGCCCGGCTAATTTTTAGTATTTTTAGTAGAGGCAGGGTTTCACCATATTGGCCAGGCTGGT
ENST00000419362.1	chr2	132722303	132737446	-	AJ239322.1-001	ATGTTGTAAAATAAGAAAGAGTAAATGTTATTTTAGAATTCCTTCCTGGCCAGGCACGGTGGCTCACGCCTGTAATCCCAGCACTTTCAGAGGCTGAGGCGGGCGGATCGTGAGGTCAGGAGATCCAGACAGGAGATAGAGACCATCCTGGCTAACACGGTGAAACCCCGTCTCTACTAAAACTCCAAAAAATTAGCCAGGCGTGGTGGCGGGTGCCTGTAGTCCCAGCTACTCCAGAGGCAGAGGCAGGAGAATGGCGTGAACACCGGACGCGGAGCTTGCAGTGAGCCAAGATGGCGCCACTGCACTCCAGACTGGGCGACAGAGCGAGACTCCGTCTCAAAAAAAAAAAAAAAAAAAAAAAAAGAAAAGAAAAGAA
ENST00000428945.1	chr1	15912630	15930121	-	RP4-680D5.2-001	AGGCTGGAGTGGTGTGGGGTTTAATGTGCAACCTTTTTTTTTTTTTTTGACAGAGTCTTGCTGTGTTGCCCAGGCTGGAGTGCAGTGGCGCGATCTTGGCTCACTGCAAACTCCACCCTCCCGGGTTCACGTCATTCTCCCGCCTCAGGCTCCCGAGTAGCTGGTACTACAGGTGCCCACCACCACGCCTGGCTAATTTTTTGTATTTTTAGTAGAGATGGGGTTTCACCATGTTAGCCAAGATGGTCTCATCTCCTGACCTCATGATCCGCCCACCTCGGCCTCCCAAAGTGCTGGGATTACAGGTGTGAGCCACCGCGCCTGGCCTA
ENST00000445963.1	chr9	40740775	40742447	-	RP11-395E19.7-001	GGAAGATTACGAGGTCAAGAGATCAAGACTATCCTGGGCAACATGATGAAATGCTGTCTCTACTAAAAACACAAAAAATTAGCTGGGTGTGGTGGTGCGAGCCTGTAGTCCCAGCTACTCAGGAGGCTGAAGCAGGAGAATTGCTTGAACCCAGGAGGCGGCGGTTG
ENST00000552753.1	chr16	18505165	18505708	-	MIR3179-3-001	GCATTCATGGAATGAGTAATTATTACAGTGGAGAACTCCTCACTGTGAATTAATTACACAGATGATATTCAAGACTTAGACTGGGCTAGTGCAGGGGTTAGCAAACTATGGCCCACTGTTCTTGTTTTATAAATAAAGTGTTATGAGCACA
ENST00000582363.1	chr18	5238082	5243935	+	RP11-835E18.2-002	AATAAAAAAGAATTCTGATTGGGTGCAGTGGCTCACACCTGTCATTCCAGCACTTTGAGAGGCCAAGGTGGGCAGATCACATGAGGCCAGGAGTTCAAGACCAGCCTGGCCAACATGGCAGAAACCCCATCTCTACTAAAAATACCAAAATTAGCCGGGCATGGTGGAACACACCTGCAATCCCAGCTACTCGGGAGGCTGAGGCAAGAGAATCGCTTGAACCTGGGAGGCAGAAGTTG
ENST00000577004.1	chr13	23468794	23490508	-	RP11-363G2.5-001	GTCGCCAGATCCAGTTCCAAGTGCCGAACCGAACGCGGAGCCAGGAGATGCAGTCTCACTCTGTGGCCCAGGCTGGAGTGCAGTGGCGTGATCTTGGCTCACTGCAACCTCCATCTCCTGAGTTCAAGCAATTCTCCTGTCTCAGCCTCCTAAAT
ENST00000514297.2	chr4	189698832	189717787	-	RP11-756P10.2-001	ACAGAAACTGAACAGCTTCTATAATCCTGCAGGAAGTAACCTCTGGATGGCACAATGGAGTCTCACTCTGTTGCCCAGGCTGGAGTGCAATGGCACAATCTCAGCTCACCACAAGCTCCGCCTCCTGCGTTCAAGTGATTCTCCTGCCTTAGCCTTCTGAGTAGCTGGTATTACAGGTGCCTGCTACCATGGCCAGCTAAGTTTTGTATTTTTAGTAGAGACAGGGTTTCACCATGTTGGCCAGGCTGTTCTCAAACTCCTGACCTCAAGTGATCTGCCCGCCTAAGCCT
ENST00000430244.1	chr7	66800962	66805011	+	RP11-166O4.5-001	CAGCAGGTGCTGACGGGTACAACTTCCTGGAGAAGCAGAAAGGCACTGAGAAAACATCTTGCTCTGTTGCTCAGGCTGGAGCGCAATGGTGCCATCGTAGCTTACTGTAACCTTGAACGTCTGTGCTCAAGCAATCTTCCTGCCTCAGCCTCCTGAGTAGCTGGGACTACAGAGACAGGGTCTTGTTCTATTGTCCAAGCTGGTCTTGAATTCCTGACCTCAAGCAATCCTCCTGCCTCTGCCTCCCAAAGC
ENST00000420513.1	chr1	16920056	16935145	-	NBPF1-004	ACACTGGGGATGCCGCTGACTCCCACTGTCCAGGGCTTCCAGTGGATTCTCCGAGGCCCTGATGTAGAAACTTCCCCATTGGGTGCACCAAGAGCAGCCTCACATGGTGTGGGCTGACATCAAGAGCTGCCAGATCCAACAGGAAGATGGCCAATCTTTCCTAAGCTGCTCACCTTACAAGAAAACGAAT
ENST00000453216.1	chr6	52442282	52444325	+	RP1-180E22.3-001	CGGGTGCGGCGGAAGCAGGGAAGCCGCGAACCGGCCTTCTGGCTGGCCACAGCGCCCTGCACGGACGATCAGTGAATGGAGATTACTCAAGTATTTATCGAGAACTTGCAGTGGGCTAGGCACAGTTCAGGTCCACAGTTATTTCACTTCTAAATAAATATGGTTTTTTAAAAGTGGCACGCGGTGGAATGTAATTGAGACAGGATGGAGTTCCTAGAGAAATTT
ENST00000474814.1	chr1	28905050	28908383	-	SNHG12-004	AAGGTAAAGTTGATCAGCTTAATCCTCCTGATCCCTTTCCCATCGGATCTGAACACTGGTCTTGGTGGTCGTAAAAGGAGGAAAAGTAATAGTGAAGCTGGCCTAAATGTTGTAATCTGGTATATGGCATGTGGGCTAGTTTCAGACAGGTTTCAGAGATGGTTGGATCTCTGAAATTGTAAAATGAAGTATAATCTTAGGCTAAGGGAAGGATGCGTGTGAAGCTCTGGAGGTTGGTATAGTAATAGCTGACCTATTACTGCATTTGGGAGGGATCTGTCATAGCTTCCTTGCCTCTTAATTAAGGGTGGTGTTTTTTTCTTTTAGATTCATGTTACATGTAAAGCTGTCCTCATTTGTGACTATGGACCTATGGAGTTGGGACAATCTCTATGGGAA…
ENST00000578787.1	chr18	3284142	3327290	+	RP11-838N2.5-001	TTACCCAGGCTGGAAGACAGTGGTGTGGACACAGCTCACTATGGCCTGGACCGTCCTGGGATGAAGCGATCCTCCCACCTCAGCCTCCCAAGTAGCTAGATCTATAGACACATGCCACTATGCCAGGCTAATTATTTTATTTTTTTGTAGAGATGGGGTCTCACTTTTTTGCTCAGGTTGGTCCCAAACTCCTGGTCTCAAGTGATCCTCCTGCCTCAGCCTCCCCAAGTGCTGG
ENST00000383140.3	chr22	17100504	17134582	+	TPTEP1-004	GGTTTGGGCCCTGCTCATTTCTTTACTGCCTTCCTGCCTGCCCTTTTTGTGCAGGTGGATTCTTGCTCTGTCACCCAGGCTGGAGCGTAATGGCACAATCTTCGCTCACTTCAACCTCTGCCTTCTGGGTTCGAGCAATTCTCCTGCCTCAGCCTCCTGAGTAACTGGGATTACAGGGCATGGTGGCACACACCTGTAATCCCAGCTACTCGGGAGGCCGAGGCAGGAGCATTGCTTGTACCCAGGAGGCAGAGATTGCAGTGAGCTGAGATCACGCCATTGCACTCCAGTCTGAGC
ENST00000521128.1	chr5	173137442	173146695	-	CTB-43E15.3-001	CAAAACCGTCTCCTCTAAAAATACCAAAATTAGCTGGGACTGGTGGCACGTTCCTTTAATCCCAGCTACTCGGGAGGTTGAGGCAGGAGAATTGCTTGAACCCAGGAGGCAGAGGTTGTAGTGAGCCAAGATCGTGCCACTGCACTCCAGCCTTGGTGACAGAGCA
ENST00000506305.1	chr5	4033825	4041877	-	CTD-2383I20.1-001	TAACTGTGCTTCAGTAGGATCACCGAGAGCCAAGATACAGATTTGTGAGATAACTACAAGTTTTGGTATCAGGATGATGCTGGACTCATAAAATGAATTAGGGAGGAGTCCCTCCTTTTCAATTGTTTTTCCATCTATCCATCTGACAAAGGTCTAATATCCAGAATCTACAAGGAACTCAAACAAATTTACAAGAAAAAAAACCATTAAAAAGTGGTCAAAAATATGAACAGACACTTCTCAAAATAAGACATTTATACAACCACCAAACATATGAAGGAAAAGCTCAACATCATTGATCATTAGAGAAATGCAAATCAAAACCACAATGAGATACATCA
ENST00000514571.1	chr5	88261691	88464485	+	CTC-454M9.1-012	CTGGATGCAATGCAACGGTATGTTGATCTTGGTTCACTGCAGCCTCAACCTCCTGAGCTCATGTGATCCTCCCACCTCAGTCCCCCACGTCGCTTGGATTACAGGCCTGTGCCACCACACCTGGCTAACTTTTTTTGTAATTTTTGTAGAGACAGGGTCTCACTATGTTTCCCATGCTGGTCTTTAATGCCTGAGCTCAAGCCATCCGCCTGCCTCGGCCTCCCAAATTGCTGGGATTACAGGCATGAGCCACCATGCCCAGCCTAATTC
ENST00000500036.2	chr14	61769738	61789536	-	RP11-902B17.1-001	CCCTGCAAAGTTAGTATATATATAATTGGAGTCCTAAGGCTAAGCATGGTGGCTCATACCTGTAATCCCAACACTTTGGGAGGCTGAGGCAGGAGTTCAAGACCAGCCTGAGCAACACAGTGAGACCCCCATCTCTACCAAAAAAAAAAAAAAGCTGGGCATGGTGGCACATGTCTATAGTCCTAGCTACTTGGGAGGCTGAGGTGGGAGGATCACTT
ENST00000540383.1	chr1	16944750	16957401	-	CROCCP2-201	TAATTATTGAATAATAAATTTGTTCTGCTATTTTACAATGAAAAATAATGCTGCAGAGAGCATTTTTGCACATGTATCGTGGCAGATGTAGGCCAGAGGCTCTTCTTTTATCCATCCTATGGCCAACCTATGAATGTATACACGTTTAATGAGATTTTGCCAGCAATCAAAGCCTTCAGGGAAAATGTCCCTAGCTCTTTACTACATCAGATCAAGGACTCTGGATAATTGGCATAACATCCTGGAATAGCTGAAACAGAGATATTATTCTCTGCTCTCCTCTGTTGTCTTTGTCTTTTCACGTCTTAATAAAAGTGCTGGTGACAAGAGTGTA
ENST00000508358.1	chr4	105478116	105490034	+	AC004063.1-001	GAAGCTTCATCCCAGAGGGTCACCCACCAGAATCCAGCTGGAGCTCTCCTGTATGAGAGTCTTGCTCTTGTTGCCCAGGCTGGAGTGCAAAGGCACGATCTCAGCTCACTGCAACCTCTGCTTCCTGAGTTCAAGCGATCCTCCTGCCTCAGCCTCCTGAGTAGT
ENST00000362058.2	chr1	16956164	16971178	-	CROCCP2-002	CGCAGGCACTGGCCAACATGGCGAAACCCCATCTCTACTAAAAATTTAAAAAATTGCCCAGGCACAGTGGCTAACGCCTGTAATCCCAGCACTTTGGGAGGCCGAGGCGTGCAGATCACTTGAGGTCAGGAATTTGAGACCAGCCTGGCCAACATGGTGAAACCCCACTTCTAAATAAAAATGCAAAAATTAGCTGGGCGTGGTGATAGGCGCTTGTAATCCCAGCTACTCGGGAGGCTGAGGCAGGAGAATCGCTTGAACTCTGGAG
ENST00000580440.1	chr7	30617200	30634376	-	AC005154.6-004	GAGAGAGACGGAGTCCCGCTCTGTCACGCAGGCTGCCAGGCTGGCGTACAGTGGCGCAATCTCAGCTCGCTGCAACCTCCACCTCCTGGGTTCAAGCGATTTTCTTGCCTCTGCCTCCTGAGTAGCTGGGATTACTGGCACACACCACCAT
ENST00000444326.1	chr16	21314567	21329912	+	CRYM-AS1-002	TCTTACCTCTTTCTCTTAGAGGTAAATACTGTGAGAAGTTTAGGTCGGCCGGGCCCAGTGGCTCACGCCTGTAATCCCAGCATTTTGGGAGGCTGAGGTGGGCAGATCACCTGAGGTCAGGAGTTCAAGACCAGCCTGGCCAACATGGCAAAACCCCATCTCTACTAAAAATATAAGAATTAGCCAGACATGGTGGTATGCACCTATAGTCCCAGCTACTTGGGAGGCTGAGGCATGCGAATTGCTTGAACCCAGGAGGAGGAGGAGGTTGCAGTGAGGTGAAATTGCACCACTGCACTCCAGCCTGGGTGACAGACCAAGACTCTGTCTCAAAAAAA
ENST00000456581.1	chr10	131864637	131909081	-	RP11-500G10.1-001	TTGCCCAAGATGTATTGCAGGGGAATCTATGGAGTTTTGCTCTCGTTGCCCACGCTGGAGTGCAATGGCATGATCTCAGCTCACTGCAACCTCCGCTTCCCAGGTTCAAGCGATTCTCCTGCCTCAGCCACCCAAGTAGTTGGGATTACAGGTGTGTGCCACCATGCCTGGCGACTTTTGTATTTTCAGTAGAGATGGGGTTTCACCTTGTTGATCAGGCTGGTCTCAAACTCCTGACCTCAAGTGATCCACCCACCTCGGCCTCCCAAAGTGCTGGGATTAC
ENST00000517303.1	chr8	64081580	64122663	+	YTHDF3-002	CGTATTAAAGCTCTTTTCTGCTTAAGGTGACATCTTTGAACACTTTAACACAAAGTTGACTCTTCTCGTAATGGTTTTCATCAGCGCATCTGCCCTTATACTCTTCACCAAACACACTTGAGAACTGTAACTTCGTCAAGCACTTTCTGTCCTGAAGCTTTTACCAGTATCTGCTGTCTTTTGTAATTATGCATCCTAGCTAAGGCACAGAAGACTGAATGAATGCAAGGATTCATTAACTCTTTGAATTTGTTAAATACTAACAGTTAACCATTAGAAGTGGTTCAATGATGTAAGAGTC
ENST00000444037.1	chr1	204595902	204598840	+	RP11-430C7.5-001	GTTGTGGGAGGGAGATAATTTGAATCATGGGGGCAGTTTCCCCCATACTATTGTTGTGGTAGTGAATAAGTCTCACAAGATCTGATGGTTTTATCAGGGATTTCTGCTTTTGCATCTTCCTCATTTTCTCTTGCCGCCACCATGTAAGAAGTGCCTTTCACCTCCTGCCATGATTCTGAGGCCTCCCCAGCCATGTGGAACTATAAGTCCAATTAAACCTCTTTT
ENST00000426699.1	chrY	3904537	3968361	+	AC010084.1-001	ACCGCGAAAATCTACAGCTTCACTCCTGAGCCCAGCGAGACCACGAGCCCACCGTCAGGAATGAACAACTCCAGACGCGCTGCCTTAAGAGCTGTAACGCTCACCGCAAAGGTCTCCAGCTTCACTGCTGAGCCAGCGAGACTATGAACCCACCAGAAGGAAAAAACTCCGAACACATCTGAACATCAGAAGGGACAGACTCCAGACGCGCCACCTTAAGAGCTGTAACTCTCACCGCGAGGGTCCGCGGCTTCATTCTTGAAGTCAGTGAGACCAAGAGCCCACCAATTCTGGACACAA
ENST00000470977.1	chr1	28905049	28908384	-	SNHG12-003	AAGGTAAAGTTGATCAGCTTAATCCTCCTGATCCCTTTCCCATCGGATCTGAACACTGGTCTTGGTGGTCGTAAAAGGAGGAAAAGTAATAGTGAAGCTGGCCTAAATGTTGTAATCTGGTATATGGCATGTGGGCTAGTTTCAGACAGGTTTCAGAGATGGTTGGATCTCTGAAATTGTAAAATGAAGTATAATCTTAGGCTAAGGGAAGGATGCGTGTGAAGCTCTGGAGGTTGGTATAGTAATAGCTGACCTATTACTGCATTTGGGAGGGATCTGTCATAGCTTCCTTGCCTCTTAATTAAGGGTGGTGTTTTTTTCTTTTAGATTCATGTTACATGTAAAGCTGTCCTCATTTGTGACTATGGACCTATGGAGTTGGGACAATCTCTATGGGAA…
ENST00000451362.1	chr1	156358017	156365401	+	RP11-139I14.2-001	GCAGGGGTAGAGTGATGGAAGGGGAAGGCAAAGAGAAGGGACTGAAATGCCACTGGTTCCTCTTTTTTTTTTTTTTTTTGAGATGGAGTTTTGCTCTTGTCGGCCAGGCTAGAGTGCAGTGGCGCTGTCTCGGCTCACTGCAACTTCCACCTCCCGGGTTCAAGCGATCCTGCCTCAGCCTCCTGAGTAGCTGGGATTACAGGCGCCTGCCACCATGCCTGGCTAATTTTTGTATTTTTAGTAGAGACGAGGGTTCACCACGTTGGCCAGGCTGGTCTCGAACTCCTGAACTTAGGTGATTCTCCTGCCTCAGCCTCTCAAAGTGTTGGGATAACAGGCATGAGCC
ENST00000469812.1	chr3	147998677	148029947	+	RP11-501O2.5-001	TGCAAGCTGAGGGAGCCGGCTCCTGCCTTGGCCAGGCTAGAAAGGGGCTCCCACAGTGCAGGGGCGGGCTGAAGGGCTCCTCAAGTGCCACCAAAGTGGGAGCCCAGGCAGAGGAGGTGCCGAGAGCGAGCGAGGGCTGCGAGGACTGCCAGCAGCTG
ENST00000441531.1	chr3	38492517	38496311	-	RP11-216F19.1-001	TATAGGCAGGGCGAGGTGGCTCAAACCTGTAATTCCAGCACTTTTAGAGGCCCAGGAGGCTCTTGAGGTCAGGAGTTCGAGACCAGCCTGACCAACATGGCAAAAACCTGTCTCTACTAAATAATACAAAAATTAGCTGGGCATGGTGACACACACCTGTAATTCCAACTACTCGGTAGGAGGCTGAGGCAGGAGAATCGCTTGAACACAGGAGGGAGGCGGAGGTTGCAGTGAGCTGAGATTGCACCACTGCACTCCATCCTAGGTGACAGAGT
ENST00000552602.1	chr14	19880058	19925305	-	CTD-2314B22.3-003	GTGGTGGGTTCCATGTGATGGTGGAGTAGGAGGCAGGTCTCCGCGTCTCGCTGTATTGCCCAGGCTGGAGTGCAGTGGCATGATCTCAGCTCACTGCAAGCTCTGCTTCCTGGGTTCACGCCATTCTCCTGCCTCAGCCTCCTGAGTAGCTGGGATTACAGGCACCCGCCACCACGCCCAG
ENST00000557965.1	chr15	45850795	45855075	+	RP11-96O20.2-001	ACACAAGCTTCTCCAGCACATAGTCCACAAAATCTTTTTTCTTTTTCTTTTTTTTTACTTATTTATTTATTTTTTGAGACAGGGTCTCGCGCTGTTGCCCATGCTAGAGTGCAGCGTTGCAATCATAGCTCACTGCAGACTTGAACTCATGGATTCAAGCAATTTTCCTGCCTCAGCCTCCCAAACAGCTGGGACTACAGGTGTGTGCCACCATGCCTGGCCAATTTT
ENST00000400192.4	chr14	19893855	19925300	-	CTD-2314B22.3-010	GAGTCTCTGAGGTCACAGAGTTTATTAGTTCATTTTCACACTCCAGGAAAGAAGTTTAATTCACAGTTCCACATGGCTGGGGAGGCCTCAGGAAACTTACAATCATGGTGGAAGGGGAAGCAAACACATCCTTCACGTGGCAGCAGGAGAGAGAAGTGCAGAAGAGGGGAAAGTCCCCTTATAAAACCATCAGATCTCGTGGGAACTCA
ENST00000433116.2	chr12	69079348	69080617	-	RP11-637A17.2-003	TTTACTTCTTGCTTGCTTTTTTTTGGACTTGATTTTTTAAATTATGTTTCCTTCCTTCCTTCTTTCTTTGTTTTTTTTTTTTTTGAGACAGGATCTTGTCCTATTGTCCCGGCTTACGTGCAGTGGCACAGTCACGGCTCACTGCAGCCTTGACCTCCTGGGCTCCAGCAATCCTCCTACCTCAGCCTCC
ENST00000441217.1	chr2	74212258	74213470	+	AC073046.25-001	CACCGGGCCAAGATGATCCCTTTTCTGAGGGCTGCTGCTGGTGTCCTCCCCCAGATCCTGGGCCCCAGCAGGTGGGAGAGTGGCCCCCTACGGAGTCCGATCAGACTGCTGCAGAGGAGGTGAAGAGGGGTTGAGAAGAGGCATCCATCCACGAGACTGAAGCCACTTGCCTTCAC
ENST00000568862.1	chr2	47004921	47007384	+	RP11-333I13.1-001	ATTAATTTTTGCGGCTGGACGCGGTGACTCATACCTGTAATCTCAACACTTTGGGAGGCCGAGGTGGGCAGATCACCTGAGGTCAGGAGTTTGAGACCAGCCTGGCCAGCATGGTGAAACTCTGTCTCTACTAAAAATACAATAATTAGCTGGGTGTGGTGGCACGCACCTGTAATCCCAGCTACTGGGGAGGCTGAGGCAGGAGAATCTCATGAACCCAGGAGGCAGAGG
ENST00000432963.1	chr1	803619	805581	-	FAM41C-003	AGCTCTTGATGGCGAAAGGAACAGCAAGAGGACCTTGTGCATGAATAATTTGTTTCCATACTACAGAAAGAATCCCAGACTTCTTAGAGAACCCAGTGACTTTTTGCACCTTAAATCTGTGAAATCCTCATGTTTTCTTCTGCCGTATCCATAGTTCAAACAAAGATGAGGCAAAGCTAGACGCATTCCTGAAGGAACCCAAGAAATTCCTCTCTTTCTCTCTCTGGAATGAAATGAATTCTCTAGACCACCAGTTCTAACCTTCAAAAACCAAACCTGTTTGTGAGCTGTCCTTCAAATACTACTGTAGACCCCAGTGTT
ENST00000429816.1	chr2	181436438	181557181	-	AC009478.1-001	AAAACTCACCCTGAGGACTTGAAATTGTGTCCAGAACTGGTGGGTTCTTGGTCTCACTCACTTCAAGAATGAAGCCGCGGACCCTCGCAGTGAGTGTTACAGTTCTTAAAGGCGGCGTGTCCGGAGTTTGTTGCTTCTGATGTTCAGATGTGTTCGGAGTTTTTTCCTTCTGGTGGGTTCGTGGTCTCGCTGGCTCAGGAGTGAAGCTGCAGACCTTCGCGAGATGAAATTCGATTGGCTCCCACATTGAACACTGTGTTGGAAATGAGGAAACTGAGGTACAGAGAGGC
ENST00000482382.1	chr3	151835961	151869513	-	RP11-246A10.1-001	AAGATCCCAATACTCAGCTGGGCATGATGGCTCATGCCTGTAATCCTAGCACTGTGACAGGTCGAGGTGGGTGCATAGCTTGAGCCCAGGGAGTTCAAGAACAGTCTGGGCAACATGGCAAAACCCCATCTCTACCAAAAAAAAAAAAAAAAGGAAAATTGGCCAGGCATGGTGGTGCATGCCTGTAGTTCAGCTACTTGGAGGCTGAGGCAGGAGGATCACTTGAGCCCAGGAGGTTGAGGTTGCAGTGAGCTGAAATTGCACCACTACACTCCAGCCCAAGTGATAGAGTGAAAGACTCTGTCAAACAAACAAACAAACAAACAAAAAACAAA
ENST00000497996.1	chr3	109128836	109214014	+	RP11-702L6.4-002	CATAGGTTGCTATTTATTCCATTAAGAGGATTTATTGGCTTGATGTGGTGGCTCATGGCTGTAATCCCAGCACTTTGGGAGGCCGAGGCAGGTGAAGCACAAGGTCAGGAGTTCAAGACCAGCCTGGCCAAGATGTTGAAACCCTGTCTCTACTAAAACTACAAAAACTAGCCAGGGGCAGTGGCAGGTGCCTGTAATCCCACCTACTCGGGAGGCTGAAGCAGGAGAATTGCTTGAACCCTGGGCGGCAGAGGTTGCAGTGAGCTGAGATCACGCCACCACACTCCAGCCTGGGCGA
ENST00000447372.1	chr22	50111700	50118154	-	RP5-983L19.2-001	CAATGTTAAACACACACATTGAACACATTTATTGACATTTCTTCTTCTTTTTTTTTGAAATGGAGTCTCGCTCTGTCGCCCAGGCTGGAGGGCAGTGGCGCGATATCAGCTTACTGCAAGCTCTGCCTCCTGGGTTCACGTCATTCTCCTGCCTCAGCCTCCTGAGTAGCTGGGACTACAGGTGTCCGCCACCGTGCCTGGCTAATTTTTTGTATTTTTAGTAGAGATGGGGTTTCACCGTGTTAGCGAGGATGGTCTCGATCTCCTGACCTTGTGATCTGCCCGCCTCGGCCTCCCAAAGTGCTGGGATTACAGGCATGAGCCACCGCGCCCGGCCCAAT
ENST00000405979.2	chr8	6666037	6693020	-	XKR5-002	TTCCATACAACAGGTGAAGATAACGAGACTTTGGGTCGGATGCAGGGGCTCACACCGGTAATCCCAGCACTTTGAGAGGCTGAGGCGGGAAGATCACTTGAGGCCAGAAGTTCGAGACCAGCCTGGGCAATGTAGTGAGACCCCATCACTACTAAAAATACATAAATTATCCTGGTGTGGTGGCACACACCTGTAGTCCCAGCTGCTCGAGAGGCTGAGGCACGAGAATCAGTTGAACTGGGAGGCAGAGGTTGCAGTGAGCTGAGATCGTACCATGGCACTCCAGCCTGGGCGACAGAGCAAGACTCTATCT
ENST00000441500.1	chr14	19650031	19692921	+	AL589743.1-007	TGTATGTCCACCACAGTTACTTTATCCCTTCATCTGTGGATGGGCAGTCTCGCTGTATTGCCCAGGCTGGAGTGCAGTGGCATGATCTCAGCTCACTGCAAGCTCTGCTTCCTGGGTTCACGCCATTCTCCTGCCTCAGCCTCCTGAGTAGCTGGGATTACAGGCACCCGCCACCACGCCCAG
ENST00000513055.1	chr5	92889466	92921354	-	RP11-65F13.2-001	TCCTGCGGACGCTCCTCTTGAAGAAACTTTTGCAGCCCTCGCAGCAGGTAGATGAAACTCAAGAGAAAAGGTGTGGATAAATGAAACTAGCCCATGATGAACCTGTTTTCTCCGTGACCACAATATTAACCAGGATGAATGGCGGTGGCAGTGGGCCTGCATCACAGGTTGCAGCAGATGTTCTCAATATTTCTATTAAAATTTCCTTATTTCCATATGCAAGAGGAGCCCCAGAGCTGCATCCTTATGGTAGCTACCATGCCGTGATGTAAGCTGCCATTCACTGGGGAGCTTTGGCAATAGAATTGGCTAGATCAGGAAGCCTATGTCAACTATGGAACAACAA
ENST00000435311.1	chr1	96719624	96839681	-	RP5-898J17.1-001	CACATGGTGGAAGACGAGAGAAGAGAGCTTGTGTAGGGAAACTCCTGTTTTTAAAACCATCAAATCTCTTGAGACTTATTCACTACCACGAGAGCAGCATGGAAAAGACCTGCTCCCATGATTCAATTACCTCCCACTGGGTCCCTCTCACAACACATGGAAATTCAAGATGACATTTGAGTGGGGACACAGCCAAACCATATCAACAAC
ENST00000511165.1	chr5	135802365	135844717	+	RP11-114H21.2-002	CCATTCTCCTGCCTCAGCCTTCCGAGTAGCTGGGACTATAGGTGCCCGCCACCACGCCAGGCTAATTTTTTGTATTTTTAGTAGAGATGGGGTTTCACCGTGTTAGCCAGGATGGTCTCGATCTTCTGACCTCGTGATCCGCCCGCCTCGGCCTCCCAAAGTGCTAGGATTACAGGCGTGAGCCACCGCGCCCGGCAGCA
ENST00000550905.1	chr12	114117263	114211486	-	RP11-438N16.1-006	AAGGTCTCACTCTATCACCCACCTGGAGTATAGTAGCACGATCATGGCTCACTACAGCCTCAAACTCCTGGACTCAAGCAGTCTTCCCACCTTGGTCTCTCGAGCAGCTGTGACTACAGGTGCACACCACCACACCCAGCTAATTTTGGTGTTGTTGTTATTGCCCAAGCTGGTCCCAAACTCCTGGGCTCAAGTGATCCTCCTGCCTCTGCCTTCCAAAGTGCTGGGATTACG
ENST00000533552.1	chr11	59328571	59333547	-	AP000442.4-001	AAGCGTTCGGCGCACGGGCTTTGTCCAGCTTTTTAAACCGTAACAAGGACCGGGGCCGGGCGCGGTGGCTCACGCCTGTAATCCCAGCATTTTGGGAAGTCGAGGCGGACGGATTACTTGAGGTCATGAGTTCGAGACCAGCCTGGCCAACACGATGGAGTCTTGCTCCCATGCTGGAGTGCAGTGGCGTGATCTCGGCTGACTGTAACCTCCGCCTCCCGGGTTCAAGTGATTCTCCTGCCTCAGCCTCCGGAGTAG
ENST00000554032.1	chr14	71276921	71282108	+	RP6-65G23.3-002	GAGGACTGCACCACAGCTCGCCCTCTCCTGGGTTCCGCCTGGTTGCAGAGTGAGCCCATGGGACAGCCCTCTGAAATTATACTGCTTACAACCATGCTGAGTCTGCAAGGACTTCGTCCAAGCCTTTCCGTCCAGGACCTCAAACAGATCCAATCACAAGAAGAGAGATTTCAGGAAAGAGAAAATTATTCCTATCATCGGGGTTTTTGAAGAACATGAAATGACTGGGAAAATAATCATGTTAAGTGGAAAAAAAAAAGAAATCTATCTGTTGT
ENST00000430050.2	chr16	87091389	87097597	+	RP11-134D3.1-001	ATTCAGGCTGGAGTGCAGTAGTGCGATCTCCACTCAATGCAGTCTGGACCTTCTGGGCTCAAGCGACCCTCCTGCCTCAGCCTCCCGAGCAGCTGGGAACACAGGCGCACACCACCACGCCCGGCTAATTTTTAAATTTTTTGTAGAGACAGGGCATTGCTATGTTTCCCAGGCTGGTCTCAAACTCCTGAGCTCAAGCGATCCTCCCGCCTCGGCCTCTCAAAGTGCTGGGATTACAGGCAGGAGCCACCACGCCTGGCC
ENST00000457033.1	chr7	115915659	115926718	-	AC073130.1-001	AGCAAGACTCAACAGTATGCTGTCTTCAAAAGACCCATCTTATATGCAATGATGTCCATAGGCTCAAAGTAAAAGAATGGAGAAAAATCTACCAAGCAAACAGAAAACAGAAAAAAGGAGGAGTTGCTAATCTAATTTCAGACAAAACAGACTTTAAGCCAACAAAGATCAAAAAAGACACAGAAGGGCATTAC
ENST00000583985.1	chr18	5081180	5085476	+	RP11-92G19.2-001	ATTATCTTTGCACCTGACAAAATGTTAAGGTGAGAGGGGAAGCCAGCTGGGCTTCTGGGTTGGGTGGGGACTTGGAGAACTTTTCTGTCTAGCTAAAGGATTATAAATGCAGCAATCAGCACTGTGTAAAAATGCACCAAACAGCACTCTGTAAAATGGACCAATTGGCTCTCTGTAAAATGAACCAATCAGCAGGATGTGGGCTGGGCCAAATAAGGAAT
ENST00000570080.1	chr16	23464078	23468909	+	CTD-2270L9.4-001	TCGTTGGCCGTTACCATAGTGACTGCAGGCGTCCGGAGCGCTGAGCAGAGGTGCAGTGGCTCATGCCTGCAATCCCAGCACTTTGGGAGGCCGAGGCAGGAGGATCACAAGTCCCAGCTGCTAGGGAGGCTGAGGCAGGATTGCTTGAGCCTGGGAAGCGGAGGTTGGAGGAAGCCGTGATTGTACCACTGCATTCCAGCCAGGGCAACAGAGCAAGACTCCAT
ENST00000456265.1	chr20	12845849	12933167	-	RP5-1069C8.2-001	CCAAATGAAGATGGTAAAACATATCCCACAGGGGTCATGTGAAGTTAAAATAAGATGGAGTCTCACCCTGTCGCCCAGGCTGGAGTGCAATGGCACGATCTCGGCTCACTGCAACCTCTGCCTCCCACGTTCAACCGATTCTCCTGTCTCAGCCTCGCGGATAGCTGGGACTACAGGGTCTCACTCTGTCACCCAGGCTGGAGTGCAGTGGCATGATCTAGGCTCAACTTCTTCCTTCTGGACTCAAGTGATCCTCTCACCTCAGCCTCCCAAGTAGCTGGGACTACAG
ENST00000412068.1	chr1	31984035	31989846	+	RP11-439L8.4-001	GGGGTGGGATCAGTGGTGTGCCCTGAACAAATCATTATCCTCTTTTTTGTTTTATTTTTTGGAGACAGAGTCTCACTCTGTCACCCAGGCTGGAGTGCAGTGGTACAGTCTCAGCTCACAGCAACCACTCTCTCCTGGGTTCAAGTGATTCTCCTGTCTCAGCCTCCCAAGTAGCTGGGGACTACAGGTGCGTGCCACCACGCTCAGCTAATTTTTGTGTTTTAGTAGAGACAGGGTTTCACCATGTTGCCTAGGCTGGTCTCGAACTCCTGAGCTCAGGTGATCCACCTGCCCCGGC
ENST00000432575.1	chr13	109962482	109964121	+	RP11-259F4.1-001	TTCAGCTCAGTAGGAGATCTCACTGAAGGAACAGGCAAACAGCGCAACTTCCTCTGATAAGGCTGGAGTGCAGTGGCGTGATCTCGGCTCGCTAAAACCTCCACCTCCCAGCCGCCTGCCTTGGCCTCCCAAAGTGCCCAGATTGCAGCCTCTGCCCGGCCGCCATCCCGTCTGGGAAGTGAGGAGCGTCTCTGCCTGGCCGCCCATCGTCTGGGACGTGAGGAGCCCCTCTGCCCGGCCGCCCAGTCTGGGAAGTGAGGAGCACCTCTTCCCGGCCGCCATCCCGTCTAGGAAGTGAGGAGCGTCTCTGCCCGGCTGCCCATCGTC
ENST00000413185.2	chr2	47558518	47572128	-	AC073283.4-004	CAGCCCACCTCCTACTCCTCACCCTCCCTGTGCCTGTGAGGGTCTGCACTCACCCTGGTCTTGCTTTATTGCCCAGGCTGGAGTACAGTGGCGCAATCACGGCTCACTGCAGCCTCAACCTCTTGGGCCCGAGCAATCTTCCCACCTTGGTCTCCTAAAGTGCTGGGATAACAGGCATGAGCCACCACATCTGGCTGAGGCC
ENST00000438368.1	chr19	36811506	36822602	-	AC092296.1-004	CTCCAGATTAAAGAGTCTCACTCTGTTTCCCAGGCTGGAGTTCTGTGGCACCGTGTTGGCTCACTGCAACCTCCGTCTCCTGGGTTCAAGCAATTCTCTTGCCTCAGCCTCCAGAGTAGCTGGGATTACAGGTGCCCACCACCACACCCGGCTAATTTTTTTATATTTTTAGTAGACACGGGGTTTCACCATGTTGGCCAGGCCGGTCTTGAACTTGTGACGTCAGGTGATGCACCCGCCTTGGCCTCCCAAAGTGCTGGG
ENST00000411998.1	chr21	34636177	34638565	-	AP000295.7-001	GCCAGCCAGGCACAGCGGCTCACCCCTGTAATCCCAGCACTTTACGAGGCTGAGGAGGGCAGATCACTTGAGGTCAGGAGTTTGAGACCAGCCTGGCCAACATGGTAAAATCCTGTCTCTACTAAAAATACAAAAATTTGCTAGGCATGGTGGCAGGCGCCTGTAATCCCAGCTACTTGCGAGGGAGGCTGAGGCAGGAGAATCACTTGAACCTGGGAGGCGGATGTTGCAGTGAGCCA
ENST00000424460.1	chr7	8301893	8384146	+	AC007128.1-001	AGGAGAATGGCTATTGAATGATGGGATCAGAAATTAGGAGAGAAATAAGGACCCTGGGCCAGGGAAAGAAATGAATGAAGATGCCACCTTATGCCCAGAACACATCTCTCATTCAATGATAAAGGATTTGTGGTTGGGTCAACTTTTGTGATGCTCAACTCTTTCCTTCGTAAGGACGGGCTCTTTCTCAGGAGGCTTTTGTACTCCCAATTAACGCACTGCTAATCTGATGAAGCTCTATTTTGTAGCTATGCCATCTGGATCACATAGCCTCCAAGGCCAGCAGAGCAGAGGAAGACAAAGAGCAGAGCAAGATAGAGGTGGAAGTTACACGTCCT
ENST00000427306.2	chr5	111496225	111497999	+	EPB41L4A-AS1-002	ATTTTTTCTCTTAGGATGTCCTTGGTGAGGATTTTGAAAATTTGATCTTCACAAGAGTTGCCTGGATCATTTGAAATTTCTGGGAGTCTGAGGAGTACTGACATAATTACCTGCTGGAGTCTGTAAATACACATTTAAGACAGTGAGGATGTGAATAAATATATT
ENST00000317596.3	chr4	185261908	185275130	-	RP11-290F5.2-001	AGAATTTTAAATAACTGAAAACATACATTAAGAACTCTTTTTCTCTGGCCGAGTATGGTGGCTCACGCCTGTAATCCCAGCACTTTGGGTGGCCAAGGCGGGCAGATCACCTGAGGTCAGGAGTTCGAGACCACCCTGGCCAACGTGGTGAAACCCTGTCTCTACTAAACATACAAAAATTAGCCAGGCATGGTAATGGGCATCTGTAATCCCAGCTACTCGCGAGGCTGAGGCAGGAGAATTGCTTGAACCTGGGAGACAGAGGTTGCAGTGGGCTGAGATCACGCCACTGCACTCCAGCATGGAC
ENST00000444130.1	chr21	23582257	23793139	+	AP000705.7-001	CCGCCATCGCGCCCAGCTCATTTTTTTGTATTTTTAGTAGAGAGGGGGTTTCACCGTTTTAGCCAGGATGGTCTCGATATCCTGACCTTGTGATCCGCCCGCCTCGGCCTCTCAAAGTGCTGGGATTACAGGCGTGAGCCACCGCGCCCGACCTATTGG
ENST00000557691.1	chr14	71277046	71282120	+	RP6-65G23.3-001	TAGACTTCTTTTGCCTGTTGGAATTACACCTTGGATCGTGGCGAAGTCTATAGAGGTCAGATTAAGAAGAACCAAAGCAGAATAAACGTAGAACCCGATGCTGAGTTCACGAGTGAGGACGACCTCTTCCTATATGCTTTGCTATACCCTGCGTTTTGAACATTAAGGACGAGATAGGAGGCCCATAATGTTTCTTCTTGCTTTAATCCTGTCGTGGCAACGTTGACTTCCACCTGGTTGCAGAGTGAGCCCATGGGACAGCCCTCTGAAATTATACTGCTTACAACCATGCTGAGTCTGCAAGGACTTCGTCCAAGCCTTTCCGTCCAGGACCTCAAACAGATCCAATCACAAGAAGAGAGATTTCAGGAAAGAGAAAATTATTCCTATCATCGGGGT…
ENST00000445976.1	chr1	73214603	73364823	-	RP4-660H19.1-001	TGCGATATAATGTCGTGGTGCGCCGTTTTTTAAGCTGGTTGGAAAAGCGCAGTATTCGCGTGGGAGTGACCCGATTTTCCAGTGAGATGAACCCGGTACCTCAGATTGAAATGCAGAAATCACCCGTCTTCTGCGTCGCTCACGCTGGGAGCTGTAGACCGGAGCTGTTCCTATTCGGCCATCTTGGCTCCTCCCT
ENST00000433644.1	chr9	98177780	98189078	-	RP11-435O5.2-001	AGGCGAGCAGATGCCAGCAGACAGCTTTTTGTTTTGTGGAAGGTAGTACTTGCAAGGGATGAAACTGGATATTTTACTGAGGAGATTTCTAAGCAAAATGTCGAAGAAGTGACTTGGTTCCTCCCAGTTGATTGTAGTAAAATGCAAGAAGAGAGAAATGAATTGAAAAAGGAATTGTTGAGCAAAAATGAACCAGAGTTTAAAGATTTGGAAAATTCTCTGTCTGTTCATATGACGAAAAATGAGAAAGTGTGTACTGAAGAGAACACTAAGGGTGTGGTGGACCAACCATTTCATAAAGAGATTAGTGTGGCTGTGTACCATGAACTTAATCAGCCATTTCAACAGAGGCCGGGAATACAGATGGGATTACACCTGCAGAGACACTGCTGGCTGGGA…
ENST00000560545.1	chr15	41576207	41577887	+	OIP5-AS1-008	CGAGCAGCCCCCGGGAGGCCGAGTGCATCTGTTGGACCGTGCGAGGAGAAGAAAAAAAATATCGGCCAGAGGAGAGGAACTAACCGAACATTCTTCCTCCCTACCTTATAGAGGGGAGTGGTCATCTACACTAAAGCAAAGTGTTAGGCGCGTCCGTGCGAAGAGACCACCAAACAGGCTTTGTGTGAGTAATAAAGCTATTTATTTCACCTGGGTGCAGGCGGGCTGAGTCCAAAAAGGAGTCAGCAAAGGGAGTTAGGGGTGGGCAGTTTTATAGGATTTGGGTAGGTAGTGGAAAATTACAGTCAAAGGGG
ENST00000457898.1	chr1	16787442	16794976	+	RP4-798A10.2-001	TTGCATCATCTCTACAACCCCATGAGGTAAGGACTTGTTTTTTTTGTGTTTTGAGACAGTCTCGCTCTGTGGCCCAGGCTGGAATGCAGTGGCATGATCTCAGCTCACTGCAACCTCTGCCTCCTGCGTTCAAGCAGTTCTTCTGCCTCAGCCTCCGAGTAGTTGTGATTACAGACGTGTGCCAGTACTTCCGGCTAATTTTTTTGATTTTTAGTAGAGACGGGGTTTCATCATGTTGGCCAGGCTGGTCTCAAATTCCTGACCTCAAGTGATCAGCCTGCCTTGGCCTCCTAAAATGCTGGGATTACAAGTGTGAGCCACCGC
ENST00000420502.1	chr3	50242678	50258411	+	SLC38A3-001	GATCGTGAAGGAGAAGGTGCAGCTGCAGGTCGAGCCTGAGGCTTCAGCCTTCTGCACTCCCAGCTACTTCACGCTCAACTCACAGACAGCATACACCATCCCCATCATGGCCTTCGCCTTCGTCTGCCACCCCGAGGTGCTGCCCATCTATACTGAGCTCAAGGACCCCTCCAAGAAGAAGATGCAGCACATCTCCAACCTGTCCATCGCTGTCATGTACATCATGTACTTCCTGGCTGCCCTCTTCGGCTACCTCACCTTCTACAACGGGGTGGAGTCGGAGCTGCTGCACACCTACAGCAAGGTGGACCCGTTTGACGTCCTGATCCTGTGTGTGCGCGTGGCCGTGCTGACAGCAGTCACGCTCACAGTGCCCATCGTTCTGTTCCCGGTGCGCCG…
ENST00000246027.8	chr20	21106694	21227260	+	PLK1S1-007	GCTGAACTCAATTCCCCGTTACGGGAAAGATTAAGTCCAGAGAACAGAACCACTGATTTAAAGTGTGACAGTTCCAGCGGATCAGAGGGAGAAATACTGACACGGGAACATATTGAAGTTGAGGAAAAAAGAGCCAGCCCGCCAGTCTCTCCGATACCAGTTTCAGAATACTGTGAATCTGAAAATAAGTGGTCTCAAGAGAAGCATTCTCCTTGGGAAGGTGTTTCAGATCATCTTGCTCACAGGGAACCAAAGTCACAAAAGCCCTTCAGAAAAATGCAGGAAGAGGAGGAGGAAAGTTGGAGCACCAGCAGTGACCTTACCATTTCAATAAGTGAAGATGATCTGATTTTAGAGAGCCCAGAACCACAGCCAAATCCAGGTGGCAAGATGGAGGGA…
ENST00000428365.1	chr1	144593807	144603193	+	NBPF8-012	ATCACTGAATCACCTCATGACTAGCGGGGCAGGCCTCTAATTCACCGCAGGATTTCCAATCTCACTCTGTTGCCCAGGCTGGAGTGCAGTGGCACAATCACAGCTGACCGCAACCTTGACCTCCCAAGGCTCAGGTGATCCTCCTGCCTCAGCCCCCAGG
ENST00000316786.1	chr9	132083294	132087184	+	C9orf106-001	CCTGTACTTAAGACATGTTGTTGCCGGGCATGGTAGCTCACACTTGTAATCCCGACACTTTGGGAGGCTGAGGCGGGTGGGTCACCTGAGGTTGGGAGTTTGAGACCAGCCTGACCAACATGGAGAAACCTCGTCTCTACTAAAAATACAAAATTAGCCGGGCATGGTGGTGCATGCCTGTAATCCCAGCTGCTGGGGAGGCTGAGGCAGGAGAATGGCTGGAACCCGGGAGGTGGAGGTTGTGGTGAGCTGAGATCGCACCATTGCCCTCCAGCCTGGGCAACAAGAGCAAAAC
ENST00000426350.1	chr9	67017399	67030982	-	RP11-381O7.3-002	TAACATCCCTCGTCTGGCCAGCAGTGCAGTGGAGACTGAGTTCTGAAGCAGGCCTTTGTGAGCTTCCAATTGTGGACAAGATAAGGACCATTGCCCAGGCTGTCTATGGAGCCAAAGATATCGAACTCTGTCCTGAGGCACAAGTCAAAATAGATCGTTACACTCAGCAGGGTTTTGGAAATTTGCCCATCTGCATGGCAAAGACCGATCTTTCTCTGTCTCACCAACCTGACAAAAAAGGTGTGCCAAGGGACTTCATCTTACCTATCAGTGATGTCCGGGCCAGCATAGGTGCTGGGTTCATTTACCCTTTGGTCGGAAC
ENST00000464242.1	chr3	128208054	128216209	+	RP11-475N22.4-002	CGTCACCCCCTCCCAGGCCAGTTCAGGGCAGCGCCAAGGGGCCGCGGGCTCAGGCTGAGGCCTCCTCCTGCCTAGGCGTCTGGCGTCCGTTTGTCTGTCCGAGGCCTCAGCGCAGCTTACGATTCTTCATCAACTCGTAAAATGAGATCGCCGCGGAGCTCGAGCCTATTTGGCGTCTCCGGAGACTAGCAAGACCCTCTGAAAGACACCGCGTCCCCAGGGATAATCCCCCGTGTCCGGCAAAGCTGCCCCGCTCGAGCGCGAACCCTGGGACCCAGCGCGGGAGGCAGACCAGCAGCTGGCCGCTGGGCTGTGAACGCCAGGACCGAGCGGAAGCTTCCCGCCCGGCCGCGATCGGTGCCGCGGCTCTCAGGGAAGTGGCTACGCGCGTCCCTCGGG…
ENST00000400593.2	chr22	17082800	17129720	+	TPTEP1-001	TCCTGGTTTGGGCCCTGCTCATTTCTTTACTGCCTTCCTGCCTGCCCTTTTTGTGCAGGTGGATTCTTGCTCTGTCACCCAGGCTGGAGCGTAATGGCACAATCTTCGCTCACTTCAACCTCTGCCTTCTGGGTTCGAGCAATTCTCCTGCCTCAGCCTCCTGAGTAACTGGGATTACAGGCGTGTACCACCACATCTGGCTAATTTTTGTATTTTTAGTAGGGACGGTGTTTTACCATATTGGCCAGGCTGGTCTTGAGCTCCTGAACTCAAGTGATCCACTCGCCTCAGCCTCCCAAAGTGCTGAGATTACAGGCTT
ENST00000501079.1	chr11	10879805	10900823	+	CTD-2003C8.1-001	TCTTCATCTGACACTGTGGAGAGTTTCTAGGAATGAAACAGATATATGGCCTTGGGTCCCCTTTTTTTTTCTTTTTTTTTTTTTTAATAGAGACGAGCATCTCACTATGTTGCCTAGGGTAGTCTTGAACTCCTGGCCTCAAGCAATCCCCACCCGACTCCGCCTCTCGAAGTGATGGGATTACAGGCATAAACCACCACGCCTGGCCAGA
ENST00000496674.1	chr3	78316155	78343881	+	RP11-314M24.1-003	TCGTCCTGCTACAATGGTGGTTCCTTTATAGGATATTCATGATTCCCTACCTTGAATCAATGCCGCCATCTTCCTTTTAACTCAGGGACTATGAGATACACAGGTCTTCAATGCCAGTCACCTCATGGACTCACCACCTAGTTTATCAAGGAGAAGTTGATGCTGGGAGCAACTACAAAAATGAAGC
ENST00000427745.1	chr9	93719541	93727675	-	RP11-367F23.1-001	AAGCGGGCGGAGGCAGAGAAATCACAACATGCTACGAAGCGCTGGATCCAGACTATGGAAATGATGTTAGACAAAAAGCCAATTCGAGTGATTTTCTTTTTTGAGTTCAAAATGGATCATAAAGCAGCAGAGACAACTTGCAACGTCAACAATGCATTTGGCTCAGGAACTAC
ENST00000442329.1	chr2	179388220	179400579	+	AC009948.3-005	GTGCGAAATCCTGTCTTCGGTTTTGGAATTTTCATCCGCACAGACTATATCAGCCACGGATAGGATATGTGAGAATACCAGCATGTCAAGGCTGGGAATCATCCTTAGGCATCACCTAGCCAGTCCTGCCTCTCATTTTAAGATGCAGAGTGTTCATATGAGGAGAGACTTTCCCTTGTCTCCGTCATCTGTGATTTCACTTCCCTGACAGAAGACGAAGCTTCCATCTCAGATGTTTTCTTAAATGATGAAACAGCATACGCCTCTGTTCTTGTCAGCTCAGGGAAAACAGATCTGGGGACCTCTTCATCTCTGCGTTGGGAAGCATAGGTGGTATAATCCCCTCCTGTCACGTCCAACGTTGCATAGTCAGAAGCTTCGCCCTTGTAGTTGGTGCAC…
ENST00000567781.1	chr16	54033348	54048240	+	RP11-357N13.7-001	GAGCGGATCATGAGGTGAGGAGATCAAGACCATCCTGGCTAGTACAGTGAAACCCCATCTCTACTAAAAATACAAAAAATTAGCCGGGCATGGTGGCAGGTGCCTGTAGTCGCAGCTACTTGGGAGGCTGAGGCAGGAGAATGGTGTGAACCTGGGAGGCAGAGCTCACAGTGAGCCGAGATCGCGCCACGGCACTCCAGCCTGGGCCACAGAGCGAGGCTCCGTCT
ENST00000554436.1	chr14	62331597	62437031	+	CTD-2277K2.1-002	CTTTGATGCCCTGAGAGGGCATTTCTGCTGTATTCGGCTGCGGAGCTGCAGGCTCGACTGTGCAGCTTGCGGGAAATGGCCCACTGTGACTCATCTGCTGGACTATGAAGCCTTCTGTGGCTCCTCAGCCACCGATAAATGCCGCTCCCTGCAGTTACTGGGCCCAGAGGATCGTGTTTCTGTCACTGACTATAAGCGACTTCTGGATTCTGGGGCACCC
ENST00000451151.1	chr20	10084788	10199963	-	RP5-839B4.7-005	AAAACTGCATCGCAAAATGGAAGAAAGAGGGGGTCCCACTACTGTTTCAAAAGAGAGCCATGGAAGTCAAATGCTGAGGATGGTGGCATCATAGGATGAATGGAGCTGGGTTCTTGAAACACTGCCTGGAGGAAAGACAGCAAAAATGCCTCATGAATCCAACTGGACTGTTAGGATGCTCACCCTTGGAGACCAGCAACAATGTGTGCAGAAACCCAGGCCATGTGGAGAGGCCCCACATACGTGTCCAACTGAGGTCCCAGCTGACAGCTGGCATTGACATGTGAGTGAGACTCTGAACGTTCCAGCTGATGACAAGTACAGTTTGAGCGAGCTATCCCTGTTGGGCCTGTCAAAACTGCAGATTTCATGAAGAAAATAAGTGTTGTTGACTTAAG
ENST00000451618.1	chr21	47456965	47459721	+	AP001476.2-001	GTCTCCTTGTCAAGAACTTTGAGAGCCAGTTGCTAAACACAGATGTTATTTATTTATTTGAGACAGAGTCTTGCTCTGTCACCCAGGCTGGAGTGCAGTGGCACGATCTCAGCTCACTGCAGCCTTGGCCTCCCGGGTTCCAGCGATTCTCCTGCCTCAGCCTCCTGGGTAGCTGGGATTGCAGGTGGCCACCACGCCCAGCTAGTTTTTGTATTTTTAGTAGAGACGGGGTTTCGCCAAGTTGGCCAGGCTGGTCTCAAACTCCTGACCTCAGGTGATCTGTCAGCCTCAGCCTCCCAAAGTGCTGGGATTACAGGCGTGAGCCACCGCACCCGGGCT
ENST00000427619.1	chr2	235742958	235822028	-	AC010148.1-004	CTCCCAAGAAGCAGAGATCAGTCATGACTTTACAAGAAGAAGTTGAATTGCTCGAGTCTTGCTCTGTCATCCAGGCTGGAGTGCAATGTCGCCAGCTCGGCTCACTGCAACCTCCACCTCCCAGGTTCAAACGATTCTCCTGCCTCAGCCTCCCGAGTAGCC
ENST00000426528.1	chrX	102139341	102161086	+	LL0XNC01-237H1.2-001	TGGGATGTGATGCCTGATTCCAGTGAGTTCATAGAGCTGAACAAAAGGAGGCAGCAGATGGCTGAAATTCTGATCCGATGTGGCTGGTTAATGCATGATCTGAAAACCCCTGCACTGGTGATTTTGGGACAGATCTAGAATATACCAATAAATATATTAACATACCAAGTAGTCTAGGAGCAGCCACTGGGCGAACACCAAACCTTGCATCCCTGCTGCTGTCTCTGAGCTCAGCAGACACGTCTTTGCAGAAGAGTTCTATAATGGTGGTACAATGGTGCCCCCTCGTGACAGAAGCTTGAACTACAGCTTGAACATCGAGATGAAAATATACTGTCTACGTTGTTCAACACAATAGCTAATGGCAACTGTGGCAGTTGAACACCCGAAACGTGATGA…
ENST00000549140.1	chr12	74432865	74439608	+	RP11-711C17.2-001	GTTTCTCCCATAGCCAGGATTTACAGGTCCAGTAATCGAGGGGTGGAAGTGGAAGCGGCACCACTCACTATCACCCCTAGTGATCTACTAGCAAAATTTTTGCTTCCTGTTCCCATGACATTACATTCTGCTGGCTTAGAGGTCTTAGTTCCAGAAGGAGGAGTGCTGCCACCAGGAGACACAACAACAATGCCATAAAACTAGAAGTTAAGATTGCCATCTGGACACTTTGGGCTCCTCCTACCTTTAAGTCAACAGGCTAAGAAGAGTGTTACAGTGTTGGCTGGGGTGACTGGCCCAGACTATCAAGATGAAATCAGTCTACTACTCCACAATGGAG
ENST00000439050.1	chr2	162101249	162105561	+	AC009299.3-001	AATTTTAGATTATTAATGTTCCACCTAAAAGGATACTGTACACTTTTCATTGCCAATATGGGCTTTGAAGCTTAAATATCAACATTTTTATAGGAAATTTACCCATGTCAAATTTAAATATATTTGCTTATATTTCTTGGAAAAAAGATTTTGGATAACTATCAATTAAGCAGCCAATTCCATTTGGGGTGCAGAAAATTTTGAGCCCCTTGATAAGAAGGAACAAAATTTTTCCTCTAAATAACCAACTCTGGATCAGAAAAACTGAACTTTTCTAAATATTTATTATTAACAAAACTTTTTTTTGTCTGATTCCACTAGAAGCATTCTATGTTGTGAACACTATAAAGTTATCCTATGTTGTGAACACCATAAAGTTATGAGGGAAA
ENST00000429940.2	chr10	42970990	42990784	+	RP11-178A10.1-201	TTGTCTCTTGGGATCTGCCTTTTCACCAATAAAATATGAGGGCTGTTGGGAGCAGGCCCCCCCAAATCTGGCCATAAACTGTCCCCAAAACTGGCCATAAACAAAATCTCTGCAGCACTATAACATGTTCATAATGGCCATAACGCCCAAGTTGGAAGGTTGTGGATTTACAGGAATGAGGGCAAGGAACACCTGGCCTGCCCAGGGTGGAAAACCACTTAAAGGCATTCTTAAGCCACAAACAATAGCATGAGTGATCTGTGCCTTAAGAACATGCTCCTGCTGCAGTTAACTAGCCCAACATATTCCTTTAATTCAGTCCATCCCTTCGTTTCCCATAAGGGATACTTTTAGTTAATTTAATATCTATAGAAAGAATGCTAATGACTGGTTTGCTGT…
ENST00000499291.2	chr12	11700963	11717337	+	RP11-434C1.1-001	GACACGCCGCCTTTAAGAACTGTAACACTCACGCGAGGGTCCGCGGCTTCATTCTTGAAGTCGACAGAGTCTTGCTCTGTCGCCCAGGCTGGAGTGATGAGGCGCGATCATCACTCCACCTGGGCTCACTGCACCTCCGCCTCCCGGGTTCAAGCGATTCTCCTGCTTCAGCCTCCTGAGCAGCTGGGATTACAGAGTCCCTGTCATCCAGACTGGAGTGCAGTGGTACAATCCCGGCTCACTGCAACCTCCACCTCCTGGGTTCAAGCGATTCTCCTGTCTCAGCCTCT
ENST00000419746.1	chr2	179387553	179470132	+	AC009948.3-001	TGCTCAGTGTTTTCAATAGTAATGTTTTCTGAGTTTTGCAAAAGTTTCTGACCATGGAACCAAGTCATGGCAGGTACTGGACGACCAATGTACATAACATGAAGCCGAAGTGTGGAACCCACAGCTCCATAATATTTCTCTTTCAGTGGGTAACCAGGATGGAACTGCGGTGTTGCTTGCAGGAGAAGCTTACTACTGGTTTCTACTTCTCCAACCTCATTGGTGGCTATGCAGGCACTGTCTCCAGACTGTCTATATTCAACCCAGTATCCAAGAATTTCTTTACCACCATCACATTCAGGTTTCTCCCACTGTAGAGTGACACTATCTTTGGATATTGAAAGAATCTCAAGTTCTCCTGGTTGGCTTGGTTTATCTGAAATATTTTAAAATAATGAA…
ENST00000510145.1	chr5	101944859	102007263	-	LINC00491-004	AAAAGCGCAGTATTCGGGTGGGAGTGACCCGACTTTCCAGGTGCCGTCCATCACCCCTTTCTTTGACTCGGAAAGGGAACTCCCTGACCCCTTGCGCTTCCCGAGTGAGGCAATGCCTCGCCCTGCTTCGACTCGCGCATGGTGCGCGCACGCACTGACCTGCGCCCACTGTCTGGCACTCCCTAGTGAGATGAACCCGGTACCTCAGATGGAAATGCAGAAATCACCAGTCTTCTGCGTCGCTCACGCTGGGAGCTGTAGACCGGAGCTGTTCCTATTCGGCCATCTTGTC
ENST00000585086.1	chr17	37408915	37410550	-	RP11-690G19.3-001	AGTTTGAGAACAGCCTGGCCAACATGGTGAAACCCCATCTCTACTGAAAATACAAAATCCCAGCTACTTGGGAGGCTGAGGCAAGAGAATCACTTGAACCTGGGAGGCGGATGTTGCAGTGAGCCGAGATCACGCCACTGCACTCCAGCCTGGGCAACGGAGTGAGAC
ENST00000438238.1	chrX	137794268	137798779	+	RP1-260J9.2-001	GAAATACAAATGAGGAGTTTAGAGAAAAGCTAACAGAATAGGCTCTTTTCAGCCAGCCAGGCACAGTGGCTCACACCTGTAATCCCAGCATTTTGGGAAGCTGAGGCAGAAGGATCCCTTGAGCCCAGGAGTTCCAGGCTGCAGCAAGCTATGATCCTGCCACTGCATTCCACCCTGGGTGACAGAGTA
ENST00000440735.1	chr13	111635653	111642911	+	RP11-365P13.3-001	TTCGTTGCACTGCTAGACACGAAATTCCCATTGACGTCCTGCAGGAACTGCATGCTGCAGGTGTCCTGCCCTTCCGCCCACGAGTGCGCCATGTTTCAGCGGAGCGGCGTGTGGGAGAAGCCACGTCGTGTTGCACACGTCGGAGTTGAATGCATTTGTAAATCACTAAGTCAAGTAGGCTGGCTGCACTGTTCACATTTGTCTCTAAAAGTCTTCATCCCCAAAAGATACCATA
ENST00000511749.1	chr4	137047063	137060029	+	RP11-775H9.1-001	AGGAGATGACTGCATCATAGGGGCAGGTTTTTCCCATGCGGTTCTCATGATTGTGAATGGGTCTCACGAGATCTGATGGTTTTAAAAACGGGAGTCTCCCTGCACAAGCTCTCTCTTTGTCTGCCACCATCCACGCAGGATGTGACTTTCTCCTCCTTGCCTTCTGCCATGATTGTGAGGCCTCTCTAGTCATG
ENST00000559299.1	chr15	82245643	82288007	-	RP11-276M12.1-001	CAGTTCGAGCTTCCCGGCTGCTTTGTTTACCTAATCAAGCCTGGGCAATGGCGGGCGCCCCTCCCCCAGCCTCGCTGCCGCCTTGCAGTTTGATCTCAGACTGCTGTGCTAGCAATCAGCGAGACTCCGTGGGCGTAGGACCCTCCGAGCCAGGTGCCGGATATAATCTCGTGGTGCGCCGGTTTTTAAGCCGGTCTGAAAAGCGCAATATTCGGGTGGGAGTGACCGGATTTTCCAGAGTTT
ENST00000467896.2	chr3	171185872	171187422	+	RP11-185E8.1-001	GCTCATTGGTAGACAAAGGGTGAGGAGGTGACTGAAATTGGAACAGTGGAAGGACCCTTCACCAAAACCTGGAACTTCAGAAGAATGGCAGGGCTGAAAATGATTAGTGTTAATTCATTCCAGTTGTGTTACCCTACCCATAAGACTGCCTGAAGGAGCCTGAA
ENST00000550426.1	chr12	47599680	47609983	-	RP11-493L12.2-011	AGGAAGTGAGAAGAAAGAAACAGGGAAATGACAGAGTGTTGCTCAGTTACCCAGGCTGGAGTGCAATGGCATGATCTTGGCTCACTGCAGCCTCCACCTCCTGGGTTCAAGCGGTTCTCGTGCCTCAGTCTCCCAAGTAGCTGGGATTACAGACGAAATCTTGCTCTGTTGCCCAGGCTGGAGTGCGATGGCATGATCTTGGCTCACGGCAAACTCCGCCTCCCTGGTTCAAGTGATTCTCCTGCCTCAGCCTCCCGAGTAGCCGGGATTACAGGCATGTGCCACCATGCCCCGTTG
ENST00000584542.1	chr17	60885860	60913732	+	RP11-453A12.1-001	AAGAAGAATGATGGGGTTGGGTGCAGTGGCTCACATCTGTAATCCCAGCGCTTTGGAAGGCCGAGGTGGGAAGATCACTTGAGGTCAGGAGTTCAAGACCAGCCTGGCCAACATGGTGAGACCCCGTCTCTACCAGAAAATACAAAAATTAGCCGGGCATGGTGGTGCACGTCTG
ENST00000418420.1	chr2	14368997	14541082	-	LINC00276-001	CAAAGACATGGGATCAACCTTGATGCTGATCAATGGTGGACTGGATAAGGAAAATGTGGTACTTATACACCATGCAATACTATGCAGCCATAAAAAAAGAACAAAAGCATGTCCTTTGCAGGGACATGGATAGAGCCAGAGGCCATTATCCTAAGTCAATTAACACAGGAACAGAAAACCAAATACTGCATG
ENST00000440719.1	chr1	144326025	144340754	-	BX248398.1-015	CACTTGGCCTTCAGCCCCTGCCTCGGCCAGAGGTTTCATTTTTAACTGAATATTTACGAAAGCTGAAAGCGTGCGAGGGGGGTGGGGTGGAAATAGCGGCTGCTTCTTTTCCAAGGATTTATTTAATGGGGATGTGTTCAAGGCAAGACCGAATTCAGAAGGATATCGACGTCGTGATCCAGAAGTCCAGAGCTGAGGACTGCCTGTTTGCAGCT
ENST00000455011.1	chr6	141167094	141174061	-	RP3-460G2.2-001	CCCAAGAAGCCAGAGTCTCATTGTGTTGCTCAGGCTGGAATCCAGTGGCATGATCTCGGCTCAGTGCAACCTCCGCCTCCTGGGTTCAAGCAGTTCTCCTAGATCAGCATCAGCGTCCCGAGTAGCTGGGATTACAGGCACCCGCCACCATGCCTGGCTAATGTTGGTCAGGCTGGCTCGAACTCCTGACCTCAAGAGATCCACCTGCTTTGGC
ENST00000399152.2	chr4	172474150	172485418	-	RP11-97E7.1-001	GAAAAGTTGATATTTTCCAAGATAATTTAAAAATTATTGATGGAGTGTCACTCTGTCTCCCAGGCTGGAGTGCAGTTGTGCGATCTCGGCTCACGGCAACCTCTGCCTCCCAAGTTCAAGCAATTCTCCTGCCACAGCCTCCTGAGTAGCTGGGACTACAGGCATGAGAC
ENST00000415801.1	chr9	89563613	89616948	+	RP11-276H19.1-001	TAGAATGTCTAAGAGTTTATTTATTCAATTTGATTTTCTTTTTTTTTTTTTCTCCTGGAGACGGAGTTTCGCTCTTGTTGCCCAGGCTGGAGTGCAGTGGCATGATCTCAGCTCACTGCAACCTCCGGCTCCCGGGTTCAAGCAATTCTCCTGTCTCAGCCTCCTGAGTAGCTGGGATTACAGGCTCCCACCACCATGCCCAGCTAATTTTTGGTATTTTTAGTAGAGACAGAGTTTCACCATGTTGGCCAGGCTGGTCTCAAACTCCTGACCTCAGGTGATCCGACTGCTTTGGCTTCCCAAACTGCTGGCATTACAGGCGTGAGCCACTGCGCCCT
ENST00000458394.1	chr9	123606577	123607554	+	RP11-27I1.2-005	TTAAAAAAGGTTTCAATAAATTGCTTATACCTATGAAGAGATGCAAAAGAACCTTCAAAATAAAGCAAAGGACTTGAAGAAAGAGAAGGAAGACATGAAGAAGAGGATGTCATTTAGGTGAAGGTGATGGATACAGAATCTGAGTCTGAGGGGAGCCTGGTTGACAGAGAGACAAA
ENST00000420572.1	chr6	23016953	23177212	-	RP1-209A6.1-001	TGGCAAAACATGCGGCAAATAGGAAACCAAGGGACCTTTGACATTTAAGAAGTATATGCCCTAAGATTTCTACAGATCCTGAAATTCATCACTACGGCAGAATCACGCATCTTATGGATGGTGCTAAGTTTTTACAGTTGTCTTAGCCCCAGTGGTTCTCAAAGTGGGGTTCCTGGCCCAGCAGCAGCATCCCGCTAGGAACTTCTTAGAAATGCAAAGAAAACCAAGAATAAAATGACACCTGACAACCTTGCCAGCTCAGCACATCTGGAGGCA
ENST00000523748.1	chr8	35720024	35828183	+	RP11-473J6.1-001	AGCTGAGAATTCTAAACAGTAAAGAGTAGAGATGAGGTTTCACTATGTTGGTTGGGCTGGTCTCAAACTCCTGACTTCAAATGATCCACCTGCCTTGGCCTCCCAAAATGCTGGGTTTACAGGCGTGAGCCACCATGCCCAGCCACCACTGGCATTATGGAGTCTCACTCTGTCACCCGGGCTGGAGTGCAGGGGCAGGATCTCAGCTCACTGCAACCTCCACCTCCCGGGTCCAAACAGTTCTCCTGCCTCAGCCTTCTGAGTAGCTGGG
ENST00000418430.1	chr2	237968076	237994460	-	AC105760.2-001	AATATAAAGAAGTGCATGAATAAGAAAATATATGATATGAGTGATGGTTAATACTGACTGTCAACTTGATTGGATTGAAGGATGCAAAGTATTGATCCTGGGTGTGTCTGTGAGGGTGTTGCCAAAGGAGATTAACATTTGAGTCAGTGGGCTGGGAAA
ENST00000506460.1	chr4	80584914	80617991	+	RP11-452C8.1-001	GTGTCTGTGAATGCCATTATTTCATTCCTTTATATAGGTTCCCCAGTGAGGATTGTCAGGCCTCTGAGCCCAAGCTAAGCCATCATATCCCCTGTGACCTGCACGTATACATCCAGATGGCCTGAAGCAACTGAAGATCCACAGAAGAAGTGAAAATAGCCAGTTCCTGCCTTAACTGATGACATTCCACCATTGTAATTTGTTCCTGCCCCACCCTAACTGATCAATT
ENST00000563865.1	chr3	139397461	139401406	-	RP11-442N1.2-001	AGAAAGATCTGGCATGAGCACTATCTGTTCACTGTTTGTAAGAAAACACCTGGCCGGGCACGGTGGCTCATGCCTGTAATCCCAGCACTTTAGGAGGCCAAGGCGGGTGGATCACCTGAGGTCAGGACCAGCCTGGCCAACATGGTGAAACCTTGTCTCTTCTAAAAATACAAACATTAGCTGGGCGTGGTGGCGAGCGCTTGTAATCCCAGCTACTTGGGAAGCTGAGGCAGGAAAATCACTTGAACCTGGGAGGCGGAGGTTGCACGC
ENST00000511091.1	chr5	124165164	124165983	+	RP11-284A20.3-001	TTGCTCTGTTGCCAGGCTGGAGTGCAGTGGCGCAATCTCGGCTCACTGCAACCTCCACCTCCTGGGTTCAAGCGAGTCTCCTGCCTCAGCCTCCTGAGTATCTGGGACTACAAGCGCCCACCACCATGCCCAGATAATTTTTAGAGACGGAGTTTCACCATGTTGGCCAGGATGGTCTCGATCTCTTGACCTCATGAT
ENST00000448255.1	chr2	156868128	156881125	-	AC093375.1-001	TGGCTTGTTTCAGGTGGAGTGGATCTCAGTAATGCTTTCAGTAAACTAAGCTGACCACAGTGTGTAGGATGGATAAATACTAGTGGGGAAGGGCAAGACATGACCGGTGATCCTGGCAATCAAGATCAGTGCTTGAGATATTGTGCAGACCCTGAACTTGATGGATCAGCTGGCACCACCCAGATGGATAAACTGGCTCATCTGATCTTGTGGCACCCAACCCAGGAACTGACTCAGCGCAAGAGGACAGCTTCAACTCCCTATGATTTTATCTCCGACCCAACTGATCAGCACTCTTGACTCACTGGCCTTCCCCCATCTGTT
ENST00000453008.2	chr2	88927056	88931337	+	AC062029.1-001	CGGGAGGCTATTACCCGCATCAAAACCAGTGAACATTAAAAAAAATTTTTTTTTTAGAGAGAGGGTCTTGCTCTTTTGCCCAGGCTGGAGTGCAGTGGCTTGACCATAGTTCTCTATAACCTTGAATTCCTGCGTTCAAGCGATCTTCCTTCCTCAGCTTCCGGAGTAGCTGGGACTACAGATGCGTGCCACCATGCCAGGC
ENST00000426475.1	chr2	171627622	171634658	+	AC007405.6-001	TTGAATCAAACGAAGCAATGTCAGAGTAAGAAGATGTCTTTGATTGTGCAGCTGATCTCTCCCATGCCTTTTAAGCAATTAGAACTAGATAATGCAGCCATTTGTCACCCAATTAAATTTGAAAGGCCAGAAATGCATGGATTAGCACTTCAGCTTTTGCTGCAGTCAAAGCAATTGTTACTATAGATAGAAGGACAGTTAAAATGAAAAATGAATTTTGATAAAAATGCAGAAGTATAGATAATATTCACTTCTACTTTTTAATGCTTAAACACCCTGTATTCTGTATTTTACTTGTA
ENST00000416689.1	chr1	43424774	43442099	+	RP5-848E13.3-001	AAAGAATGGGGGCTTGGGGCCTGAGCGCAGTGGCTCATGCCTGTATTCCCACCACTTTGGGAGGCCAAGGTGGGTGGATCACCTGAGGTCAGGAGTTTGAGACCACCCTGACCAACATGAAACCCCGTCTCTACTAAAAATACAAAAAATTAGCTGGGTGTTGTGGTGCGCACCTGTAATTCCAGCTACTCGGGAGGCTGAGGCAGGAGAATCACTTGAACCAGGGATGCTGAG
ENST00000506645.1	chr4	142240603	142244716	-	RP11-362F19.1-002	ACCAGCATTGATACTCCATCACTTATGTACTGCATCAAGCCGTCCTCAGAGGTGAGGAAGGTGCTGTCAAGACTAGAAGCATGTGTCCCTCTCTCCATTGCAAGATGGGACATAGAGAGGAGAAAAGTGGCAGACAGAAGGCTAATCTCAACTGGAAACCAGAAGGCTAGAAATCTTACTGATGTGATGTCCAGGGATACAGAGCATATGAAGGATGCAGAGAGTGGGTCAAATGGAAGGAATGTAGCAAAACATGTAAACTTGAGTAAGTATTTGATCTCTTTGAGCCTATGTTTTTCAATATTTGGATTCCAACAGCCAGCTCAG
ENST00000556405.1	chr14	45232359	45252032	-	RP11-398E10.1-001	GAGATTTAACACTTATGCCAGTATCTGCTGGCCAGGCTGGAGGGCAGTGGCAATCATAGCTCACTGTAGCCTTGAACTCCTGGGCTTAGGTGTTCTCCTGACTCAGTCTTCCAAGTAGCTGGAACTACAGGTGTGTGCCACCATGCCTGGCTAATTTTTTAAATCTTTTGCAGAGATAGGGTCTTGCTATGTTGCCCAGACTGGTCTCCAACTCTTGGACTCAGACGAGGTTTTGCCATGTTGCCCAAGCTGATCTCGAACTTCTTGGCTCAAGTGATCTGCCTGCCTTCCAAAGTGCTGGGATTACAGGCATGAGCCACCAAGCGCAGCCA
ENST00000558499.1	chr15	96897618	96933952	+	RP11-522B15.3-002	TGTCACAAGTAAAATACTCCCTACAGACCAGGTAAATTCATACAAACCCAACAGACTATGCTTTTTTTTTTTTTTTTTTGTGAGACAGGGTCTCTCTTCTGTCACCCAGGTTGGAGTGCAGTGGCGCGATCATGGCTCACTGCATTTTTGACTTCCATTGCTCCTCCTACCTCGGCTTCCCAAGTAGCTGGGACTACACGCATGTGCCACCATGCCTAGTGAATCTTTTGTATTTTTAGTAGAGACAGGGTTTTGCCATGTTGTCCAG
ENST00000503987.1	chr4	68284259	68286772	-	RP11-584P21.2-004	GCATGAGCATCATTTGAGAAGACCTGCTGCATCATCCCTATCAATAAGGCTTAGAGACGGGTTTTCACCGTGTTAGCCAGGATGGTCTCGATCTCCTGACCTCGTGATCTGCCCAGTCGGCCTCCCAAAGTGCTGGGATTACAGGCGTGAGCCACCGCACCTGGCCACTCTT
ENST00000573819.1	chr16	49488139	49491180	+	RP11-189E14.3-001	GCAAGACCCCGTCTCTACAAAAAAATTCAAAAATTAATCAGGCATGGTGATGCATCTTTGCAATCCCAGCTACTCAGGAGACTGAGGCAGGAGGGTCACCTGAGCCCAGGGAGGCCAAGGCTGCAATGAGTTCTGATCATGCCATTGCACTCCAGCCTGGGTGAGTTAG
ENST00000413603.1	chr10	2047666	2056542	-	RP11-69C17.1-003	GATCTCGGCTCACCACAACCTCCGCCGCCCAAGTTCAAGTAATTCTCCAGCCTCAGCCTCCCCAGTAGCTGGGACTACAGGCATGTGCCACCATGTCCAGCTAATTTTTGTATTTTTAGTAGAGACAGGGTTTCACCACGTTGGCCAGGATGGTCTCGATCTCTTGACCTTGTGATCCACCTACCCCAGCCTCCCAAAGTGCTGGGATTACAGGCGTGAGCCACCGTGCCTGGCCCTGG
ENST00000505289.1	chr4	134015014	134070268	-	RP11-9G1.3-001	ATTTTATTTTATTTTATTTTTGCTTTTTAAAAAAAATTTTTTTGAGACGGAATCTCGCTTTGTTGCCCAGGCTGGAGTGCAGTGGCACAATCGCGGCTCATTGCAACCTCCACCTCCTGGGTTCAAGCAATTCTCCTGCCTCAGCCTCCCGAGTAGCTGGGACTACAGGTGGGCACCACCACGCCCAGCTAATTTTTTGTATTTTTAGTAGAGAATGGGGTTTCACCATGTTAGCCAGGATGGTCTCGATCTCATGACCTCATGTTCCACCTGCCTCGGTCTCCCAAAGTGCTGGGATTACAGGCGTGAGC
ENST00000504074.1	chr12	67606	69138	+	RP11-598F7.1-001	GCTTCATGAAGTCTTTCCTGACCCCCGATGCTGCTGACTATAGAGACAAAGTCTCACTATGTTGCTCAGGCTGGTCTTGAACTCCTGGCCTCAAGCGATCCTCCCACCTTAGCCTCCCAAAGTGTTGGGATTATAGACATGAGCCACTGCACCTGGCCA
ENST00000562842.1	chr16	23464327	23468927	+	CTD-2270L9.4-002	TCTTCCGGAAGTCGTTGGCCGTTACCATAGTGACTGCAGGCGTCCGGAGCGCTGAGCAGAGTCCCAGCTGCTAGGGAGGCTGAGGCAGGATTGCTTGAGCCTGGGAAGCGGAGGTTGGAGGAAGCCGTGATTGTACCACTGCATTCCAGCCAGGGCAACAGAGCAAGACTCCATCTCAAAAATAATTG
ENST00000445039.1	chr1	53793920	53802890	+	RP4-784A16.5-001	CTATGTCTTCCTCATCTTTGTCTTCAGAGGATAAATACAAGGCCTGACACATAACAAGCATGAGACGGAGTCTCCCTCTGTTGCCCAGTCTGGAGTGCAGTGGTGTGACCTCGTCTCACTGCAGCCTCCACCCCCCAGGTTCAAGCAATTCTCCTGCTTCAGCCTCCCAAGTAGCTG
ENST00000573268.1	chr16	4296566	4303780	-	RP11-95P2.1-002	CCAACATGATGAAACCCCATCTAAAAATACAAAACAATTAGCCGGACTGTAGTGGTGCACGCCTGTAATCGCAGCTACTCAGAAGGCTGAGGCAGGAGAATTGCTTGCATCCAGGAGGTGGAGGTTGCAGTGAGCTGAGATCACGCCATTGCACTCCAGCCTAGGCGACAG
ENST00000557993.1	chr15	41576228	41580723	+	OIP5-AS1-007	TTCATCTCAAAAACAAAATTCTGAACTCAGGACTTGGCAAGCTGAAGTGCAATGGCGCAATCTCAGCTCACTGCAACCTCCGCCTCCCGGGTTCAAGCGATTCTCCTGCCTCAGCCTCCTGAGTAGCTGACATTATAGGCACCTGCCACCACGCCCAGCTAATTTTTGTATTTTTAGTAGAGATGGGGTTTCACCATATTGGGCAGGCTCGTCTTGAACTCCTGACCTCGTGATCCGCCCACCTTAG
ENST00000323689.9	chr3	149695884	149697142	+	RP11-651P23.5-001	CTCTTCGCTCACTCTCTCCCTCCCGCTCCACCATGTGAAGATTGTGCCTGCTTCTCCTTCACCTTCTGCCATGATTGTAAATTTCCTGAGGCCTCCCCAGCCATGCCTCCTGTACAGAGACTGTGGAACTGTGAGTCAATTAAACCTCTTTTCT
ENST00000523246.1	chr8	9107049	9183486	+	RP11-115J16.1-002	TTCTTGGTTACAAAAACCTCTTCCTTCTTTAATCCGGTGTCTGAGGAGTTTTGTTTGCGACTCGTCCTGCTACATTTCTTGGTTCCGTGACCGGGAAGCGAGGTGATTGAAGGACGGTCGAGGCAGCCCCTTAGGCTGCTTAGGCCTGCCCTGTGGAGCGTCCCTGCAAGGGACTCTGGCCAGCTTGAGCGACGGGCATCCTGAGAGCGCTCCCGGGTAGGCAATTGCCCTGGTGGAACACCTCGTCAGAGCAGTGTGTGGCAGGCCCCCGCGGAGGATCAACGTGGTGGCTGAACACCGGGAAGGAACTGGC
ENST00000427035.1	chr10	80760240	80763560	-	RP11-481G8.2-001	CGGGGTCTCTGTCACCCAGGCTGAGTGCAGTGGTGTTATCAAACTCACTGCAGCCTCAATCTCCCAGGCTCAAGCAATCCTCCCACCTCAGCCTCCCAAGGAGCTGGGACTACAGGCATGCATCACCATGCCCAGCTAATTTTTTTGACTTTTTGTAGAGATTAGGTCTTGCTATGTTGCTCAGGCTGGTCTTGAACTCCTGGACTCAACTGATCC
ENST00000436054.1	chr9	74920351	74958126	+	RP11-63P12.6-001	GATGAAGAAACTGACATCTGGAGAAGTTGAAGTAATTTGCACAAAGATTCACTTGGCTAACGGAGTTTTGCTCTGTCACCCAGGCTGGAGTGCAATGGCCCGATCTCGCCTCACTGCAACCTCCACCTCCCGAGTTCAAGAGATTCTCCTGCCTCA
ENST00000515617.1	chr12	54452037	54516018	+	RP11-834C11.3-001	AGACAGAATCTCATTTTGTAGCCCAGACTGGTGCACAGTGGCATGATGTCAGTTCACTGCAACCTCCGCCTCCTGGGTTCAAGCAATTCTCCTGTCTCAGCCTCCCAAGTAGCTGGGATTACAGGAGTGTGCCACCGTGTCCAGCTAATTTTTGTATTTTTTAGTAGAGATGGGGTTTCACCATGTTGGCCAGACTGGTCTCGAACTCCTGGCCTCAAGTGATCTGCCTGCCTCAG
ENST00000499871.2	chr5	43014835	43018913	-	CTD-2201E18.3-002	CGCCATTCTCCTGCCTCAGCCTCCCGAGGAGCTGGGACTACAGGGACCCGCCACCACGCCCGGCTAATTTTTTTGTATTTTTAGTAGAGACGGGGTTTCACCGTGTTAGCCAGGATGGTCTCGATCTCCTGACCTCCTGATCCGCCCGCCTCGGCCTCCCAAAGTGCTGGGATTACAGGCGTGAGCCACCGCGCCCGGCCGGTA
ENST00000517380.1	chr8	134787793	134789595	-	CTD-2309H9.3-001	CTAAAAATGGGCCAGGCACAGAGGCTCACACCCGTAATCCCAGCGTTTTGGGAGGCCCAGGCAGGAGGGTCGCTTGAGCCCAGGAGTTTGAGAATAGCCTGGGCAACATAGTGATAACCCTCCATCACTACAAAAAATCAGAAGGGTGTGGTGGTGCACACCTGTAGTCCCAGCTACAAGGGAGGCTGAAGTGGGAAGATCGCTTGAGCCCAGGAGTTCAAGGTTGCATGAAGGAGTTCAAGGTTGCCATGATCACACCACTGCACTCCCGCCTGGGCTAC
ENST00000562218.1	chr16	46737280	46737937	-	RP11-480G7.1-001	ACTCACTGTTTTCCAATAACTGAAGTATCCACTTTTACATGTATTAAAATTAAATAAAATTAGAAATTCAGTTCTGCAGTTGCACTAGCCACATTTTAAGTGTTTAATAGCCACACGTGGTTAGTGGCATCTATATTGGACAGGGCAGATCTAGAGAGAATCCTGTATCTAACAATTTTAATTTTTTTCCCTTTATGCTGTTATTCCTTACCTAGAGAAACAATTTCCCTCCAAAGTTCCTTTGAGGGGTCTGTTTAGGCCAGGCCAACACAAGTGACCTATGTGGATTTTAGCATCCTTTTTTTGAAATTTGAGGTTTTATGAAGCTTGAGTTTTTCTGGATATTTTTAGTAATTTGCTGGTGTGTACTTAGCTCAAATACTTGATTGCAACTGTGTT…
ENST00000540922.1	chr2	239840997	239847965	-	AC114788.2-201	CTACCCCTAAGAGAGCATTTTGAAGTTGAAGCTCAACTTAAAATATTTGTGCCTATTTTTGAGACAGGGTCTTGCTCTGTCACCCAGGCTGGAGTGCAATGGCACCATCTCAGCTCACTGCAGCCTCGACCTCCCAGGCTTGAGCAATCCTCTCACCTCAGCCTCCTGAGTAGCTGGGACTACAGGCATGCACCACCACACTTGGCTAATGTGTGTATGTGTGTGTGTGTTTGTAGAAATGGGGTTTTGCCCTGTTGCCCAGGCTGGTCTCAAACTCCCGAACTC
ENST00000444184.1	chr9	132250823	132266553	+	RP11-492E3.1-002	GCAGATGGTTCCAGAACTCAGAATTTTCCCAGTTGTAGAAAGATGGGGCCAGGTGCAGTGGCTCACGCCTGTAATCCCAGCATTTTGGGAGTACAAGGTGGGCGGATCACCTGAGGTCAGGAGTTCGAGACCAGCCTGGCCAACATGGTGAAACCCTGTCTCTACTA
ENST00000577439.1	chr18	5240988	5246507	+	RP11-835E18.2-003	AATAAAAAAGAATTCTGATTGGGTGCAGTGGCTCACACCTGTCATTCCAGCACTTTGAGAGGCCAAGGTGGGCAGATCACATGAGGCCAGGAGTTCAAGACCAGCCTGGCCAACATGGCAGAAACCCCATCTCTACTAAAAATACCAAAATTAGCCGGGCATGGTGGAACACACCTGCAATCCCAGCTACTCGGGAGGCTGAGGCAAGAGAATCGCTTGAACCTGGGAGGCAGAAGTTGC
ENST00000526807.1	chr4	39654823	39668264	+	RP11-539G18.2-002	TGAGACAAATTCTGGCTCTGTCACCCAGACTGGAGTGCAGTGGTGCCATCTTGGCTCACTGCAACCTCCACCTCCGAGGCTCAAGCAATTCTCTCACCCCAGCCTCCTGAGTAGCTAGGACCACAGGTGCTCACCACCACGCCTGGTTAACTTTTGTGTTTTTTGTAGAGATGGGGTTTTGCCATGTTTCCTATGCTGGTCTGGAACTCATGAACTCAACAGATTGTCCCACCTCAGCCTCTCAAAGTGCTGGGATTACAG
ENST00000564442.1	chr1	92864530	92867613	+	RP5-1014C4.3-001	TTTACGGAGGGGATCCTGGTTGGAGTCAGAGTATACCTTGGTTTGGTTTTGTGGGGTTTTTTGAGACAGGGTCTCACTGTCACCCAGGCTGGAGCACAGTGACAGTCATAGCTCACTATAGCCTCAGACTCCTGGCCTCAAGCGATCCTCCCACCTCAACCTCCAGAGTATCTGGGACTATAGGCACGTACCACCATAC
ENST00000555426.1	chr14	76669599	76673228	+	RP11-361H10.4-001	TCTCAATGTGTGGTCCCTAGGCCAACAGCATCAGCACATCTTGCCCTCACCAGACCTACTGAATCCGAAACTCCCAGCGCAAGGCCCAGCAGTCTTCAACAAGCCCTCCAGGGGTCTTTGGTGCATGCTCAAGTTTGAGAACCATAGGCTTTGCCACGGTTAAAAAGATGTTTTAATGGACTGGTCTCCTCCTAAGCTCTGAGGTGCTCTCATATTCCCTCC
ENST00000508313.1	chr4	170838911	170897053	-	RP11-205M3.3-001	GTCAGTATGTTCAGTTTTTTGTCCCCCATTTTAAAGTTAGGCTGGGCGCGGTGGCTCACGCCTGTAATCCCAGCACTTTGGGAGGCCGAGGCAGGTGGATCACCTGAGGTCAAGAGATCGAGAGCATCCTGGCTAACACGGTGAAACCCTGTCTCTACTAAAAATACAAAAAATTAGCCGGGCACGGCAGTGGGCACCTGTAGTCCCAGCTACTCGGGAGGCTGAGGCAGGAGAATGGGGTGAGC
ENST00000443243.1	chr22	18512150	18520734	+	XXbac-B476C20.17-001	TTTTGTTTTGTTTGTTTTTGAGACAGAGTCTCATTCTTATCACCCAGGCTGGAGTACAGTGGCATGATCTCAGCTCACTGCAACCTCTGCCTCCCATGTTCAAGCGATTCTCCTGCCTCAGCCTCCCAAGAAGCTGGGATTATTGGCATGCGCCACCACACCAGGCTAACTTCATATTTTTAGTAGAGATGGGGTTTCACCCTGTTGGCCAGGCTGGTCTTGAACTCCTGACCTCAGGTGATCCACCTGCCTCGGCCTCCCGAAGT
ENST00000568033.1	chr15	28964522	28983577	-	RP11-578F21.6-001	GTCCTCTCTGCAGGCCCTGCCGAAGCTCCCCCTGGTTTCCCGCAGCGATCCCGCGCAGGGCTGAAGCAGTGCCTACTCAATAGAACCAGTCATCGTGCAAAGAAATGCCACCTGACTCAAAGGCAAAGCCAGAGTGCAGCTTGGAGCAAAGAAG
ENST00000537192.1	chr12	5399645	5487520	+	RP11-1038A11.3-002	TACCTAATCAAGCCCGGGCAATGGCGGGCGCCCCTCCCCCAGCCTCGCTGCCGCCTTGCAGTTGGATCTCAGACTGCTGTGCTAGCAATCAGCGAGACTCCGTGGGCATAGGACCCTCCGAGCCAGATATATTGTTGTTTATAATTGCACTCCTGTGTCCTTACAGGCCACTTCCTCTTTCTCTCTCTCTGTGATCTCAGGCATGTT
ENST00000436880.1	chr1	198869146	198906558	-	RP11-31E23.1-003	CGGCATGAAAACAGGGATTCTGCACCTGCATCATGGACAGTCTGGCAAAAGCCTCTGCTCTGCCTCCGGGGACAAGAAACTAGAGCAAATAACCGTTTTGAAATTAGATCCTGGCAAAATTACCAACAATCAATGATGGAAACTGAAGGGAGATTGATTTAAATCTTCAATGACAGTTGTACAGAAGTTGAAGAAACACGTCATCTTTCCAAAGAAGAGTGAGTAGCTTGGTTGGTGGTACCCT
ENST00000520259.1	chr8	71383368	71397922	+	RP11-333A23.4-001	GACCTCCCTGGCCCGCCATACGCCGATCCTGAACCTACGAAAACCCAAGACTGCGGGCACGGTGGCTCATGCCTGTAATCCCAGCACTTTGGGAGGCCGAGGCGGGCAGATCACGAGGTCAAGAAGTCGAGACCAGCCTTGCTAACATGGCGAAACCCTGACTCTACTGAAAATACAAAAATTAGCTGGGCGTGATGGCGTGCGCGCCTGTAGTCCCAGCTGCTCGGGAGGCTGAGGTAGGAGAATCGCTTCAATCCGGGAGGTGGAGGTTGCGGTAAGCAGAGATTGCGCCACTGCACTCTAGCCTGGCGACAG
ENST00000427428.2	chr3	50242678	50252189	+	SLC38A3-008	AGAGCGAACCGCACCGGCCCGAGCGGAGCGCCGCACGTTCCCAACCGCGAGGCCAGGTGGGGTCTCACTCTGTTGCCCAAGCTGGAGTGCAGTGGCACAATCTCGCCTCACTGCAACCGCCGCCTCCCAGGCCCAAGCAATTCTCCCACCTCAGCCTTCTGAGTA
ENST00000521815.1	chr8	128197879	128215467	-	RP11-255B23.4-001	TAGAACCCTGCTGGTACCACCTGCTTACTGCATGCTTCTGATGTGAGTTCAGGAGAAGACACTGGCAAGGACAGCAAAGAACAGGAGAACACTCTAGCTTCCCTGATAGCATTCAAGGTGCTGTCCAAACTGACTGTGATGGCACCCTCCAGACAGACAGCGATGCCACATGTTCAAGATGGCAGAATCACTATCAGCTTCAATTCCTGAATGACTGCAGAGCAAAATTTCTTACCTGCAACATACACTCTATTTTCAGCCTCC
ENST00000482985.1	chr10	81420644	81436855	+	RP11-506M13.3-002	GACAAGTATCAAACATCTTTCCTGTGAAAAATTCCCTCTCCTAGTACTTTAGTTCTGTGGATCCAAAATTTATAGCATTCTTCTACCACCACAGGGGCTCATATGACATTAACAGACAAGACACTTTTCAGAAAGACAGGTTGTTCTTTTGGGCCACAT
ENST00000523121.1	chr8	102273768	102275131	-	KB-1410C5.2-001	GGCCGGAAGTGGAGCCGAAAGTTGAGACTAGAGACCAGGCGCAGTGGCTCACGTCTGTAATCCCAGCACTCTGGGAGACTGAGGCGGGCAGATCACGAGACGGAAGTTTCACTCTTTTTGCTCAAGGTGGAGTGCAATGGCGCGATCTCGGCTCACTGCAACCTCCGCCTCCCGGATTCAAGCGATTCTCCTGCTTCAGCCTCCTGAGTA
ENST00000422683.1	chr2	103726216	103792718	-	AC073987.1-001	AAAACAGCATGAAAAATTTTGTTACATTAGGATGCAAAAAGGGCGTGGTGGCTTATGCCTGTAATCCCAGCATTTTTGGAGGCTGAGGCAGGAGGATCATCTGAGGTCAGGAGTTTGATACCACCGTGGCCAACATGGTGAATCCCTGTTTCTACTAAAAATACAAAAAATTAGCTGGGTGTGGTGGTGCATGCC
ENST00000501440.1	chr8	142400038	142402674	-	CTD-3064M3.4-001	ATTTTAATTCTTATTTTTTAAATGTTTAGCTTAAGGCCGGGCACAGTGACTCACACTATAATCCCAGCAATTTGGGAGGCTGAGGCGGGAGGATCACTTGAGCCTAGGAATTCAAGACCAGCCTAGGTAACATAGTGGGACCCTATCTCTACAAAAAATAAAAAATTAGCCAGTCATGGTGGCATG
ENST00000428818.1	chr22	28315444	28320951	+	TTC28-AS1-015	TCAGCTTTGGTCCCTCGGGGCGTCTGGGCAGCCTACGCTTTCCGACTATGGAAATGATATTAGACAAAAAGCAACTTCAAGTGGTTTTCTTATTTGAGTTCAAAATGGGTCATAACGCAGCAGAGATAACTTGAAACATGAACAGCGCATTTGGCCCAGGAACTACTAACGAACATACAGGGCAGCTGTGATTCAAGAAGTTTTGCAAAGCAGACTAGAGCCTTGAATATGAGGAACACAGTGGCCAGCCATTGGATGCTTCACTTCTTGAAGCATCTTGACAGCTTTTTGCAGGTGAAATGCTTCCACACCAGCAGGATGCAGAAAAATGCTTTCCAAGAGTTTGTTGAATCCAGAAGCATGGATGTTTATGCTGCAGGAATAAACAAATTTATTTCT…
ENST00000548280.1	chr14	28787346	28887818	+	CTD-2591A6.2-001	CGTAAGACCCTCCGAGCCAGGTGCGGGATATAATCTCGTGGTGCACCGTTTTTTCAGCCCGTCGGAAAAGCGCAGTATTCAGGTGGGAGTGATCTGATTTTCCAGGTGCCGTCCGTCACCCCTTTCTTTGACTGGGAAAGGGAACTCCCTGACCCCTTGTGCTTCCCAAGTGAGGCAATGCCTCACCCTGCTTCGGCTCGCGCAAGGTGCGTGCACCCACTGACCTGCGCCCACTGTCTGGCGCTCCCTAGTGAGATGAACCCGGTACCTCAGATGGAAATGCAGAAATCACCGTCTTCTGGCGTCGCTCACGCTGGGAGCTGTAGACCGGAGCTGTTCCTATTCGGCCATCTTGG
ENST00000527528.1	chr11	96461316	96584822	+	RP11-360K13.1-001	CTTTGTGGATTCCAAGACATCCTCACAGAATGGAGTCTCTGTCGCCCGGCTGGAGTGCAGTGGTGCAATCTCGGCTCACTGCAACCTCCGCCTCCTGGGTTCCAGCGATTCTCCTGCCTCAACCTCCTGAGTAGCTGGGACTACAGGCATGCACCACCATGCA
ENST00000584958.1	chr17	27679086	27731118	+	RP11-296K13.4-001	CCTCCCACCTCAGCCTCCTAAGTAACTGGGACTACAGACAGGGTCTTGCTCTGTCACCCAGGCTGGAGTGTAGTGGCACAATCACAGCTCACTGCAGCCCTGACCTCTTACACCGAAGCAGTCCTCATACGTCAGCCTCCCAAAGTGCTGGGATTACAGGTGTGAGCCACCATGCCTGGCCTAGATT
ENST00000425602.1	chrX	149115588	149121270	+	RP13-507I23.1-007	GGTTTCACTTTGTCACTCAGGCTGGAGTGCAGTGATGTGATCATAGCTTTCTGCAGCCTTGACTTCCGGGCTCAAGTGATCCTCCCACCTCCGCCTCCTTAGTAGCTAGGACCACAGGCATGCACCAGCACACCCAGCAAATTAAAAAAAAATTTTTTTTAAAGATGAGATCTCACTATGTTGCCCAGGCTGGTCTGAAATTCCTGTCCTCAAGCAATCCTCCTGCCTTAGCCTCCCAAAGTGCTGAGATTACAGGCATGAGCTACCATGCCTGGCCTAA
ENST00000510941.1	chr4	59713332	59849820	-	RP11-506N2.1-001	TACTGCCATACTTGAGGTGGAGATGGCGTTTCTCAGCCAGTATCGTACTGAATAGGCAAAAGCTGGAAGCAGTCCCTTTGAAAACCAGCACAAGACAACGATGACCTCTCTCACCACTCCTATTCAACATAGTATTGGAAGCTCTGGCCAGAGCA
ENST00000493214.2	chr3	153102897	153480315	-	RP11-23D24.2-001	AAGTGATGGAACTAGGATGCAACTCTCTGGTGTGAGTGCCCCACTCTGAGAGATGGAATCTCGCTCTGTCACCAGGCTGGAGTGCAGTGGCATGATCTCGGCTCACTGCAACCTCTGCTTCCAGGGTTCAAGCGATTCTGCTGCCTCAGCCTCCCAAGCAGCTGGGAC
ENST00000447183.1	chr1	63624753	63782901	-	LINC00466-001	AAGTAGAAGCTCAGTGTTTCATAGATGAAGACTGGGGAGATTGCAAAAGACCCATCCAGAGTCTCACTTTGTCGCCCAGGCTGGAGTACAGTGGTGCGATCTTGGCTCTCTGCAACCTCTGCCTCCCAGGTTCAAGTAATTCTCCTGCCTCAGCCTCCCGAGTAGCTGGTACTAC
ENST00000481334.1	chr3	148029933	148117743	+	RP11-501O2.5-002	GGGTAGAGGCTATATATACAGTGATGCCCATCTACCCCTGAGATCTAAAAATCTAAGATGAAAACGAGCACACAGTCTTGGCAGCATTGGGGTAACAGACTATGAAAGAAGAAATCAGATTGGAAAATTCAGTATATCAATGAAGAAAATAATCACTCAAGGAGAGGAATAAACAGCAAA
ENST00000377512.1	chr9	65487272	65494248	-	FAM74A4-001	TGCAGTCTGGACTGTCAGGAACAAAAGTGAAAGAGAGACGTCATCAAGGCCGGGCGCGGTGGCTCATGCCTGTAATCCCAGCACTTTGGAAGGCCAAGGAGGGCGGATCATGAGGTCAGGAGTTCAAGACCAGCCTGGCCAATATGGTGAAACCCTGTCTGTCTCTACTAAAAATAAAAAAATTAGCCAGGCGTGGTGGCAGGCACCTGTAATCCCAGCTACTTGGGAGGCTGAGGCAGAAGAATCACTTGAACCTGAGAGGCAGAGGTTGCAATAAGCCAAGATTGTGCCATTGCACTCCAGCCTGGGAGACAAAGCGAGACTCCATCTCAAAAAAAAAAAAAAAAAAAAGAATGA
ENST00000416366.1	chr7	65855117	65858716	-	LINC00174-004	GGCGGGGGTCGGCCAGCCGCCCCGTCCGGGAGGGAGGTGGAGGGGGTCAGCCCCCCTTCCGGCCGGCCGCCCCGTCCGGGAGGTGAGGGGCGCCTCTGCCCGGCCGCCCCTACTGGGAAGTGAGGACCCCTCTGCCCGGCCAGCCGCCCCGTCCGGGAGGGAGGTAGGGGGGACAGCCCCCCGCCCGGCCAGCCGCCCTATCCAGGAGGTGAGGGGCGCCTCTGCCCGGCCGCCCCTACTGGGAAGTGAGGAGCCGCTCTGCCTGGCCAGCCGCCCCGTCCGGGAGGGTGGTGGGGGGTCAGCCCCCGCCCGGCCAGCCGCCCCATCCGGGAGCTGGATCTACCATGAAAGACTTCAGAGTCCAGGAAGAGAGACTGACTGGGCAACATGTTATTCAG
ENST00000472943.1	chr3	156465134	156534823	-	RP11-392A22.2-001	GGACTTTTTTTTTTTTTTTGACAGAGTCTCACTGTGTCACCTAGGCTAGAGTGCAGTGTGCAGTCTTGGCTCACTGCAGCCTCAATCTCCCAGATTCAAGAGATCCTCCTGCCTCAGCCCCCTAAGTAACTAGGATTACAGGCACGCACCACCACACCAGGCTAATTTTTGTATTTTTTGTGGAGACGGTCTTTCACTGTGTTGCCCAAGCTGGTCTTGAACTCCTGAGCTCAGGTGATCCACCTGCCTCAGCCTCCCAAAGTGCTGGGATTACAGGCATA
ENST00000457348.1	chr1	203267885	203274437	-	RP11-134P9.1-001	TTACATCCCTGAGGACACTTTTTGAGATAGGACTTTGTTTGTTTGTTTGTTTGTTGTTTTTTGTTTTTTTGAGACAGAGTCTCGCTCTGTCTCCCAGGCTGGAGTGCAGTGGCATGGTCTCGGCTCACTGCAACCTTCACCTCCCAGGATCAAACGATTCTCCTGCCTCAGCCTCCTGAATAGCTGGGATTACAGGTGCATGCCACCATGTCCAGCTATTTTTGTGTGTGTGTGTGTGTGTGTGTGTGTGTGTGTATTTTTAGTAGAGATGGGGTTTCATCATGTTGGTCAGGCTGGTCTGAAACTCCTGACCTCGTGATCTGCCCTCCTCAGCCTCCCAAAGTGCTGGGATTATAGGCGTGAGCCACCGGGC
ENST00000436506.1	chr2	162101265	162103965	+	AC009299.3-002	GGAAGCGTGGGGAAGGGGAAAGGAGAAAGCCAGGTTAACTACGTCAGGATTAATGTGTTCCACTTCTGCTGCCTGAGAAAATGGAGAAATTAAGTCCTTTCCATGGATCATTCCTTCTGTAAACAGAGATCACAAAGCAAGAGCTTCAGCATCCTCGTGAAAAAGACATTTTGTTCTGGGTGTCATCATCTCCTTCCACTACAGCTTGCAATTGGAACAAGCTTCACATCCTGGGGGTGCTGCCTATCTCTGTCTTGATTTCTGTCTGTCTATTCCTCCCATTGACAGGAATGTCGTTTGTATCCTCCACGCAGCAGTTTGCAGAAATCCAGCAAGGTTTATGGTTTATGTTGCCCAGCATGTATAAACACAACGCTCTCAAATGCTTTTTAAAAATCT…
ENST00000411956.1	chr21	45595371	45596336	+	AP001056.1-001	GACTCTGTCCCAGGAGGCTGGAGTGCAGTGGCGTGATCTCGGCTTATTGTAACCTCCACCTCCCAGGTTCAAGCAATTCTCGTGCCTCAGCCTCCTGAGTACCTGGGACTAGGGGTACGCACCACCACGCCCAGCTAATTTTTGTATTTTTAGTAGAGATGGGGTTTCACCATGATGGCCAGGCT
ENST00000555766.1	chr2	113995110	113997485	+	AC016683.6-010	CTGGTTCCATGCCTTCCAAGGGGGCCCACTTAGAGGCAGGGTGGAGTTGCTTAGGGCCTTTTTTTTTTTTTTTTTTTGTAGACGGAGTTTTGCTCTTGTTGCCCAAGCTGGAGTGCAATGGTGCGATCTTCGCTTACTGCAACCTCTGCTTCCTGGGTTCAAGTGATTCCCCTGCCTCAGCCTCCCGAGTAGCAGGGATTACAGATGGAGCCTCGCTCTGTCACCCAGGCTGGAGTGCAGTGGCACAATCTCGGGTCACTGCAACCTCCGCCCCCCAGCTTCAAGCGATTCTCCTGTCTCAGCCTCCCGAGTAGCTAGGATTACAGGTGCACGCCACCAGGCCTGGCTAATTTTTATATTTTTAGTAGAGATGGGATTTTGCCTTGTTGGCCAGGCTGG…
ENST00000508564.1	chr12	54519881	54526627	+	RP11-834C11.4-001	AGAAGTGAAATGAGCAATCTGCTCCATTTAGAAGTCAGTCGCTTCGGCTGTTCATTCCACTAATATTTATCTAGTACCTATTCTGTGCCAAGCATTGTCTCTACCTCAGTTTGCCACAAATATGAAAAAAAAAAAATTCTTGGAACTGTGAGGCTTCAATGTGTTGTGGACCAATATACAAATAAACCAATGGA
ENST00000426529.2	chr7	30587974	30634359	-	AC005154.6-003	GAGAGAGACGGAGTCCCGCTCTGTCACGCAGGCTGCCAGGCTGGCGTACAGTGGCGCAATCTCAGCTCGCTGCAACCTCCACCTCCTGGGTTCAAGCGATTTTCTTGCCTCTGCCTCCTGAGTAGCTGGGATTACTGGCACACACCACCAT
ENST00000581794.1	chr7	30606019	30634385	-	AC005154.6-011	AACCAGACCCATTTAGGATTAAGTAAGTTTTTATTGGCTGGGTACGGTGGCTCACACCTATAATCTCAGCACTTTGGGAGGCTGAGGCAGGCAGATCACCTGAGGTCAGGAGTTTGAGACCAGCCTCCTGGCCAACATGGTGAAACTCTGTCTCTACTAAAAGTACCAAAATGAGCCAAGCATGGTGGCGGGAGCCTGTAGTCCCAACTACTCAGGAGGCTGGGGCAGGAGAATCGCTTGAACCCAGAAAGCGGAGGTTGCAGTGACCTGGGATCACACCACTGCACTTCAGCCTGGGCAACAGAGTGAGACTCC
ENST00000457328.1	chr9	72043163	72043637	-	RP11-548B3.3-001	CTAGATTTTTTGAAAGTCCCAAGAGAAGTGGTGGTCTTCCCTTCTGTCATCCCAGTATATATAGTTATACATGTAAATATCTAAATACCCCATGGTGTGCTGGTGGCTCAGCTTTGGGGTTGGACTCCCACGTTCACCTCCCCCTCCTGGTCCAGGCAGAGGCACCAGAACCCATCCTGCCTTTTCTCCAGTGTGAGCATTTCAGGGAGCCACCATCAGCCTTGGGTTCATGAGAGGAAGAAACCCCCAAAGACCAATGCCTGGAGCCCACTTCTCCAGCGACACCTTCCCTCGCCAGAGCAGGCTCCTAGGAGTGCATGGCAGGGGTGCCGGGTCCCTGTGCACGGGTTTGCTTTC
ENST00000451786.1	chr7	130628925	130794935	-	AC058791.2-001	CCAATTTACCAGAGATAATTGATAACACCCTGTAACAGCTGAAGACAGAGTCTTACCCTGTCACCCAGGCTGGAGTACAATGGTGCGATCTCGGCTCACTGCAACCTCTGCCTCCTGGGTTCAAGTGATTCTTCTGCCTCAGCCTCCTGAGTAGCTGGGACTAC
ENST00000421931.1	chr1	83439611	83451891	-	RP11-170N11.1-001	CCTCTTACAACTGCGTGAGAAGTTGCCAAGGAACTCAGCGTTGAGCATTCTAGAGTCTTTCAGCATTTGAAGCAAATTGGGAAGGTGAAAAAGCTGGATAAGTGGATGCCTCATGAGATGAGTGAAAATTTAAAAAAAAATAAAATAAAAAACAAAAT
ENST00000573479.1	chr18	29992144	29993199	+	AC021224.1-201	CTGGAACCGCCATAGCCACCTTGGTTTCGTGGTTTTGCAAAGTACTGGCCTCCACCGCCATAGGGGCCAGAGTTTCTGCCTCCAAAATTTCCTCCCTTCATGGGTCCAAAATTTGAAGACTGATTGTTGTAATTGCCAAAATCATTGTAGCTTCCACCACCTCCAAAATTGCTTCCATCATTACCAAATCCATTAGAGCCATCCCCACTGCCACCATATCTACCACCAGCACGGCTGCCACCAAAGCCACCACGACCACTGAAGTTTCCTCCATGACCGAAGTTGTCATTCCCACCGAAACCACCTCCACGACCACCACCAAAGTTTCCAGAACCACTTCGACCTCTTTGGCTGGATGAAGCACTAGCCATCTCTTGCTTTGACAGGGCTTTTCTA
ENST00000500634.2	chr11	82903178	82904704	-	RP11-727A23.5-001	GAACCTATCTAGGTCCGTCTCTGGAGTGGCCTGTCATCGATCGCGCCCTCCATCGCTGAGCGACACAAGTGGAACCCCCCAGGACTGCATTCTGCGAAACTACCCTGCTTTTCCCCCAGTTTTGGTCTGTGAACACATTTGGGAAATTCTTCTGATCCTACCGCTACTCTCTTGAGGTACAGTAAATTGTCTTTGACTTCCATCACCTTTTGTAATATTACAATTGCCATCTACTGAGTTCCTATGATCTGCCTGGCATTGTACTAAGTGCTTTATATTTTCTTGTTCATTTTTTTATGCCAACATAAATGAGTTTGACTCAATTCTTATTATAACCTGCCAAAATAAGTATTCCTCTTCCTTTTTACAGAGAGAGAAACAAGGGAAAAAAAAGTTAAT…
ENST00000505166.2	chr8	31201210	31203995	+	RP11-566H8.2-003	GACTCTCTGTCTTGTGGAGCACTGTCGTCTTCATGGACACAGGCAGGATGGCAAACATGGTCTCGCTCTATCACCCAGGCTGGAGTACAGGAGTGTAATCACAGCTCACTGCAGCATTGACCTTCTGAACTCAAGCTATCCTCCCACCTCAGCCTCCCAACATGCTGGGA
ENST00000499642.1	chr8	67331823	67341212	-	RP11-346I3.4-001	CTGTGATACCTTTCCTCAGCCCTCAAAAGGGTCATGGCTGCCGGGAGTGGTGGCTCATGCCTATAATCCCAGCACTTTGGGAGGCCGAGGTGGGCAGATCACCTGAGGTCAGGAGTTTGAGACCAGCCTGGCTAACATGGCGAAACCCTTTCTCTACTAAAAATACAAAAATTAGCCAGTCGTGGTGGCGGGCGCCTGTAATCCCAGCTACTTGGGAAACTGAGGCAGGAGAATCGCTTGAACCTGGGAGGTTGGAG
ENST00000443270.1	chr1	5146518	5150959	-	RP11-542C10.1-001	TGATGAGAGAGACAAAGTGAGAAGGCGAGTTAAATACGTTTTGATGAAGATAGACAGAGCTTCACTCTTGTTGCCCAGGCTGCAGTACAATGGTGCGATCTCAGTTCACCACAACCTCCGCCTCCCGGGTTCAAGTGATTCTCCTGCTTCAGCCTCCTGAGTAGCTGGGATTA
ENST00000439321.1	chr2	122407558	122409114	+	AC018737.1-003	TTGTGCCGGAAGGTCTCACCGCCGTCGCCCAGGCCGGATGGAGTGCAGTGGCGCGATCACGGCTCACTGCAGCCTCGACTTCCCAGGCTCAGAGATGGGTTTCACCATGTTTCCCAGCCTTGTCTCAAACTCCTGACCTCAAGTGATCCGCCGTCTTGGG
ENST00000503052.2	chr15	41199008	41201540	+	RP11-540O11.1-001	TGGCGCTGCCCCCTGGCGCCAGGGAAACAAAGTGACGGGGGTCTTGCTAGGTTGCCAAGGCTGGTCTTGAACTCCTGACTTCAAGCAGTCCTCCCACCTCAGCCTCCTAGGGTGTCCGGATTACAGGCATGAGCCACTGTGCCCGGCCCCCTAT
ENST00000563557.1	chr16	71760877	71761895	+	RP11-432I5.4-001	AAAACCTAAAGCTACCAACCTCCAAAACACAGAGTTGACAGCCAGGCACAGTGACTCACGCCTGTAATCCCAGAACTTTGGGAGGCAGAGGCTAGTGGATCACTTGAGCCCAGGAGTTTGAGACTAGCTTGGGCAACATAGTGAGACCCTGTCTCTAC
ENST00000445785.1	chrX	2531028	2533388	-	LINC00102-001	TTGACAGAATCAACAAGAGGAAGAGACAAATCGAATCTCAAAGAAAAAGCTCAGGCCGGCATGGTGGCTCACACCTGTAATCCCAGCACTTTGAGAGGCTGAGATGGGCGGATCACCTGAGGTCAGGGGTTCAAGATCAGCCTGGCTAACATGGCAAAACCCCGTCTCTACTGAAAATACAAGAATTTGCCGGGCATGGTGGTGCATGTTTGTAATCCTAGCTAATTGGGAGGCTGAGGCACGAGAATTGCTTGAACCCAGGAAGTGGAGGTTGCACTGAGCCAAGATCACGCCACTGCACTCCAGCCCGGGCGACAGA
ENST00000339066.7	chr8	64081561	64122725	+	YTHDF3-201	CGTATTAAAGCTCTTTTCTGCTTAAGGTGACATCTTTGAACACTTTAACACAAAGTTGACTCTTCTCGTAATGGTTTTCATCAGCGCATCTGCCCTTATACTCTTCACCAAACACACTTGAGAACTGTAACTTCGTCAAGCACTTTCTGTCCTGAAGCTTTTACCAGTATCTGCTGTCTTTTGTAATTATGCATCCTAGCTAAGGCACAGAAGACTGAATGAATGCAAGGATTCATTAACTCTTTGAATTTGTTAAATACTAACAGTTAACCATTAGAAGTGGTTCAATGATGTAAGAGTCACACTGCTTCAACTTTTTCTTTGTTGTAGTTTTTAAATTGTCGATTTTTAGCTATTTGACAGATTAAAAGCAAAATAATCATGC
ENST00000425124.1	chr1	143188827	143189695	+	BX571672.3-001	AATCATCTGGTAACCATCATAGTAATAATTGTTCAAACACAAGTCATCCATGAAATGCTAAATCTAGTGGGTTCTGAGGAGTAACCAGATATTTACAGAGCCTCAAAGTATCTCCATACAAAATACGGTTGAACTACTAAAAGAAAATTGTAACATTAGCATGGACAAACCTGATGTGGCTTACCCGTGGATTCCAGAGAAGAAAGTAGATGGGAGCAAGTGTCCAATACAGCAACAGCTGGAAAGAAA
ENST00000565008.1	chr16	89228789	89230653	+	LINC00304-003	AATTTTAATGTATTCAAATGCATTAATCTCATTTCTTATTTTTGTTGTTTTATTTTTTGTTTTTTGTTTTTTTGAGACAGAGTCTCGCTCTGTCTCCCAGGCTGGAATACAGTGACACGATCTTGGCTCACTGCAACCTCTGCCTCCCCACTTCAAGCAATCCT
ENST00000500682.1	chr12	10516367	10551105	+	RP11-277P12.20-001	GACACAGATCAGAGAAAGAAGCATAAAAGGTGTTTAAGAAATAAGTAACATAGCAGGGCGCGGTGGCTCATGCCTGTAATCCCTCACGCCTACAATCCCTCACGCCTGTAATCTCAGCAGTTTGGGAGGCCGAGGTGGACAGATTGCTTGCGGTAAGGAGTTTGAGACCAGCGTAGCCAACATGGCGAAACCCCATCTCTACGAAAAATTAGCCAGGCATGGTGGTGAGTGCCTGTAGTCCCAGCTACTTCGGAGGTGGAGGC
ENST00000415932.1	chr20	6427369	6509106	+	RP11-199O14.1-001	AAGAAGAAATGATGATGGAGGTCTCATCAGGAAGTGATGCAGAAGACTGGGACAGACGGGGGTTTCACCATGTTGGCCAGGATGGTCTCAAACTCCTAACCTCGCGATCCACCCACCTCGGCCTCCCAAAGTGCTAGGATTACAGGCGTGAGGCACTGCACCCAGCCCA
ENST00000424751.1	chr10	42971075	42990784	+	RP11-178A10.1-002	TTGTCTCTTGGGATCTGCCTTTTCACCAATAAAATATGAGGGCTGTTGGGAGCAGGCCCCCCCAAATCTGGCCATAAACTGTCCCCAAAACTGGCCATAAACAAAATCTCTGCAGCACTATAACATGTTCATAATGGCCATAACGCCCAAGTTGGAAGGTTGTGGATTTACAGGAATGAGGGCAAGGAACACCTGGCCTGCCCAGGGTGGAAAACCACTTAAAGGCATTCTTAAGCCACAAACAATAGCATGAGTGATCTGTGCCTTAAGAACATGCTCCTGCTGCAGTTAACTAGCCCAACATATTCCTTTAATTCAGTCCATCCCTTCGTTTCCCATAAGGGATACTTTTAGTTAATTTAATATCTATAGAAAGAATGCTAATGACTGGTTTGCTGT…
ENST00000542911.1	chr8	64081201	64123304	+	YTHDF3-204	CGTATTAAAGCTCTTTTCTGCTTAAGGTGACATCTTTGAACACTTTAACACAAAGTTGACTCTTCTCGTAATGGTTTTCATCAGCGCATCTGCCCTTATACTCTTCACCAAACACACTTGAGAACTGTAACTTCGTCAAGCACTTTCTGTCCTGAAGCTTTTACCAGTATCTGCTGTCTTTTGTAATTATGCATCCTAGCTAAGGCACAGAAGACTGAATGAATGCAAGGATTCATTAACTCTTTGAATTTGTTAAATACTAACAGTTAACCATTAGAAGTGGTTCAATGATGTAAGAGTCACACTGCTTCAACTTTTTCTTTGTTGTAGTTTTTAAATTGTCGATTTTTAGCTATTTGACAGATTAAAAGCAAAATAATCATGCCATATTTAGTCCTG…
ENST00000563278.1	chr15	75660495	75661925	+	RP11-817O13.8-001	CTTTACTGAATGTATATTGCTAACTCTTGCACATCACCAGAAACTCTGGAGTTTGAGGTGGCAGAACAGTCATGGCATTGACGATCCCAATGGAAAAATGTATTTCACCATACAGGACTGTAGAGTCCCGGGAAGCCATAATACCAGAAACAGACCTCCAGTTTCATTCTCATCCCTAGTACTCCACTGACAGCTTTATTTTTTTTCTCCTGGGGTTGCCAAGAGTCTTTGTCTATAAAATCATTAGGAACAAAAAAAAATACACAAGATTAGCCCTGATATTTTAATGGAAATACTGACCAAGTTTACAACATTTCAAATGCAGATCACACGGAAAGGTGACTAAGTACAGAATAACAAATGTGATTTAAAACAAAGATAACCTGCTGCTGCATATAA…
ENST00000565044.1	chr2	9246721	9249994	+	RP11-734K21.5-001	ATAGGCCAGGAGCTGTGGCTCATGCCTGGAATCCCAGCACTTAGGTAGGCCGAGGCAGTTAGATCACTTGAGCCCAGGAGTTCAAGACCACCCTGGACAATATAGCGAAACCTCGTCTCTACAAAAAATACAAAAATTAGCCAGGTGTGCTGGCATGTGCCTGAAGTCCCAGCTACTTAGGAGGCTGAAGCGAGAGGATTGCTTGAGCCTGGAAGGTCAAGGCTGCAGTGAGCTGTGATCGTGCCACTGCACTCCAGCCTGGGTAATAGAG
ENST00000412685.1	chr6	30258782	30294628	-	HCG18-001	CCCTCAGTAAGTCAGTGACTAGGGAAATCCCTCTCTGAGCCTCCCAGTTCATGTTGCTTAGGGAACCTGATATTTTCGTGAAACCTGCCTACACATGGGCAGCCCAACAGCAGAACAAATGGTGGTGACCAAAGTGAACAAAGAAGTATAGTTGTGCCAGCTTCGTAGTTGCCCATGTGGACAAGTCAGCAGGATCAGGACACGAGGAAGAGTAAATGTGAGACAGTCAATGTGACTTCTGCGATAAACAGATTTTTAAACCCCGAAATTTTGCAAAATTTTGGTGAAACCTGAACTTTCTTCGTTGCATATACTGGCACTATCTGTACCATCATACAACTGTCTCACATTAAAGCTATTTTTCTTGGGCACTGATGAGTAAGGTTGGTATAAGTTCCT…
ENST00000557481.1	chr15	94261770	94443828	-	CTD-3049M7.1-001	ATATCTAAGATAGAAAATGTACAGTAAAAATATGGTACTAAAAAAATGGTCCACCTTTTTAGGGCACTTACTATGAATGGAGCTTGAAGGACCGGAAGTTACTCTGGGTGAGTCAGTGAGTGAGTGGTGAGTGAATGTGAAGGCCTAGGACATTACTGTACACTA
ENST00000548760.2	chr12	98906750	98910200	-	RP11-181C3.2-001	AAATTGTTTAATTTGAACAGTGCGTTCAGACGCAAGACAAATTCGCGCTTGCATTTTTGTTGAAACCGTCTCTGGCTTTGGATCCCACCACCCGCAAGAATCCTAAACCTAACGTTTGATAACAAAACGAAGGAGAACCCTTGGGAACCCCCTCAATGGTCAATTTAAAATAACAGATGGTGCATAATCCTAAAGGAAGACTAGTGACCTATAATTAGGCCTAGAACCCTAATCAAACCCGTATTACCGATCCAAATTAAAACCTGGTAGAATCTAATACATTGACTGCAATTAAAATGTTTGCCTGGAAATTA
ENST00000536430.1	chr1	761588	762886	-	LINC00115-201	TCATTGCCTCGCTGTGGATGTCGAGGTGGGGCAGGAGAGTGAGGAGAAAACAGAGAGGAGGGAGGTAGAGCCAACGAGCGAGAAAAGGGGAGGGAAGTTTAGATGGGAAGTGGATGGGTCTGAGGAATTTGAACAAACACCGACAGTGAAGGAGAGTGACCTGAGCAAGCAGTAGTGGGGTAAATGGAAATAGACAAAATGGGAATCAGCAGAGATATGGAGGACAGAATACAATGAGGAGGCCTTGACCGTCAGTAGCAGAGAGGGCAGCAGAAGC
ENST00000508111.1	chr4	124571445	124851561	+	RP11-93L9.1-002	TGCCAGATCTGCTGTTAGAGGAGAATTCTTCTGTCCTAGCTGTGTCTCTGTGATCTGTGGATGAGGGTGGGAAAGCACCACTCAGTCAATTGGGGTGTACAAAATGGAGTTTGAGAAGGTCTCACATCCAGGTTGTTTTGAAGCAAAGTCCAAGCATTGTATCACTTCATCTGCAAATATTTCAATAAGTACCCAAAAGTGGTTGGACTGAGTCCCATGAAGCCAGATCACTTCTGACTGCAAGGAGCTTGGAAAAGCAAGTATCTGG
ENST00000548271.1	chr14	19653907	19683250	+	AL589743.1-014	GCAGATGGCAGGATTTCCCAAAGGTTTCTGGCTGAAACATATTCCGTGGTGTATCTGTACAGCAGTTTCCTCATCCCTGCAGCTGTGTTTGAACAGGAAAGAAAAAAGAAGAAAACAAACCTCCATACGAGAATGGGTCTAAAGGAACTTCCCAAACCTCCATGATTTTGCAGGAAACAAGATAAAGGTTATCACA
ENST00000548875.1	chr14	19892137	19921455	-	CTD-2314B22.3-015	GCAGATGGCAGGATTTCCCAAAGGTTTCTGGCTGAAACATATTCCGTGGTGTATCTGTACAGCAGTTTCCTCATCCCTGCAGCTGTGTTTGAACAGGAAAGAAAAAAGAAGAAAACAAACCTCCATACGAGAATGGGTCTAAAGGAACTTCCCAAACCTCCATGATTTTGCAGGAAACAAGATAAAGGTTATCACA
ENST00000584482.1	chr18	27098223	27118358	+	RP11-784B15.1-001	TGAGGAAGAAGAAAGTATGACTGATAATATGCTCACGGCCCTGCAAAGTCTCACTTTGTCTCCCAGGCTGGAGTGCAGTGGAGTGATCTTGGCTCACTGAAATCTCCACCTCCTGGGTTCAAGTGATTCTCCTGCCTCAGACTCCTGAGTAGCTGAGACTACAGGTGCCCACCACCAT
ENST00000414911.1	chr2	139191944	139259244	-	AC097721.2-002	ACTGCTGAGACACAACCAGCAGTATACAGGCTCCAGTTGGAAATCGAGAACTTTCCAGGGCTGTCACCCAGGCTGGAGTGCAGTGGTGCCATCACAGCTCACTGCAGCCTCGACCTCCTAGGCTAAAGTGATCCTCCCAACTCAGCCTCCCGTAGCTGG
ENST00000498967.2	chr12	124066766	124069662	-	RP11-486O12.2-001	CGAAACATTTGCAGGCAGCGATAGGAGTTGAGGGAATGTGCGGGCTGAAACTAAGTAGAGACGGGGTTTCGCCATGTTGGCCAGTCTGGTCTGGAACTCCTGACCTCAAGTGATCCGCCCTCCTCGGCCTCCCAAAGTGCTGAGATTACAGAAGCTGGAGCGCAATAGTGCAATCTCAGCTCACTGCAACCTCCACCTCCGGGTTTCAAGCTATTCTTCTCCCTTAGCCTCCCAAGTAGCTGGGATTACGGGCGCCTGCCACCACACCCAGGTAATTTTTGTATTTTTAGTAGAGACGGGTTTTCACCATGTTGGTCAGGCTGGTCTCGAACTCCTGACCTT
ENST00000334298.3	chr14	106938473	106951462	+	LINC00221-002	ATGGTATGTATGCAATATAAAATCATAAAATACCACACATTCATAAAAAAAAGTGTGGTGGCTCACACCTATAATCCCAGCACTTTGGGAGGCTGAGGCAGACAGATCATGAGGTCAGGAGATCAAGATCATCCTGGCCAATATAGTGAAACCCCCTCTCTGCTAAAAATACAAAATTTAGCTGGGCATAGTGGCACATGCCTGTAATCCCAGCTACCCGGGAGGCTGAGGCAGGAGAATCACTTGAACCAGGGACTTAGA
ENST00000512712.1	chr4	2937272	2943596	+	NOP14-AS1-002	CTCACGGAACCACGCCAACGCCTGGCCTGTAGCCAGCTCCCACCTCCCCTCCCACCTTCTAAAATGCTTGCGGATCTCACGTGGCCGACCCTAACCAGATACACATGGGGAAAGGAATCAGGTGGCACACATACCGCCTTTACTCCATAGAGAACTTCCAATTGTGGGTAAGAACAAAGCCCCACCTCTTCCTAATAGATGCAGTTTTCCACCTGCAGCCAAAAAGACAACCTGTTATTAGCTTTTTTCCCAGAGGACAGGCATCTCTATGAAACTGCCATTGCAAAATTTGCCGACAGTGAGATAACCAGCTCCATTTTGCTTCTAACCTCCATGCCCTCCTTGTTTACTGCTGCACGCAGGTTGAACTGTGGGAGGAACTTAGTTTAAAACAAAGAT…
ENST00000430801.1	chr7	77288409	77325582	-	AC090421.1-002	CTTTTAACTACCCGTGTGATACTTAAACACTGTTGCCGGTATCACAGCTTTTCTTCAAAACAGGATCTTGCTCTGTCACCCAGGCTGGAGTACAGTAGCACCATCACTGCTCACTGTAGCCTCGACCTGCTGGGCTCAAGTGATCCTCCCATCTCAGCCTCCTGAG
ENST00000583629.1	chr18	75133574	75272719	+	RP11-176N18.2-001	CAGGTGCGGCATATAATCTCGTGGTGCGCCGTTTTTTAAGCCCGTGGGGAAAGCGCAGTGTTCTGGTGGGAGTGACCCGATTTTCCAGGTGCCGTCCGTCACCCCTTTCTTTGACTAGGAAAGGGAACTCCCTGACCCTTGCTCTTCCCGAGTGAGGCAATGCCTCGCCCTGCTTCGGCTCGCGCAGGGTGCGCGCACCCACTGACCTGCGCCCACTGTCTGGCACTCCCTAGTGAGATGAACCCGGTACCTCAGATGGAAATGCAGAAATCAACCATCTTCTGTGTCGCTCACGCTGGGAGCTGTAGACCGGAGCTGTTCCTATTTGGCCATCTTGG
ENST00000428142.1	chr17	16879312	16884667	-	AC104024.1-001	ACGTGCCAGATTTCGCTCTTGTCGCCCAGGCTGGAGTGCAACGGTATGATCTCATGTCACGGCAACCTCCGCCTCCCAGGTTCAAGCAATTCTCCCGCCTCAGCCTCCCGAGTAGCTGGGACTACAGGTGCCTGCCACCAAGCTCAGCTAATTTTTGTATCTTTAGTAGAGACGGGGTTTCACTATGCTGGCCAGGCTCGTCTCGAACTCCTGACCTCAAGTGATCCGCGCGCCTCGGCCTCCCAAAGTGCTGGGATTACAGGCGTGAGCCACCACGTCTGGC
ENST00000583179.1	chr17	25988574	25990684	-	RP11-19P22.5-001	ATACAAGAAGATCATGTCAATATTGGCATTCATAATGGCCAGACACTGTGGCGCATGCCTGTAATCCCAGCAATTTGGGAGGCTGAGGTGGGCAGATGGCGTGAGCCCCAGAATTTGAAACCAGCCTGGGCAACATGGCAAAACCAGTCTCTTCTGAAAATACAAAAAATTGGCTAGGCTTAGTGGTGCACATCTGTAGTCTCAGCTACTTGGGAGGCTGAGGTGGGAGGATTGCTTAAACCCAGGGAGGCTGAGGCTTCAGTGAGCTATGATGACACCACTGTACTCCAGCCTGGGTGACAGAGCGATACCC
ENST00000501964.1	chr11	121318039	121323722	-	RP11-730K11.1-001	GCACAGTGACTTATGCCCTTAATCCCAGCACTTACAGAGGCCAAGGCGGGAGGATCGTTTGAACCCAGGAGTTCAAGACCAGCCTGGGCAATGTGTCGAAACCCCACCTCTACAAAAAATACAAAAATGAGCCAGGCATGGTAGCACATGCCAGTAGTCCCAGCTACTTAGGAGGCTGAGTGGGGAGGATCGCTTGAGCCCAGGAGGTCAGGGCTGCAGTGAGCTGAGATCGCACCACTGCACTCCAGCCTGGGTGACAGAGAGAGACCCTG
ENST00000329536.8	chr1	143465379	143467604	-	BX004987.4-006	CTGTGGGCCTCGGGGGATCCCGGGGGGCCAGACCAGTGTTCCCCATTTGTGGGGGCAGACGCGTGGGCGCATCGCGGGCAGGAGGGGCCTGACGTGCATTTGCGGGCCGTGGACCCTGGCGGGGGCTGGGAGGACAGACGTGGGGTCCCAGCAGTGAAGCGGGTTCCAGAGGCACAGGAGTGGCTATGTTTCCAGTGTCCTCTGGGTGTTTCCAAGAGCAACAAGAAACGAATAAATCTC
ENST00000523063.1	chr8	33462373	33896003	+	RP11-317N12.1-003	GGATCGGCCCACTGCAACCTCCACCTTCCAGGTTCAAACGATTCTTCTGCCTCTGCCTTTTGAGTAGCTGGGATTACAGGCACGAGCCACCATGCCCAGCTAATTTTTGTATTTTTAGTAGAGCCGGGCTTTCACCACGTTGGCCAGGCTGGTCTTGAACTCCCGATCTCAGATGATCTACCAACCTTGGCCACCCAAAGTGCTGGGTTTACAGGTGTGAGCCACCATGCCTGACCTC
ENST00000546710.1	chr12	92271166	92274184	+	RP11-587P21.2-001	GGGTAATCTGCTTTACTCAATACATACTGATTTGAATGTTAGTATCATCAAAAAGACCTTCACAGAAACATCTAAAATAATGTTTGACCAAATGTCTGCATACCATGGCCAAGCCAAGTTTACACATAAAATTAATTATCACACATCCCACGAACACCATCCCCAACAGATGCTCATGAGCATTGTGGTTATGATTTCAACTTCAGAATAAGGCAGAAATGTGTACAAATCCTGACCCTTTGACTTATCAGCTCTCTAAAAATCATTATATGTCAACTTTCTAGACTTTACCTGAAAAACAGAAACCAAGATACCCACAGCATAAG
ENST00000467865.1	chr14	96129592	96139789	+	TCL6-009	CAATTGAGAGAAAATAAAATAGAAACAGACTGTCCCACATTTGGGCTGAGCACCAAACACATTTTTTTTTTTTTTTTTGAGACTGAGTCTTGCTCTGTCACTCAGGCTGGAATGCAGTGGCGCGATCTCGGCTCACTGCAGCCTTCACCTCCCGGGTTCAAGTGATTCTTCTGCCTCAGCCTCCCAAGTAGCTGGGATTACAGGTGCCCACCACCATGCCAGGCTAATTTTTGTATTTTTAGTAGAGACGAGGTTTCACCATGTTGGCCAGGCTGGTCTTGAACTCCTGACCAAGTGATCCACCTGCTTCGGCCTCCCAAAGTGCTGGGATTA
ENST00000504145.1	chr8	90729655	90769939	-	RP11-37B2.1-005	GCCTGCGCAGGAAGCGATTTGGGGAGTGTTGTGAATTCCGAGGGCTCCACACTTAAGAGGTTGTACACTCACCTGTCTACCTGGACTCCAATTTCCATATTTCCAGCCACTTGAGGACTGAGAGGTGGATGATAAACCCTGTCATAGTGGAGCAAGTTCAGGTGTTTAACCGCTGTTATGGGGGATCTGCCTTTTCTCCCTCTTCTTTCTTACTTCCATAAGTATGTATGTGCAGAGATTGAAAAATAACCTTGAGAGAGTCCATCCATCTAACTCCAGTTCATTGGAAATTTCTGCTTCTTTGAGACTGAGGTTATATTCCACTTCTTCTGACTACACCACCACCATCAATCTCCTTCTCTGAACTCTTGGATCATTACTTCAACCTGAAACAACTCA…
ENST00000400946.2	chr1	238643683	238649323	-	RP11-371I1.2-001	AAAAAAGTCCTGCTTCTCTCACCCTTCAAACAGCCTGTGAGCCTAAATTTTTGTGGCCATGGGACAGACAAGGACCCCGTCTTCAGCTGAACTAAGGAAAAGTCCTGCGACATCTTTGGTACGCACTGTGGAGGCTCTACAAACAGCCATCAAACTCCAACCAGTCACCCAACCAGAGCCTCTGAGGATGGCCCCTTCTGCGGGGAACCCTTACATGGGCCTCTGACTGATGCTTCCCCAAAACAGTGCCCCCTGTCATCAGGAAGCAGTTAACACTGGTCTTCATTCTTACGCTTATCCTTATTCTAACAGCAGTTATATGTACTTCTTTAGACGGGGGAATAAGACAGCCAGGTGGGAGGGGGTCTCTGGAAAACTCCATCTGGCCTGTGCACTAGG…
ENST00000456953.1	chr20	37055102	37063976	-	RP4-564F22.2-002	AAATCTGCAGACATCTTGATTTTTCCCACGCTGTCTGTCAGGTCTCCGCCGCCACTCGACGCCAGGGCGCCGGGTGAGTCCACAGCAGGGCGCATGGTCGGCTCCACTCTCACCATCGGGGGAAACTGAGGCCCCGGGGAAGGCGGCCAGAGAGGTCAGGCCCTGTCCTTGGTGCAGTGTCTCGTCCTCTTTGCCGGAGTGAGCCCCCCAGGATTCGCGTGTCCTCGGGAAAGACACTGGCGGGCCTTGTGGGCTGTGCTGCACCTCGGACGGCTTCGCACCAGCCAGCGCCCTCTCTCTCCTGCAGCACTCTGATCTGCACCCCCTGAGGGGCTTCCACTGTCCGCGGGGTGAGAATGCCCCTGGGAGTGTAACATGACTGCCGCCCCATGTGTGTGA…
ENST00000546852.1	chr12	111389486	111395616	-	RP1-46F2.3-001	ACTGTGGGACTGGCATCATTTCAAGCATTTAATCCTCGTCCCAACTCTACGAGGAAGGGTCTCGCTTTGTCACCCAGGCTGGAGTGCAATGGTGCAATCACAGCATACTGCAGCCTCAACCTCCCAGGCTCAAGCAATCCTCCCACCTCAGCTTCGGTCT
ENST00000417975.1	chr1	84041458	84326679	-	RP11-475O6.1-001	AACTCAAACAACAAAATTAAAATATGGGCCGGGCGCAGTGGCTTACACCTGTAATCCCAGCACTTTTGGAGGCTGAGGCAGGCAGATCACTTGAGGTCAGGAGTTCGAGACCAGCCTGGCCAACAAGGTGAAACCCTGTGTCTACCAAAACTACAAAAATTAGCCAGGCGTGGTGGCGGGCACCTGTAATCCCAGCTACTCAGGAGGCTGCGGCAGGAGAATTGCTTGAACCCGGGAGGCAGAGGTGCAGATCACACCACTGCACTCCAGCCTGGGCAACAAGAGCGAG
ENST00000427886.1	chrX	1851476	1860881	+	RP13-297E16.4-001	GTGGACTGGCCCATCTCGTCATGGACAAGTAGAGATGGGGTTTCACCATGTTGAGCAGTCTGGTCTTGAACTTCTGACCTCGTGATCCACCCGCCTCAGCCCCCCAAAGTGCTGGGATTACAGGCGTGAGCCACCGCGCCCGGCCTGAGAC
ENST00000567167.1	chr12	52217286	52229280	+	RP11-923I11.4-001	TCCCCACTGCCCTAGGGAAGGCATGAGCCATAAAAGTGTAGCTTAAAAAGGAAGTAGAGACGGGGTTTCACCGTGTTAGCCAGGATGGTCTCGATCTCCTGACCTCGTGATCCGCCCGCCTCGGCCTCCCAAAGTGCTGGGATTACAGGCGTGAGCCACCGCGCCCGGCCGACAC
ENST00000524011.1	chr8	49464574	49469001	-	RP11-567J20.2-001	CGGAGGCTCGTCAATCCGGGCCAGAGCAATTGCGGTCTCGGGGCCGCCCCACTGGCACTCGGAAAGGGTCTCGCTCTGTCACCCAGGCAGAAGAGCAGTGGTACGATCTTGGTTCATTACAGCCTTGACCTCCTGAGCTCAAGTGATCCTTCCACCTCAGCCTCCGGAGTAGCTGGGACCGCAGGAATGCAATACCATGTCTGGCTAATTTTTGTACTTTTGGTAGAGGCGGGGTCTTGCTACCTTACCAGGGCTGGTCTCAAACTCCCGGGCTCAAGCGATCCTCCTTGCCTTGGCCTCCCAAAGTACTGAGATTACAGGCATGAGCCGCTGCA
ENST00000566922.1	chr16	1562979	1564676	+	LA16c-385E7.1-001	GGCGCGTGCAATTCTCTATGTTGGCTACAACAGAATTATGGTTGAAAAAGAGGCCGGGCGCGGTGGCTCACGCCTGTAATCCCAGCACTTTGGGAGGCTGCAGCAGGAGAATGGCATGAACCAGGGAGGCGGAGCTTGCAGTGAGCCGAGATCACGCCACTGCACTCCAGCCTGGGCGATAGAGCGA
ENST00000448587.1	chr19	5558177	5568045	-	PLAC2-001	AAAAAAATAGCCGGGCCTGGTGGCGGGCGCCTGTAGTCCCAGCTACTTGGTAGGCTGAGGCAGGAGAATGGCGGGAACCCGGGAGGCAGAGGTTGCAGTGAGCTGAGATCACGCCACTGCACTCCAGCCTGGGCGACAGAGCGAGACTCCGTC
ENST00000425902.1	chr10	66662884	66684276	-	RP11-179K3.2-001	ATAGCAAATAGTGCCACCACGCCCAGCTAATTTATTTTGTATTTTTCGGGGTCTCACCATCTTGGCCAGGCTGGTCTTGAACTCCTTACCTTGTGAAACACCCACCTTGGCCTCCCAAACTGCTGGGAATACAGGCATGAGCCACCACACCGGGCCAATACA
ENST00000456809.1	chr7	13378825	13404674	-	AC006000.5-001	AGTGGGACAACTCAAAGCAAAAGGGAGACAACTTGAAGCAAGAGGAGGCTTCCAGGTCACAGGGTCTCACTCTGTCATCCAGGCTGGAGTGCAATGGTGTAATCTTGGCTCACTGCAGCCTTGATCTCCTGGGTTCAAGCAATCCTCCCCCGCTTAGCCTCCCAAGTAGCTGGGACTACAGATGCATGCT
ENST00000411439.1	chr10	43169644	43187171	-	AL022344.4-001	GAGAGCGGGATGTTTGTGACATTCCTCATGTCAGCTCTCGAGTCCATGACTCTCACTCGGTCGTCCAGGCTGGAGTGCAGTGGCACCATCTTGGCTCATTGCAACATCTGGCTCCCAGGTTCAATCGATTCTTCTGCCTCAGCCTTCTGAGTAGCTGGAATT
ENST00000503815.1	chr4	18489684	18491131	-	RP11-608B3.1-001	TAATGCCGGGCGACCCTCCACCTACCAAGCTCTATCATTTCAGGTCAACTTCAGACTGCTGTGCTGGCAGTGAGAATTTCAAGCCAATGGTTCTTAGGTTTCTGGGATGTGTGGGAGTGGGACCCACTAAGCGAGACCACTTGGCTCCCTGGCTTCAGCCCCCTTTCCAGGGGAGTGAACGGTTCC
ENST00000517509.1	chr13	45915479	45965618	+	TPT1-AS1-003	GCGGAGACACAAGGCTCCGTTCCACTGGGCACGCCAGCGGTAGAGACAGGGTTTCACCATGTTGGCCAGGCTGGTCTCAAACTCCTGAGCTCAGGCGATCTGCCCGCCTCGGCCTCCCAAAGTGCTGGGATTACGGGCGTGAGCCACTGCACCCGGTTCAAGCGATTCTCCTGCCTCAGCCCCCTGAGTAGCTGGGATTACAGGCACGCGCCACCACTCCCA
ENST00000530837.1	chr11	22134993	22138547	+	CTD-2019O4.1-001	GGAGATAATGAAGCCATGCAGGAAGCATAGCTGCATCTGCTTCTGGGGAAGCCTCAAAAAACTTCCAATCATGACAGAAGGCAAAGGGGGAGCAAGACTTCTCACATCGTGGGAGCAGGAGCAAGAGAGAGTGAGGGGCCCCATGCTACACACTTTCAAACAACCAGATCTCGTGAGACATATATTAGGAGAACAGCACCAAGGGGATAGTGCTAAATCATTCATGAAGAATCCACCCTCATGATGCAATCACCTCCCACCATGCTACCCCTCCAACACTGGGGATTACAACTGGACATGATATTTGGGTGGAGACATAGATCCAAACCATA
ENST00000547559.1	chr12	55403529	55408031	+	RP11-616L12.1-001	GTCAAGGAATGGGCTTTCAGATGGAAAGGACTTGCCTTGTCTTCAATGAGACTTTGGACTGTGGACTTTTGAGTTAATGCAAAAATGAGTTAAGTCTTTGGGGGACTGTTGGAAAGGCATGATTGGTTTTGAAATGTGAAGACATGAAATTTTGGAGGGGCCGGGGTAGAATGATATGATTTGGCTGTGTCCCCACCCAAATCTCGTCTTGAATT
ENST00000430094.1	chr6	107219992	107235354	-	RP1-60O19.1-006	ATAGCTGGAATGCAGATGGGATCTGTGCTACTTACGCTAGCCATGGGATGATTAGAACAAGATAAGAGACATGAGGAAGACTTCTTCAAGGAGGTGCTCAAGCCATGTTTTGGAAAAGAGAACTCAAGGTCTGGCAGGGAGAAAGGAGCAAGACTGCCTGGCAGCTCTTTAGAAAGTTGTGTGACGTATGAACCAGTTCTTCCCTATATGAGAGTGTACCGTACATCGCAGGCTGTCCAGCATCGACCCCACTGATGGATGCTAGTAGTCCTCCCCGCCAGCACTCAACATTGTGACAAGACCCCAGTAGAGATGGTCCCCAAGCATGCTAACCATGAAGCAGTGATATCGCACAGCACCTGCTTCCAGCAGCCCGGAGCCAAGGGG
ENST00000415215.1	chrX	73164201	73167265	+	JPX-003	CGCTGATCGCCTAACTTCTACTGACGAAGCTTGGAAGTTGCAGAAGGTTGGAGTGCAATGGCGCGATCTCGGCTGACTGCAACCTCCACCTCCTGGATTCAAGCTATTCTCCTGCCTCAGCCTGCCGAGTAGCTGGGATTACAGGCGTGAGCCACCGCGCCCGGCCAGAACA
ENST00000477099.1	chr3	163192854	163197153	+	RP11-418B12.1-001	AATATGAAATTCTGGCTTGCTCTCTTTCTACTTATCTATAGAAATATTGCTAAAACGGAGTTTTGCTCTTGTAGCCCAGGCTGGAGTCCAATGGTGCGATCTTGGCTCACTGCAACCGCCGCCTCCCAGGTTCAAGCGATTCTTCCGTCTCAGCCTTCCGAGTAGCTGGGATTACAGGTGCACGTCACCACGCCCAGCACATTTTTGTATATTTTTAGTAGAGACAGGATTTCACCA
ENST00000519432.1	chr17	48986038	48986778	+	AC091062.2-003	GACCCCAAGTGCGGCTGATTCTAAAGCCTGTGACTCTTTGTTTTTGTTTTTGTTTTAAAGACGGAGTCTTGCTGTGTTGCCCAGGCTGGAGTGCAGTGGCATGATCTCTGTTCACTTCAACCTCCGCCTCCTGAGTTCAAGCGATTCTCCTGCCTCAGCTTCCCAAG
ENST00000458489.1	chr10	103464408	103468158	-	RP11-190J1.3-001	GCACCAATTCTTGCATCCCTGGCAATACTCAGAACTGCTTCCATCCAAGTCTTTGATGTGGGAAAGAAACACACACACACTCTTTCGCATGTAATCTGAAAACAATTCACCTCTTGCCAATGAATGCACAGCACTCCACTTTAATAGAGAGCAA
ENST00000565111.1	chr16	2694084	2695215	-	CTD-3126B10.4-001	TAGAGGGAAGCGAAACTTTACAATGTGTGGGGCAGCCTGGTGTGGTGGCTCAGGTCTGTAATCCAGCACTTTGGGAGGCCAAGGATGGCGGATCACTCGAGCCCTGGAGTTTGAGACCAGCCTGGGCAGCATGATGAGACCCCATCTCTACAAAAATTAGCTGGACAC
ENST00000507424.1	chr4	6204054	6208376	+	RP11-586D19.2-001	TGTTATTATTTTTTAAGATGGTGTCTTGCTCTGTTGTCCAGTTTGGAGTGCAATGGCGTGATCTTGGCTCATTGCAACCTCCGCCTCCCGGGTTCAAGTGATTCTCCTGCCTCAGCCTCTCAAGTAGCTGGGATTACAGGCCCACACCACCACACCCAGCTAATTTTTGTATTTTTAGTAGAGATGGAGTTTTGCCATGTTGGCCAAGCTGGTCTCAAACTGCAGACCTCAGGTGATCCACCCACCTTGGCCTCCCAAAATGCTGGAATTACAGGTGTGAGCCACCACGCCCGGCCAAGG
ENST00000546835.1	chr12	117099386	117135870	+	RP11-497G19.1-001	ACACCGTGAAGGTCTGCAGCTTCACTCCTGAAGTCAGGCGAGAAGACTACGAACCCACCTGGAGGAACGAACAACTCCAGACTCGCCGCATTAAGAGCGGTAACACCGCGAAGGTCTGCAGCTTCACTCCTGAGCCAGCGAGATCACGAACCCACCGGAAGGCTGTAACATATCTGAACATCAGAAGGAACAAACTCCGGACAGGCCGCCTTCAGGAACTGTAACACTCACCGCGAGGGTCCGTAGCTTCATTCTTGAAGTCAGTGAGACCAAGAGCCCACCAATTCCGGACACAACA
ENST00000515670.1	chr4	84154664	84168366	-	RP11-576N17.5-001	TTGCTAATGATTACAGCGGTAGCAGAATTCCATCTAGGGCTGGATACCAAGGCCAGTAATGCCTGTAATCTCAGCACTTTGAGAGACCAAAGTGGGAGGATCACTTGAGCCCAGGAATTCAAGCCCACCCTGGGCAACACAGCAAGACCCTGCC
ENST00000423405.1	chr1	144598511	144620094	+	NBPF8-005	GGGTACACGAATACTGAGAGTGAATGCTGAAGGAATGATCCCCATTGGTGGTGACCCTCAGACCGTTACCTGGCACGCTGGCCACAATCTACCTCACTCTTATCAGAGTCTGAGCTACTGGCAGTGCTTTCAGCTCTGAGTTGAGGCACCTCGAACCTTGTTTTTGTGGTGAAGGATCCTAAAGTGCTGTGGGAGTGATCACATTTTTCACAACATCCCTGACTCCACCTCTTCTGCCACAAACGTCAGCATGGTGGTATCAGCCGGCCCTTGGTCCAGCGAGAAGGCAGAGATGAACATTCTAGAAATCAACGAGAAATTGCGCCCCCAGTTGGCAGAGAACAAACAGCAGTTCGTAAACCTCAAAGAGATGTTTTCTAACTCAACTGGCCGGCTTCC…
ENST00000445429.1	chr3	37847568	37903219	-	AC093415.2-009	AGCGGGGCCGACACAGGACTGCAGTTGACAGCAGATAACTGAAAGCTCGGAAAGCGAAACCGTGGATAAGCAGGGGAACTGTGGCATCCCATTTAAAATTGCTTCTGAAGAGAAGCATGAGGTTACATCTGTAATCTCCCTGCAGCAGAGTCAACTGCATAAGAAACCAAAAGACACACCTGCTCCATGCCAGCCTAAGCCACCACATAAAAAGTCAGACCATCTGCTGGAAGAACCACATGGAGAGGCCCTGAGTCAACATGGAGAGGAAGAAGGACTTGACTGAATCCAGCCTTCCAGCTGTCCCTACCAAGGTGCCAGGCATGAGAATGAAGCTGTCTTGAACTCTGAAGACCAGCTTAGCCACCAGATGCCAAACACTGAGCAGGCTTTGTTCTC…
ENST00000556033.1	chr14	88490893	88553690	+	RP11-300J18.3-001	TCTGCCGGAGGAGCCCCACCTTCTGCTACTATTATGTTCTTCAGATGAGTAGAAGAGAGTGGGGAGGGAGAGAGCAGGAAGAAGAAAGGAAGAATAATGTCTTGAAATTGTTTTCTAAGGATAATGGTCTCCAGCTTCGTCAATGTTCCTGCAAAGGACATGATGCTGACTT
ENST00000458468.1	chr21	17442841	17982094	+	LINC00478-001	GATCTTCAGGAATTTTACTGGGATAATTATCCAAATAAATTGCAAGCATTCTATCCAAATGGACATCCATAAAAATTCATCAGAGAGCATTTTACTACTGAGCTGCAAAGGGAAAAACTTAAAATGGATATGAAAAGTGAAGAAAGTGATCATAGGAGAAAACCATTTCAGGTGTCTGATGATTTGTGAGCCTCAAGTGACTACTCTGTGGAATCATCTGTCCTTGCCTTTGAATTAGCTTTCCCTAGGCCATGAGTCAACATTAGTAGTTTATACATCCAAATTGATGACAAGAGCACCTCAAAGGCAGCAGCCTCAAGGAGCAGCCATGGCCCCAGACTTGTCGCACGGATGCAGAAAACTTAATGGAGGAGGCTGAGGTCAGAATGGGAAGAGTTT…
ENST00000572988.1	chr17	3705458	3706676	-	CTD-3195I5.5-001	TAAGCACTTTGTCAGAGCAAAGCAGACAAGGCAAAGTGTTGGAAATGTCATCGGATCTTCACAGAACCTTAGCCAAGCAGCCTTTCAATGCGAGAAACAAAATAACATGGATTTTTATCTAGTAATGAAGTCAACACCATTGTCCACCCTGGGTTAACACATTCACATCTCAAAGCGAATGGGGCTGCAGACACTCGTGTTAGAGAGCCTTGGAATGTC
ENST00000432743.1	chr3	6736409	6739557	+	AC069277.2-001	TAGGAAGAAGAAAAGCTTTTTGAATGAATCACTTCTCATCTTCTCCGAAGTTGGAAGCATCAAGAATCTAAATAAGCATTTATGATGGCTGGCATGAATATTTCTCTCCTTCATCGTGCCTATTTTATGAACTTGAACAAGGAAGTTGCCACAACATCTGTGGGCCAGAGAACTATGCCAGAATGT
ENST00000513051.1	chr5	12574968	12759760	+	RP11-308B16.1-002	CCTGCCAGCACGCTGTCACGTCTCAGCAATAGACTGCTCTTGAGGCTGGAGTGCAATGTTGTTATCATAGCTCACTGCAACCTGGAACCCCTAGTCTCAAGAGATCCTCCAGCCTCAGCCTCCCTGTTCCAGGATACATGTGCAGGATGTGCAAGTTTGCTACATGGGTAA
ENST00000421505.1	chr1	178060642	178063119	-	RP11-21M7.1-001	CTCTCCCTCCCCTTTCCCCCACGCCCCGACAGGCCCCAGTATGTGATATTACCCTCCCTGTGTCCATGTGTTCTCATCGTTCAACTCCCACTTATAAGTGAGAATATGCAGAGTTTGGTTTTCTGTTGTGTTACTTTGCTTAGAATGATGGCTCCCAGCTTCATCCATGTCCCTGCAAATGACATGAACTCATTCTTTTTTATGGCTGCATAGTATTCCATGGTGTATATGTGCCACATTGTCTTTATCCAGTCTATCATCGATGGC
ENST00000562127.1	chr5	4436962	4440372	-	RP11-445O3.3-001	ACTTTTTCCCTGGGGTTCAGAGATTTTGCCCAATTTTTTGTTTTTTGAGGTGGTGTCTCGCTCTGTCACCCAGGCTGAAGTGCAGTGGTGTGATTTTGGCTCACTGCAACCTTCACCTCCCGGGTTCAAGCAATTCTCCTGCCTCATCCTCCCCAGTAGCTGGGATTACAGGTGCCCACCACCAGGCCCGGCTATTTTTTGTATTTTTAGTAGAGACGGGGTTTCACCATGCCAGCCAGGCTGGTCTCAAATTCCTGACCTCAGGTGATCTGCCCGCCTTGGCCTCCCAAAATGCTGGGATTACAGGCGTGAGCCACTGTGCCTGGA
ENST00000555985.1	chr14	48234156	48264217	-	RP11-479H16.1-001	CATGGTTACCATGTCTACATGCACCTCATGCTCACACTTGGGTTGCGTGATGGTTAATATTGAGTGTCAACTTGATTGGATTGAAGGATGCAAAGCATCGTTCCTAGGTGTGTCTGTGAGGGTATTGCCAAAGGAGATTAACATTTGAGTCCGTGGACTGAGAAAGCCAGATCCACAATCAATCCGGGTGGGGACAATCTAATCAGCTGCCAGCATGGCCAGAATAAAAGCAGACAGAAACACGTGGAAAGACCAGACTGGCTAAGCCTTCTGGCCTCCATCTTTCTTCCATGCTGGATGCTTTCTGCCCTTGAACATCAGACTCCAAGTTCTTCAGCTTTTGGATTCTTGGACTCACACCAGTGAT
ENST00000567395.1	chr16	23031657	23034932	+	RP11-20G6.2-001	ATTGTTGATTCACATGCAGTTTTAAGAAATGCTAGAGATCACAGACCAGGCACAGTGGCTCATGCCTGTAATCCAGGCACTTTGGGAGGTCGAGGCAGGTGGATCACTTGAGGTCAGGAGTTCGAGACTAGCCTGGCCAATGTGGCGAAACCCCATCTCTACTAA
ENST00000506655.1	chr5	8839870	8842572	+	RP11-143A12.3-003	GTTGTTGTTTAGCTCTTTGCAGTGAATCTGGCTGCTGCTTATTGTTTGGGACTGTGCCACCTTTTTTTTTTTTTTTTTTTTTTTGAGACAGATTCTTGTTCTGTCTCTTAGGCTGGAGTGCAGTGGCGTGGTCTCGGCTAACTGCAAGCTCCGCCTCCCAGGTTCACGCCGTTCTCCTATTTCAGTCTTTCCGGTAGCTGGGACTACAGGCGCCCACCACAATGCCT
ENST00000579385.1	chr18	10594586	10604795	+	RP11-883A18.3-001	AAGAAATGACATCAAAGATGTACAAAGTTATCATCAGAAAAACAATGAAGGCCAGGTGCGGTGGCTCATGCCTATAATCCCAGCAATCTCATCTCTACAAAAAATAAAAAATCAAAAATCAGCCAGATATGGGATCTTGCTATGTTGCCCAGGCTGGTCTCAAACTCCTAGCACCAAGCAACCCT
ENST00000558175.1	chr20	11781110	11791074	-	C20orf61-003	GCATTGTCCAAGGAGCAGTCTTCAACCTTCACCCCGCAAACGGAATCTCACTCTGTCTCCCAGGCTGGAGTGCAGTGGTGCGATCTCGGCTCACCGCAATCTCCGCCTCTCGGGTTCACGCCATTCTCCTGCCTCAACCTCCAGAGCAGCTGGGACTACAGGTTCCTGCCACCACGCCCGGCTAATTCTTTGTATTTTTAGTAGAGACGGGGTTTCACCGTGTTAGCCAGGATGGTCTAGATCTCCTGACCT
ENST00000564834.1	chr7	152160870	152162634	+	RP5-1129J21.3-001	ACTCATCTACTCTTCTTCCAAATTGTGTAAATTGAAGGGTAAAATGTGGGAAAACGCTAAATTTGAATGCTAAATTTGAACATTTCACACAACAATAATTTGAAATGCTTCTTTGCAATATTATGGCGTTTCGGAACAGATAAAAATACTTCATTTTCAGACATTTGGTCAACAAATACTTCTTGGACGTTTATATGCAAAGCAATGCATGTAACATTTTCATTACTTTGCAAGTGTGCTTATCAGTAAAAGAATTTTGTTTTAAATTCTAGCCTTCGTTTAAATGTATTTTAGTTACCACATTGGGAAGAAAATAAAATATTACTATGTACGGAATG
ENST00000566986.1	chr17	80251591	80252786	+	RP13-516M14.1-001	TCGTCAGGCAGATCAACATGAAGCTGTAAAACGGATGACTTAGGCCGGGCGTCGTGATGGGCGCCTGTAATCCCAGCTACTCGGGAGGCTGAGGCAGGAAAACCGCTTGAACCTGGGAGGCGGAGGTTGCAGTGAACCGCGGTTGCACCACTACACTCCAGCCTGGG
ENST00000520962.1	chr8	94846681	94858971	-	RP3-388N13.3-001	AGAACTGCTTTACAGTTATCTTCCTGTCAGAATTCCAATTATTCTATGACTCAGTGGGAAGTGAGCAGCGTCTCTGCCTGGCCGCCCATCCTCTGGGATGTGAGGAGCGCCTCTGCCCGGCCGCCCCGTCTGGGAGGAAGTGAGGAGCGCCTCTGCCCGGCTGCCCCGAATGGGAAGTGAGGAGCACCTCTGCCTGGCCACCCCCTCTGGGAAGTGAGGAGCGCCTCTGCCCAGCTGCCCCATCTGGGAGGAAGTGAGGAGTGCCTCTGCCCAGTTGCCCCGAATGGGAAGTGAGGAGCGCCTCTGCCCGGCTGCCCAGTCTGGGAAGTGAGGAGTGCCTCTGCCCGGACACCCCATCTGGGAGGTGAGGAGCGCCTCTGCCCGGCTGCCACCCCATC
ENST00000457147.1	chr10	75012548	75014107	+	RP11-152N13.5-001	CCCTCTTTTGTGGGGCTACGGCTAAAGAACATAGTTCCCTGGGATGGAATTGGCTCTTCCTATTTCCCTACTTCATGAAAACTCCAGTAGAAGACCTTAGAACCTTGTCCTGGTTACATGGATATGTTTACTTTGTGAAAATTCATCAAGCACTATGCACGGTCATGA
ENST00000488348.1	chr3	84934086	84942530	+	RP11-735B13.2-001	CACAGAATGAATTTCAAAAACCAGATGAGTTTTGCTGGGTGTTTCAAGATGGCCAAACAGGAACAGCTCCAGTCTACAGCTCCCAGCGTGATCAATGCAGAAGAAAGGTGATTTCTGCATTTCCAACTGGGGTACTTGGTTCATCTCATTGGGACTGGTTGGACAGTGGGT
ENST00000458437.1	chr7	125078164	125106455	+	RP11-807H17.1-001	TACGGAGGAAATGCAATTACTTTTCTTTGCTTAAGTTTTCCAGGGCCTTTCTCTGTTGCCCAGGCTGGAGTGCAGTGAGGCAATCTTGGCTCACCACAATCTCTCCCTCCTGGATTCAAGCAATTCTCCTGCCTCAGCCTCCCGAGTAGCTGGGATTACAGGCATGCACCACTA
ENST00000433587.1	chr20	34674173	34676114	-	RP4-550H1.5-001	AAACCACTGCAGTGGTCCAGGAGATAAAAGAATAGACTGGGGCTGGGCACGGTGATTCATGCCTGTAATCCCAGCACTTTGGGAGGCCGAGGAGGGTGGATCACAAGGTCAGGAGTTCAAGACCAGCCTGGCAAACATGGTGATCTGCCTGCCTCAGCCTCCCAAAGTGCTGAGATTACAGCCGT
ENST00000564214.1	chr15	20935075	20961512	-	RP11-403B2.7-001	GCTTCCCAGATTCAAGCGATTCTCCCCCCTCAGCCTCCCAATCCCCCACCCCCACCCCTGCGAGTAGCTGGGATTACAGGCACCCGCCATCATGCCTGGCTAATTTTTGTATTTTTGTAGAGACGAGGTTTCACCATGTTGGCCAGGCTGGTCTTGAACTGACCTCAGGTGATCCACCCACCTTGGCCTCCCAAG
ENST00000429315.2	chr3	47205986	47285546	+	RP11-447D11.2-001	GATGACAAAGGACTCATTGTACCAGATGTCAAATTCTACAAGGAGAGACGGGGTCTCACTGTATTGCCCAGGCTGGTCTCGAACTCCTGTACTCAAGCAATCCACCCGCCTCAGCCTCCCAAAGTGCTGAGATTACAGGCGTGAGCCACTTCGCCTGGCCTAGG
ENST00000526605.1	chr11	110225854	110277124	+	RP11-347E10.1-001	GGGCCCTTCTGGGGACAAGGAGACTTTTCTGTGCGGCCTGTTGATTTGAGATCGAGGCTATCAAGCTACAGATGATCTTACAAATGGAACCCCAAATGAGCTCAACTAACAACTACCAAGGACCCCTGGACCAACCCGCTGGCCCTTTCAATGGCCTAAAGAGTTCCCCTCTGGAGGACACTACAACTGCAG
ENST00000439575.1	chr10	3052722	3055303	+	RP11-118K6.2-001	TCATTCTGCCTGCTCCGTGGCTTCTGCTTCTCAAGCGACTTAAAATGATTGTCTCACTTTGTCTCCCAGGCTGGAGTGCAGTGGCGTGATCTCGGCTCACTGCAACCCCCACCTCCCTGGTTCAAGTAATTCTCCTGCCTCAGCCCCCCGAGT
ENST00000455821.1	chr3	193965436	193975561	+	RP11-513G11.3-001	TTCTTTCTGATGATTAAGAAATATATCTGTCGAGCATGGCAGCTTACGCCTGTAATCCTAGCACTTTGTGAGGCCGAGGCGGGTGGATCATGAGGTCAGGAGTTCAAGACCAGCCTGACCAACATGGTGAAACCTCGTGTCTACTAAAAATACAAAAATTAGCCGGGTGTTGTGGTGTGTGCTTGTAATCCCAGCTACTCGGGAGG
ENST00000520924.1	chr13	45915726	45944465	+	TPT1-AS1-013	GAACGTGAGTATCAACCAAGAATGAATCTCGCTGTGTTGTCCAGGCTGGAGTGCAGTGGCACCATCTCGGCTCACTGCAACCTCTGGCTCCCAGGTTCAAGCGATTCTCCTGCCTCAGCCCCCTGAGTAGCTGGGATTACAGGCACGCGCCACCACTCCC
ENST00000437831.1	chr1	146986157	146989699	-	RP11-441L11.1-001	ATGCGCCATCTTTAAGAGCTGTAACATTCACCGCCGGGGTCTGCGGCTTCATTCCTGGAGTGAGTGAGACCACGAACCCACCAGAAGGAAGAAACTCTGGACCCATCTGAACAGCTGAAGGAACAAACTCCGGACACACCATCTTTTAAGAACTGTAACACTCACCGGGAGTCTCCGTGGCTTCATTCTTGAAGACAGCGAGACCAAGAACCCACCAGAAGGAATG
ENST00000580659.1	chr18	65475741	65482059	-	RP11-638L3.3-001	TTCACGCTCCTGCCTCAGCCTCCCGAGTAGCTGGAACTACAGGCGCCCGCCACCACGCCCAGCTAATTTTTGTATTTTCAGTAGAGACAGGATTTCATTGTGTTAGCCGGGATGGTCTCGATCTCCTGACCTCGTGATCCACCCGCCTCGGCCTCCCAAAGTGCTGGGATTACAGGCGTGAGCCACCACACCCCGCCA
ENST00000435697.1	chr21	17791751	17860215	+	LINC00478-008	AACCTAACATCTGACCGCACCCTTTTTGCTATTAAAAAAAAAAAAAAGCTTCTATTTTTTTCCTGCTGTCGATAAGATAAATTCTCCAGTAGACAACCTCTCCCACTAATTGTGTATTAGCAACGTATTTTATCTTGAGAGCTTGTACACTGGGCTCTCAACGTGGTGTGGAAGGTAGCCTGTTACAGTGCTGGATTCATAAAAGGGCCTTTATGGTTTGTGAAAGAATATCTGTGTGCTTAGGGAGGAAACTTTTTGATCTGCAGAAAAGCCAGAAGACATCTAGGACATCCATAAAAATTCATCAGAGAGCATTTTACTACTGAGCTGCAAAGGTAGGAAAA
ENST00000488805.1	chr10	81564240	81586160	-	RP11-773D16.1-002	TCCTTCGCCCCGTCCCGTCCGCGCAGCGCGTCCGGCCCGCCCGCAGGCCAGCTTCTCTCGGGAGCCCCCACCCAGGCGCATGGCTCCATGAAGCAAGAGGAGGAGGCAGAGCGCGAGAGGTCCCGTCCGCCCCAGCCGCGTCTGGGCCAGGATAAAAGCAAAACCATATTCCTGCTGCTGTCAGTTATGATGCACTGAGAAAACTTCAGAGACCTAAACTTTTTCCAGAGAAGAGAAGCTTTACTGGTGTTCCAGCCCTAAGAAACCTTTGTTCAAGAAAACGGCAGATGCTCTGTTGAATCCACTGGAGATTGTTCTGATACTAAGGACAAGTATGCTCATATGACATTAACAGACAAGACACTTTTCAGAAAGACA
ENST00000434296.1	chr6	114191161	114191899	-	RP1-249H1.4-001	TTTTCCTTAAAAATTGCCAATTTCTTGATCTATATTCTATGATAAAAGTTTTAATATTTTGCTAAGTTAATTAGTATTGCCTATTGACCAACATGTTCTATTTAGTGTACTGCTTCACCAAGTGCCAACATATACGTCTCCAGTGACTGCTGATGGCTGAGTCTCCTTATGTTAGTAAATTTCTAAACATTTTTCTTAGTACATGGAGTAACGTGTTATGTTGATCAATGTTTGATGACACTTAAATGTAACTACAATGCAGTAATTCGAAGG
ENST00000520766.1	chr8	129432957	129573372	-	RP11-89M16.1-002	CAGGATAGGAGGACAACATGGTGGATCCAGCATGGAACTTACAACTGAGGCTAGTTTGATGAGTCTCGCTCTGTCGCCCAGGCTGGAGTACGGTGGCGGATCTCGGCTCACTGCAAGCTCCGCCTCCCAGATTCATGCCATTCTCCTGCCTCAGCCTCCCGAGTAG
ENST00000559030.1	chr15	40604815	40608835	+	RP11-133K1.6-001	TGTAATCTCAGCACTTTGGGGGGCTGAGGGGGGCAGACCATCTGAGGCCAGGAGCTCAAGTCCCACCTGGCCAACATGGTGAAACCCCATCTCTACTAAAAATATAAAAATTAGCCAGGCGCAGTGGCACATGCCTGTAGTCCCAGCTACTCAGGAGGCTGAGTCAGGAGAATTGCTTGAACCCGGGAGGCGGAGGTTGCAGTGACCC
ENST00000454935.1	chr10	102133371	102143125	+	LINC00263-001	CCTCTTATGGAAAAGCCAGAGCGCCAGGAGTCAGCAAAACACACTAAAGATTGGGCAGTCACTGGGGAGAACACTCAGCCCGCCTGCACCCAGGTGAAATATACAGCCTTGTTGCTCACACAAAGCCTGTTTGGTGGTTTCTTCACACGGA
ENST00000521793.1	chr8	139075510	139085483	+	RP11-489O18.1-001	AAGAAGCAGAGTGAGACCAGAGTGGAGTGGGAGCCAAAACAGGTGGGCGTCTGTGCAGAAAGCAACATGGATGCAGCTGGAGGCCATTATCTTAAGTGAATTAACGAAGGAACGGAAAACCAAGAAAGGCATGTTCTCACTTATAAGTGGGAGCTAAGCATTGAGTACTCAAGG
ENST00000430364.1	chr6	31409443	31414750	+	XXbac-BPG181B23.4-001	GATCCTCTTGCCTCAGCCCCCTGAGTAGCTGAGACAACAGGCATGTGAGACAATGCCTGGCTCCTTTTTATATTTTTAGTAGAGATGGGGTTTTGCCATGTTACCCAGGCTGGTCTCAAACTTCTAGGCTCAAACGATCCACCCACCTCAGCCTCCCAAAGTGCTGGTATT
ENST00000458003.1	chr1	200993088	200997920	+	RP11-168O16.1-001	GAGTTTATAGCCTGGATAAAAGTCAGGTCTAAGCCAGGTGTGGAGGCTCACGCCTGTAATCCCAGCACTTTGGGAGGCTAAGGCAGGTGAATCACTTGAGGCCAGGAGTTTGAGACCAACCTGGCCAACATGGCAAAACCTCATCTCTACTAAAAAGTACAAAAATTAGCCAGATGTGACGGCACATGCCTGTAATCCCAGCTACTCAGGAGGCTGAGGCACGAGAATCGGTTGAACCCGGGAGGTGGAGATTTCAGTGAGCCGAGATCGCACTACTGCACTTCAACCTGGGGGACAAAGCAAGACTCTGTCTCAAAAAAAAAAAAAAAAAAAAAAAAATTCTGAATGA
ENST00000499797.2	chr15	40213242	40217100	+	RP11-325N19.3-001	TGAGCATGTTGGCTCATGCCTGTAATCATAACATTTTGGGAGGCTGAGGCCAGTGGATCACCTGAGGTCAGGAATTCGAGACCAGCCTGGCCAACATGGCGAAACCTCGTCTCTGTTAAAAATACAAAAATTAGCCGGGTGTGGTGGCAGTCACCTATAATCCCAGCTACTCGGAAGGCTGAGGCAGGAGAATCGCTTGAACCCAGGGGCGGAGGTTGCAGGGAGCTGGTACCACCACTGCACTCCAGCCTGGATGACAGAGTG
ENST00000432949.1	chr1	16892934	16905862	-	NBPF1-204	TCATTGGCTCATCCTCTCATGTTGAATGGGAGGATGCTGTACACATTATCCCAGAAAATGAAAGTGATGATGAGGAAGAGGAAGAAAAAGGGCCAGTGTCTCCCAGGACATCGGTGGGATCAAGTGAAAAAGGAGGACCAAGAGGCAACAGGTCCCAGGCTCAGCAGGGAGCTGCTGGATGAGAAAGGGCCTGAAGTCTTGCAGGACTCACTGGATAGATGTTATTCAACTCCTTCAGGTTATCTTGAACTGACTGACTCATGCCAGCCCTACAGAAGTGCCTTTTACATATTGGAGCAACAGCGTGTTGGCTGGGCTCTTGACATGGATGAAAT
ENST00000563320.1	chr1	191120639	191123764	+	RP11-309H21.3-001	GGAAGCTTTGTTCTTTTGCTCTTTGGGTCCACGCTGCCTTTATGAGCTGTAACACTCACCAGGAAGGTCTGCAGCTTCACTCCTGAGCCAGCGAGACCAGGAACCCACCAGAAGGAACAAACTCCGGACACTCCGCCTTTAAGAACTGTAACACTCACCACGAGGGTCTGCAGCTTCATTCTTGAAGTCAGTGAGACCAAGAAGCCACCAATTCCGGACACATAA
ENST00000418567.1	chr6	82554901	82643197	-	RP11-379B8.1-001	TCTGTCTCTAGGTTCTGGTAACTACTTCCTTCCCTTGCCCCTTCTGGCCTAGGGTGCTACCAATCCCTCCTCCAAATCCAACTGTCACTAGCCTCAAAGTACTTGTAGCTTCCTCACCTTACTTTCACCTTAATAAATGGTCCCCCTACTATCTCTCTTCAAAGCACCCAATTTGAGTGTGCCATCTGTTTCTTGCCAGGATCCTGGTTGGTACATCAACCAAGCTGCACTGATGGAGGAGC
ENST00000438107.1	chrX	3782438	3800358	-	RP11-706O15.3-002	ATTAGGTTTTTTTTTTAATTCTTTTTTAAAAAAGAAAAAAGAGACAGAGTCTCGCTCTCTTGCTCTGTCGCCCAGGCTGGAGTGCAGTGGCACAATCTTGGCTCACTGCAACCTCTGCCTCCAGGGTTCAAGTGATTCTTGTGCCTCAGCCTCCCAAGTAGCTGGGACCACAGGTGCCCACCACCATGCCTGGCTAATTTTTGTATTTTTTTGTAGAGATGGGGTTTTGCCAGGTTTTGCCATGTTGGTGAGGCTGGTCTCGAACTCCTGACCTCAAGTGATCTGCACACGTCTG
ENST00000577674.1	chr18	26858473	26941928	-	CTD-2515C13.2-001	GATCCTCATAGACTGCAGCGACGATTCTGTGCACAGACTAAGGAAGGAGAAGCTGCAGGAACCGAGTCTTGCTCTGTCACCCAGGCTGGAGTACAGGCACTATCTCGGCTCACTGCAACTCCTGCTTCCCAGGCTCAAGCAATTCTCCTGCCTCAGCCTCCTGAGTAGCTGGGATTACAGTGGATGCTCCCACACCAGGTTCATTTTTGTATTTTAGTAGAGACAGGGTTACACCATGTTG
[truncated: 420 more rows]
